# Supplementary material for: Inhibition of O-GlcNAc transferase activates tumor-suppressor gene expression in tamoxifen-resistant breast cancer cells
Source: Sci Rep. 2020 Oct 12;10:16992. doi: 10.1038/s41598-020-74083-z (PMC7552408; doi:10.1038/s41598-020-74083-z)
Supplement: Supplementary file 2 — Supplementary Table 1. [file 41598_2020_74083_MOESM2_ESM.xlsx]

## Sheet: Title page
Inhibition of O-GlcNAc transferase activates tumor-suppressor gene expression in tamoxifen-resistant breast cancer cells
Anna Barkovskaya, Kotryna Seip, Lina Prasmickaite, Ian G. Mills, Siver A. Moestue, Harri M. Itkonen

## Sheet: Sheet 1
TamS cell line												TamR cell line
IlluminaID	SymbolReannotated	EnsemblReannotated	ProbeSequence	OverlappingSNP	logFC	AveExpr	t	P,Value	adj,P,Val	B		IlluminaID	SymbolReannotated	EnsemblReannotated	ProbeSequence	OverlappingSNP	logFC	AveExpr	t	P,Value	adj,P,Val	B
ILMN_1728787	AGR3	ENSG00000173467	CAGCTTTGGGTCTCTGCCTCTTACTCGTCACAGTTTCTTCCAACCTTGCC	NA	-2.45809	8.21342	-14.3506	6.61729e-13	3.85863e-10	19.644		ILMN_2132982	IGFBP5	ENSG00000115461	CACCTGAATGCGGAAGAGCTCGGCTCCCGTTTAGCATTTTGTACTTAAGG	rs3276 rs116193568 rs115921276	-2.56489	8.73703	-15.1478	2.15785e-13	6.34517e-10	20.6662
ILMN_1786065	hNp95	ENSG00000034063	CCAGTTCTTCCTGACACCGGATGGGTGCTTGGGAACCGTTTGAGCCTTAT	NA	-2.22295	9.14248	-9.95218	9.11999e-10	7.05719e-08	12.511		ILMN_1898518	GFRA1	ENSG00000151892	GGCTTCGGGCGGGTCTCCATGTTATATTGTGTGTTTACTGAGCTTCCCAC	NA	-2.02618	9.59101	-8.67366	1.11735e-08	5.09389e-07	10.0456
ILMN_2050246	AGR3	ENSG00000173467	GCTGACATAGCTGGAAGATACTCTAACAGATTGTACACATATGAGCCTCG	NA	-2.18182	7.39975	-16.7415	2.64066e-14	3.61769e-11	22.7469		ILMN_2334359	GFRA1	ENSG00000151892	TCCCTGAACGACACTCTCCTAATCCTAAGCCTTACCTGAGTGAGAAGCCC	NA	-1.7628	9.45188	-8.63857	1.20045e-08	5.37552e-07	9.97414
ILMN_1809590	GINS2	ENSG00000131153	GGTGGCTCACAGAGAAGGATGGCAGATGGTGCAGCCAACAATGCTGACCG	NA	-2.13312	9.62823	-8.14528	3.34791e-08	9.73101e-07	8.90517		ILMN_1707695	IFIT1	ENSG00000185745	TGAATGAAGCCCTGGAGTACTATGAGCGGGCCCTGAGACTGGCTGCTGAC	NA	-1.75901	7.44874	-7.23513	2.41864e-07	5.18495e-06	6.97759
ILMN_2132982	IGFBP5	ENSG00000115461	CACCTGAATGCGGAAGAGCTCGGCTCCCGTTTAGCATTTTGTACTTAAGG	rs3276 rs116193568 rs115921276	-2.0708	8.73703	-12.4474	1.19249e-11	3.3362e-09	16.8134		ILMN_1809590	GINS2	ENSG00000131153	GGTGGCTCACAGAGAAGGATGGCAGATGGTGCAGCCAACAATGCTGACCG	NA	-1.73907	9.62823	-6.5245	1.22152e-06	1.79296e-05	5.35979
ILMN_1777233	E2F2	ENSG00000007968	CCGGCCTGGTTTCGCCTGGTCGTGTCTTTATGAGCACCATGTAAGCCTCC	NA	-1.87609	8.15156	-10.1649	6.13122e-10	5.33753e-08	12.9071		ILMN_2149226	CAV1	ENSG00000105974	CACTTATTGGAACTCTGCTTGATTTTTGCCTCTTCCAGTCTTCCTGACAC	NA	-1.72434	9.63191	-7.78364	7.24884e-08	2.07279e-06	8.18093
ILMN_2412384	CCNE2	ENSG00000175305	GCTGTGGCTCCTTCCTAACTGGGGCTTTCTTGACATGTAGGTTGCTTGGT	rs117530821 rs75354615	-1.86372	8.41151	-9.3903	2.67392e-09	1.5417e-07	11.4366		ILMN_1711894	MYB	ENSG00000118513	GTGTTTGCAACTGGGGAGACAGAAACTGTGGTTGATAGCCAGTCACTGCC	NA	-1.71928	9.09281	-8.84242	7.93123e-09	3.99802e-07	10.3868
ILMN_2149226	CAV1	ENSG00000105974	CACTTATTGGAACTCTGCTTGATTTTTGCCTCTTCCAGTCTTCCTGACAC	NA	-1.85343	9.63191	-8.51524	1.54667e-08	5.5127e-07	9.67944		ILMN_1656285	METTL7A	ENSG00000185432	GCAACTATGGAAGCTGTGAAAATCATCACAAGTGCCTCTGAAAGCGAGTG	rs73308085	-1.68848	7.29719	-11.1078	1.12393e-10	2.38909e-08	14.6015
ILMN_1806040	TYMS	ENSG00000176890	GGATATTGTCAGTCTTTAGGGGTTGGGCTGGATGCCGAGGTAAAAGTTCT	NA	-1.83003	9.63712	-11.0883	1.16301e-10	1.57838e-08	14.5609		ILMN_1678535	ESR1	ENSG00000091831	GCTGTGCACCCTAGAAACAACATATTGTCCCATGAGCAGGTGCCTGAGAC	NA	-1.60152	10.2022	-7.63049	1.01073e-07	2.61854e-06	7.84905
ILMN_1670238	CDC45	ENSG00000093009	GCTGAAAGCTGAGGATCGGAGCAAGTTTCTGGACGCACTTATTTCCCTCC	NA	-1.82399	9.02972	-8.03416	4.23693e-08	1.16436e-06	8.66895		ILMN_1771482	KIAA1324	ENSG00000116299	GCATAGCACCTTTGCAAGCCTGCGGCGATTTGGGTGCCAGCATCCTGCAA	rs75088164 rs74113789	-1.58696	8.99156	-12.5126	1.0741e-11	4.98692e-09	16.9004
ILMN_1749118	CALML5	ENSG00000178372	CTGCTTTTGTGCTGGGACTCTCCGGGGAAACCTGGTCGGTGGATGGGAAA	NA	-1.8183	7.529	-18.8503	2.10272e-15	9.27457e-12	25.1365		ILMN_1795298	GPER	ENSG00000164850	AATTGCACTCATGTGGACTGGGACCGTGCGAGCTGCCGTGTGGGTTAGTC	rs114986355	-1.57456	8.70877	-8.54211	1.46334e-08	6.17648e-07	9.77688
ILMN_1692056	HS3ST3A1	ENSG00000153976	TGTTCTCACTCCCGCCCCATCTTAATGTATAACCAACACCAAACACGTGG	NA	-1.66972	7.59943	-15.7773	9.21404e-14	7.74111e-11	21.5504		ILMN_1723944	TARP	ENSG00000227191	AAAGAAGAGCAACACGATTCTGGGATCCCAGGAGGGGAACACCATGAAGA	NA	-1.56193	7.10044	-18.1506	4.73107e-15	4.17351e-11	24.2495
ILMN_2413898	MCM10	ENSG00000065328	AGTTGTATAATATGCTTGTAAAGGCTGAGGGTGAGCTGTATCTGGATGCC	NA	-1.65104	7.95496	-8.44251	1.79763e-08	6.14644e-07	9.52872		ILMN_2133205	GPX2	ENSG00000176153	GTGAACTGCTCAACACACAGATCTCCTACTCCATCCAGTCCTGAGGAGCC	NA	-1.55803	8.45235	-11.5757	5.02567e-11	1.34345e-08	15.392
ILMN_1663195	MCM7	ENSG00000166508	CTGGCAGGTCAATGCTTCCCGGACACGGATCACTTTTGTCTGATTCCAGC	NA	-1.62084	10.928	-9.59548	1.79715e-09	1.14881e-07	11.8338		ILMN_2384056	GPER	ENSG00000164850	GAGGCTGGTGACGTTCAGCCTTTGTCAATAAACCTGTCATGTGCGGATCC	NA	-1.53512	8.59741	-8.85055	7.80213e-09	3.95555e-07	10.4031
ILMN_1651958	MGP	ENSG00000111341	GGAGCCTCTCTCCCTACTGCTGCTACACAAGACCCTGAGACTGACCTGCA	rs41394145	-1.60588	8.48206	-8.06325	3.983e-08	1.1172e-06	8.73094		ILMN_1736670	PPP1R3C	ENSG00000119938	GCAAGAATCCAGTACCTTGCACATAGAAGTAGCAACCCATCCCTTGCCTA	NA	-1.46091	8.35026	-10.167	6.10744e-10	6.90728e-08	12.9315
ILMN_2071809	MGP	ENSG00000111341	CCGAGAACGCTCTAAGCCTGTCCACGAGCTCAATAGGGAAGCCTGTGATG	NA	-1.60496	8.23727	-7.82241	6.66711e-08	1.59318e-06	8.21412		ILMN_1725678	GFRA1	ENSG00000151892	GGGGCTTCTGTGAAAAACCTGATGCAGTGCTCCATCCAAACTCAGAAGGC	NA	-1.45451	8.92707	-7.26879	2.24371e-07	4.88713e-06	7.05258
ILMN_2065745	RAMP3	ENSG00000122679	TCATGATGCTGTGCCCGCTATGGGCTGTGTCCATGACCAGAGGCTGGAGT	NA	-1.59695	7.352	-14.0661	9.99363e-13	5.03765e-10	19.2427		ILMN_1786065	hNp95	ENSG00000034063	CCAGTTCTTCCTGACACCGGATGGGTGCTTGGGAACCGTTTGAGCCTTAT	NA	-1.43943	9.14248	-6.3317	1.91617e-06	2.5457e-05	4.91021
ILMN_1737184	CDCA7	ENSG00000144354	CTCTGCCAGTCTAGTTTCTGGGCAGGTTTCCTGTGTCAGTATTCCCCCTC	NA	-1.55396	7.97123	-8.36252	2.12266e-08	6.83992e-07	9.3621		ILMN_2412384	CCNE2	ENSG00000175305	GCTGTGGCTCCTTCCTAACTGGGGCTTTCTTGACATGTAGGTTGCTTGGT	rs117530821 rs75354615	-1.43281	8.41151	-7.09296	3.32684e-07	6.63224e-06	6.65909
ILMN_1751368	HNRNPD	ENSG00000138668	GGTGACCAGCAGAGTGGTTATGGGAAGGTATCCAGGCGAGGTGGTCATCA	NA	-1.53041	11.1297	-8.11082	3.6009e-08	1.02801e-06	8.8321		ILMN_1751368	HNRNPD	ENSG00000138668	GGTGACCAGCAGAGTGGTTATGGGAAGGTATCCAGGCGAGGTGGTCATCA	NA	-1.42586	11.1297	-7.42463	1.58791e-07	3.72607e-06	7.39791
ILMN_2075334	HIST1H4C	ENSG00000197061	TAGTATATGCCCTAAAACGTCAGGGGCGCACTCTGTATGGCTTCGGCGGC	rs61735681 rs198852 rs113071031	-1.52587	12.6156	-9.22449	3.70078e-09	1.96857e-07	11.1116		ILMN_1756992	MUC1	ENSG00000185499	TAGCGGGGATCCTGAACTGGACTGAATAAAACGTGGTCTCCCACTGCGCC	rs112893627	-1.42572	10.9363	-9.24799	3.53342e-09	2.28839e-07	11.1909
ILMN_2224143	MCM3	ENSG00000112118	GGCTTTGGGTGGTTCCAATTGGTGGAGAGAAGCTCTGAGGCACGTCATGC	rs1803760	-1.45938	10.6448	-8.84686	7.86049e-09	3.41762e-07	10.3576		ILMN_1801246	IFITM1	ENSG00000185885	GGCTGTTGCCCCTGCCCCCTTGGTCCTGCCCCTAGATACAGCAGTTTATA	rs76089438	-1.37632	7.95276	-7.14729	2.94433e-07	6.04735e-06	6.78111
ILMN_1761782	RAMP3	ENSG00000122679	CCGCTATGGGCTGTGTCCATGACCAGAGGCTGGAGTGGGGGTGTGTTATA	NA	-1.43967	7.18834	-12.2549	1.62765e-11	3.68161e-09	16.5067		ILMN_1728799	FBP1	ENSG00000165140	CCGACGACGTGCTCGAGTTCCTGAAGGTGTATGAGAAGCACTCTGCCCAG	NA	-1.35115	10.9367	-10.6481	2.53742e-10	4.22337e-08	13.7992
ILMN_1798654	MCM6	ENSG00000076003	GGCTTCAGCACTTCCTTTGGTGTGTTTCCTGTCCCAGTGAAGTTGGAACC	rs113659730	-1.42263	10.336	-8.0307	4.26822e-08	1.1657e-06	8.66156		ILMN_2319000	MATK	ENSG00000007264	CCCGTGGACACCCCAGACCTGCGAAGGATGATCGCCCGATAAAGACGGAT	rs112994258	-1.35103	7.82952	-17.2603	1.3825e-14	8.1305e-11	23.2553
ILMN_2323007	CDH26	ENSG00000124215	TATAACCCATAGATTACCCAGCCACTTGGGAACAGCAGGTAATACTGAAG	NA	-1.41489	7.2311	-24.5469	6.70444e-18	1.18286e-13	30.3545		ILMN_1798360	CXCR7	ENSG00000144476	TCTGTGTGGTGTTTTGTACCGGCACGGGATATGGAACGAAAACTGCTTTG	NA	-1.34979	8.53333	-8.1308	3.4519e-08	1.16003e-06	8.9213
ILMN_2321451	HNRNPD	ENSG00000138668	CCCCCAGTATTGTAGAGCAAGTCTTGTGTTAAAAGCCCAGTGTGACAGTG	NA	-1.41388	11.31	-10.1804	5.95683e-10	5.25482e-08	12.9358		ILMN_1813561	SCIN	ENSG00000006747	TCATAAAACAGGGCCATGAGCCACCCACATTCACAGGCTGGTTCCTGGGC	NA	-1.34569	7.61144	-11.269	8.4944e-11	1.92137e-08	14.8768
ILMN_2160929	FEN1	ENSG00000257077	GAGAAGATGGGCAGAAAGCTGGAGCCCCTGGAGTTGGCTGTGTCTGTGTT	rs3972527 rs3972528 rs3972529 rs3972530 rs3972531	-1.41303	10.0891	-8.07129	3.91561e-08	1.10044e-06	8.74806		ILMN_1757099	C10orf81	ENSG00000148735	CCAGCTCTGGGAAACAAATGTCCAGATGCCAGCCTCATAGTTGAACTTGG	rs74874608	-1.31752	7.28374	-8.70117	1.05637e-08	4.90463e-07	10.1015
ILMN_1853876	TMEM64	ENSG00000180694	CCTGGTTGATGGCCTTGGTGGTGGAATTTTGTTTCAGCCAGAGGCTACTC	NA	-1.38151	8.64486	-7.78546	7.22035e-08	1.69625e-06	8.13413		ILMN_1785646	PMP22	ENSG00000109099	TAGAGCTTGGCTGGGTCTAGGCTGTTCTGTGCCTCCAAGGACTGTCTGGC	NA	-1.30564	8.8249	-6.47511	1.37029e-06	1.96553e-05	5.24502
ILMN_1806818	MCM3	ENSG00000112118	CAGGATGACAATCAGGTCATGGTGTCTGAGGGCATCATCTTCCTCATCTG	NA	-1.38044	8.58059	-8.00082	4.5486e-08	1.22708e-06	8.59774		ILMN_1664922	FLNB	ENSG00000136068	GAGGTGTAGGGAATTTTGCCTGCCTTCCTGCAGACCTGAGCTGGCTTTGG	NA	-1.2806	9.12359	-10.1772	5.99263e-10	6.87619e-08	12.9502
ILMN_1694177	PCNA	ENSG00000132646	GCGGATATGGGACACTTAAAATACTACTTGGCTCCCAAGATCGAGGATGA	NA	-1.36883	10.253	-6.84074	5.8948e-07	8.6465e-06	6.02692		ILMN_1798108	C6orf211	ENSG00000146476	CACCTTTTCATCCCCAGAAAAGGAGCACGTGAATTGAGTCGCCTGGCGGC	NA	-1.26709	9.07675	-9.85323	1.0991e-09	1.00997e-07	12.3497
ILMN_1806037	TK1	ENSG00000167900	TGACATCAGCCTGCTTCTTCCCCTCTGCGGCTTTCACTGCTGAGTTTCTG	rs113400709	-1.36484	8.9092	-7.64835	9.72123e-08	2.1253e-06	7.83568		ILMN_2321451	HNRNPD	ENSG00000138668	CCCCCAGTATTGTAGAGCAAGTCTTGTGTTAAAAGCCCAGTGTGACAGTG	NA	-1.25618	11.31	-8.88685	7.25145e-09	3.75183e-07	10.476
ILMN_1681503	MCM2	ENSG00000073111	GAGCTGCTGCCCTCTTGGCGTGAGTTGCGTATTCAGGCTGCTTTTGCTGC	NA	-1.34016	8.01128	-7.48452	1.39154e-07	2.75235e-06	7.47571		ILMN_1658486	MRPL54	ENSG00000183617	GGAAGGGCAGGATGTACCCCTGAAACCGGATGCTGAGTACCCTGAATGGC	NA	-1.20179	8.83878	-14.7858	3.56759e-13	8.07653e-10	20.1867
ILMN_1807016	LHX2	ENSG00000106689	AAGAAGTGTGCGCCCGGCTAATGCAGCGGTGTGGACCGAGGAACAACTTG	NA	-1.3268	7.56917	-9.87154	1.06169e-09	7.87031e-08	12.3594		ILMN_2371911	MUC1	ENSG00000185499	CCCACCAATTTCTCGGACACTTCTCAGTGTGTGGAAGCTCATGTGGGCCC	NA	-1.19524	9.45929	-7.10169	3.26211e-07	6.53274e-06	6.67872
ILMN_2150402	TMEM64	ENSG00000180694	GACCAGTGCAAATACTTTGAGAGCACCTGGGTCTACAGGACATAATTGGC	NA	-1.30958	9.74919	-6.1414	3.00111e-06	3.18201e-05	4.39511		ILMN_1663195	MCM7	ENSG00000166508	CTGGCAGGTCAATGCTTCCCGGACACGGATCACTTTTGTCTGATTCCAGC	NA	-1.18175	10.928	-6.87377	5.4668e-07	9.54013e-06	6.1629
ILMN_1678669	RRM2	ENSG00000171848	GTGTCCTGGGATTCTCTGCCCCCTCTGAGTAGAGTGTTGTGGGATAAAGG	NA	-1.30439	7.79002	-8.39365	1.98951e-08	6.51222e-07	9.42706		ILMN_1815203	HMGCS2	ENSG00000134240	GGCCCTTCATTCCTCTCCATGCTGCAATCACTGTCCTGGGCTTATGGTGC	NA	-1.18015	6.95678	-6.96854	4.40697e-07	8.02779e-06	6.3782
ILMN_2048700	ATAD2	ENSG00000156802	GGCTTTGGCAATTCTTTCTCAGCCTACACCCTCACTTGTTGTGGATCATG	NA	-1.2995	9.5835	-7.41768	1.61245e-07	3.08552e-06	7.32783		ILMN_1777233	E2F2	ENSG00000007968	CCGGCCTGGTTTCGCCTGGTCGTGTCTTTATGAGCACCATGTAAGCCTCC	NA	-1.16938	8.15156	-6.22508	2.46252e-06	3.09006e-05	4.65978
ILMN_1711894	MYB	ENSG00000118513	GTGTTTGCAACTGGGGAGACAGAAACTGTGGTTGATAGCCAGTCACTGCC	NA	-1.29182	9.09281	-6.76218	7.0562e-07	9.91972e-06	5.84649		ILMN_1670238	CDC45	ENSG00000093009	GCTGAAAGCTGAGGATCGGAGCAAGTTTCTGGACGCACTTATTTCCCTCC	NA	-1.1683	9.02972	-5.05608	4.15595e-05	0.000302365	1.84605
ILMN_1720114	GMNN	ENSG00000112312	GAGGATTCTCTAGTGGAAGACTCAGAAATTGGCACGTGTGCTGAAGGAAC	NA	-1.289	8.7082	-8.41872	1.88856e-08	6.31058e-07	9.47926		ILMN_2380938	SYT7	ENSG00000011347	CCCCAGGGGTGGGGATTGGTGGCCACTGTTTGTATGTTCTTGAGTGCAAG	rs72141199	-1.14042	8.64213	-10.4977	3.32967e-10	4.85499e-08	13.531
ILMN_1773337	DKK1	ENSG00000107984	CCTGGAGTGTAAGAGCTTTGTTTCTTTATGGAACTCCCCTGTGATTGCAG	NA	-1.28856	11.3385	-9.21603	3.76294e-09	1.97721e-07	11.0949		ILMN_2330243	NUDT1	ENSG00000106268	GGTCAGGACACCATCCTGGACTACACACTCCGCGAGGTGGACACGGTCTA	rs114380492	-1.13979	8.84587	-6.67396	8.6432e-07	1.37877e-05	5.70529
ILMN_1774336	POLE2	ENSG00000100479	CCCAAGGACATCTGACTCCCCTACCTCTTTATGTCTGCCCAGTGTATTGG	rs34574266	-1.28031	8.03262	-7.83821	6.44395e-08	1.55954e-06	8.24827		ILMN_1667030	HSBP1	ENSG00000230989	GACCATCCGAAACCTGCGTCCCTGGTGATGTTCTCAAGCCTCGGAAGTGG	NA	-1.13196	9.69062	-13.3154	3.06414e-12	2.70303e-09	18.1184
ILMN_1710676	FBXO5	ENSG00000112029	GATGGCAAGCTCCTCAAAGCCAGTTGTAAAATAGGTCCCCTGCCTGGTAC	NA	-1.26942	9.28559	-8.46768	1.70635e-08	5.92179e-07	9.58097		ILMN_1758941	REEP5	ENSG00000129625	TGGATCAACAACTGCTACTCTCGGGAAGACTCCTCTACTCACAGCTGAAG	NA	-1.12743	10.0127	-8.44989	1.77034e-08	7.03472e-07	9.5871
ILMN_1704702	MCM7	ENSG00000166508	AGATTCTCAGCTTCCCCAGGAGCAAGACCTCTGAGCCCGCCAAGCGCGGC	NA	-1.26368	7.40433	-10.0386	7.75596e-10	6.39432e-08	12.6727		ILMN_1697448	TXNIP	ENSG00000117289	CAGCCATAGCACTTTGTTCACTGTCCTGTGTCAGAGCACTGAGCTCCACC	NA	-1.12462	10.5772	-7.32898	1.96248e-07	4.39391e-06	7.18636
ILMN_1790537	C16orf75	ENSG00000175643	CGGCCCCTGAAAGACAACAGCTCCCTTTCTGCTTCGGACACCACTCAAAC	NA	-1.25267	9.00675	-7.74774	7.83406e-08	1.80204e-06	8.05227		ILMN_1672504	PDXK	ENSG00000160209	GGCCCTGCTTGTGCCATGTGGATGTTTGTGAGCCTCGGTCCTACAGCACT	rs1299	-1.1174	10.1161	-8.23827	2.75251e-08	9.87045e-07	9.14711
ILMN_1898518	GFRA1	ENSG00000151892	GGCTTCGGGCGGGTCTCCATGTTATATTGTGTGTTTACTGAGCTTCCCAC	NA	-1.24552	9.59101	-5.42666	1.67474e-05	0.000130819	2.67573		ILMN_1798654	MCM6	ENSG00000076003	GGCTTCAGCACTTCCTTTGGTGTGTTTCCTGTCCCAGTGAAGTTGGAACC	rs113659730	-1.11302	10.336	-6.17314	2.78393e-06	3.40187e-05	4.53734
ILMN_1694502	PRIM1	ENSG00000198056	ACCCTGGCTGGAGTGGGAGATTATGCTCCAGTACTGTTTTCCACGGCTGG	NA	-1.22543	8.98438	-7.6614	9.44889e-08	2.07605e-06	7.8642		ILMN_2054019	ISG15	ENSG00000187608	ACCTGAAGCAGCAAGTGAGCGGGCTGGAGGGTGTGCAGGACGACCTGTTC	NA	-1.10257	9.73205	-5.70446	8.53429e-06	8.47329e-05	3.4202
ILMN_1803825	CXCL12	ENSG00000107562	CCCTGACTGGGAGTTGATCGCCTTTCCCAGGTGCTACACCCTTTTCCAGC	NA	-1.22386	7.19577	-16.8065	2.433e-14	3.61769e-11	22.825		ILMN_1733042	BCAS1	ENSG00000064787	GCCACCAAGATGTGTTCTCCTTACTCCATCTCCTCCCCAAACACGCTCCA	NA	-1.08932	8.67627	-5.61009	1.07222e-05	0.000102532	3.19287
ILMN_1683120	UNG	ENSG00000076248	TTCTCCTAGGGTTATGTCCAGTTGGGGTTTTTAAGGCAGCACAGACTGCC	NA	-1.22177	10.2791	-6.98464	4.24899e-07	6.66651e-06	6.35542		ILMN_2160929	FEN1	ENSG00000257077	GAGAAGATGGGCAGAAAGCTGGAGCCCCTGGAGTTGGCTGTGTCTGTGTT	rs3972527 rs3972528 rs3972529 rs3972530 rs3972531	-1.07894	10.0891	-6.05521	3.6823e-06	4.28514e-05	4.25827
ILMN_1789627	GP1BB	ENSG00000203618	GACCCTGCTGCGTCTCCCTTCCAAACTCTGGTGCTGAATAAACCCTTCTG	NA	-1.21839	7.61574	-20.4207	3.73896e-16	3.29833e-12	26.7381		ILMN_2374778	DUT	ENSG00000128951	GGAGTGCTTCTGGAACTATCAGCCCACTTGACCACCCAGTTTGTGGAAGC	rs28381145	-1.07811	7.4191	-10.0843	7.12147e-10	7.56892e-08	12.7795
ILMN_1701653	ASCL1	ENSG00000139352	CTCCTCATAGGTGAGATCAAGAGGCCACCAGTTGTACTTCAGCACCAATG	NA	-1.21709	7.5177	-8.50518	1.57909e-08	5.6056e-07	9.65865		ILMN_1659206	RARA	ENSG00000131759	CCTGGAGCCCGTGGGTGCACCTGTTACTGTTGGGCTTTCCACTGAGATCT	NA	-1.07471	8.84725	-7.87188	5.99387e-08	1.76776e-06	8.37069
ILMN_1655684	SARS2	ENSG00000104835	CCAGTGGGAAGCAGGACGTCTGGGCTTTACGGTTCTAGGGACAGGAGAAG	NA	-1.20717	8.27687	-16.0774	6.20253e-14	6.43713e-11	21.9304		ILMN_1779448	EFHD1	ENSG00000115468	GTATTACAGTAGACCGCTGACGTTCCCAAGTGACAGATCCAGGGCCTTTC	NA	-1.07213	9.06116	-8.81893	8.31696e-09	4.1218e-07	10.3395
ILMN_2386100	BUB3	ENSG00000154473	CGCCAAGTGACAGATGCAGAAACAAAACCCAAGTCCACCTAATCATCCTG	NA	-1.20184	9.45158	-11.0678	1.20545e-10	1.59908e-08	14.5253		ILMN_2150402	TMEM64	ENSG00000180694	GACCAGTGCAAATACTTTGAGAGCACCTGGGTCTACAGGACATAATTGGC	NA	-1.0641	9.74919	-4.90294	6.06567e-05	0.000414632	1.47121
ILMN_1724489	RFC4	ENSG00000163918	AGATGAGGGTCATGCAGCAACTCAGCTCGTCAATCAACTCCATGATGTGG	rs112452568	-1.20128	9.45426	-9.7586	1.3153e-09	9.1003e-08	12.1455		ILMN_1737184	CDCA7	ENSG00000144354	CTCTGCCAGTCTAGTTTCTGGGCAGGTTTCCTGTGTCAGTATTCCCCCTC	NA	-1.05485	7.97123	-5.57738	1.16071e-05	0.000108985	3.11391
ILMN_1673721	EXO1	ENSG00000174371	GAAACCCCTGTCCCCAGTCAGAGATAACATCCAACTAACTCCAGAAGCGG	NA	-1.19635	7.68215	-7.82511	6.62839e-08	1.59108e-06	8.21996		ILMN_3258321	SNRPG	ENSG00000224543	GGGAAGCCGTGCGTTCTGTTCCAAGGCATCTGTGAGCCCATGGAGTATAC	NA	-1.05247	9.574	-12.0489	2.27966e-11	7.94807e-09	16.1661
ILMN_1767523	IL17RB	ENSG00000056736	GCTGCTCCTTGTAGCCCACCCATGAGAAGCAAGAGACCTTAAAGGCTTCC	NA	-1.1939	7.53981	-9.61698	1.72438e-09	1.1185e-07	11.8751		ILMN_2224143	MCM3	ENSG00000112118	GGCTTTGGGTGGTTCCAATTGGTGGAGAGAAGCTCTGAGGCACGTCATGC	rs1803760	-1.05105	10.6448	-6.26015	2.26716e-06	2.88698e-05	4.74229
ILMN_1670353	RAD51AP1	ENSG00000111247	CCCTTTTTCTTGATACCACTCATCCACGTGTTCCTGATTGTCCACATTTC	NA	-1.19135	8.43135	-8.52795	1.50664e-08	5.42147e-07	9.70573		ILMN_1778924	PDE1A	ENSG00000115252	CCGGGCTCAACTGCTACCGAACAGATTCATCTAGTGGCTACATCAGCACC	rs78879279	-1.04888	6.83891	-12.7688	7.1508e-12	4.06973e-09	17.2963
ILMN_2330243	NUDT1	ENSG00000106268	GGTCAGGACACCATCCTGGACTACACACTCCGCGAGGTGGACACGGTCTA	rs114380492	-1.17635	8.84587	-7.01057	4.00674e-07	6.35138e-06	6.41433		ILMN_2285996	KIAA0101	ENSG00000166803	AGGAGGGAACCCCGTTTGCGTGCGCCCAACTCCCAAGTGGCAAAAAGGAA	NA	-1.04864	10.722	-5.61684	1.05484e-05	0.000101254	3.20915
ILMN_1655642	FANCI	ENSG00000140525	TTGGTTAGGATGCCACCTCAAGAACTGTAACTGAGAGCTCAGAAGTGAGC	NA	-1.17366	8.80356	-7.52296	1.27881e-07	2.58146e-06	7.5605		ILMN_1803429	CD44	ENSG00000026508	TGACCACTGTTATTGTTACTTTGACTTTTCAGAGCACACCCTTCCTCTGG	NA	-1.04204	8.92866	-10.6121	2.70759e-10	4.38257e-08	13.7352
ILMN_1702487	SGK1	ENSG00000118515	AGAAAGGGTTTTTATGGACCAATGCCCCAGTTGTCAGTCAGAGCCGTTGG	NA	-1.16531	7.78005	-11.7087	4.01502e-11	6.87737e-09	15.6149		ILMN_3241262	PABPC4L	NA	GCCACTGTTTCTACTTTCACCCTTCTCTCCACACATATTGCCACGTCTGC	NA	-1.03736	7.4995	-8.25551	2.65473e-08	9.60471e-07	9.18318
ILMN_1792296	CCDC83	ENSG00000150676	CAGAAGCATGACAGTGGGTTCAAGGTAGTCTCTGAGGTTCCTTTTCACAC	NA	-1.16003	7.2755	-12.2793	1.56438e-11	3.64342e-09	16.5458		ILMN_2186678	C6orf211	ENSG00000146476	GCACGCCTTTGTATTTTGATTGACCTGTAGAATGGATGTTAGGAAACTCA	NA	-1.03696	9.18502	-6.66779	8.76701e-07	1.39223e-05	5.69109
ILMN_1755834	FEN1	ENSG00000257077	CTGAGGAGCGAATCCGCAGTGGGGTCAAGAGGCTGAGTAAGAGCCGCCAA	NA	-1.15599	8.1754	-7.12971	3.06289e-07	5.06883e-06	6.68391		ILMN_1687583	CAV1	ENSG00000105974	TGACACATGGCCCCTCCCCCTGCCAGGAGCTTTGGACCTAATCCAAGCAT	rs34709923	-1.02691	7.45213	-11.0797	1.18061e-10	2.42204e-08	14.5531
ILMN_1707339	BTG3	ENSG00000154640	CAGTGACATGGGTACCTCCTCCTGGAATGCATTGTGACCGGAATCACTGG	NA	-1.15399	7.16023	-12.3638	1.36443e-11	3.45504e-09	16.6806		ILMN_1769634	STRA13	ENSG00000169689	ACCCGACATCAAAGCTGGCGTGTGACCTTTCCAGCCATGCGATATTCCCC	NA	-1.00285	10.712	-11.0859	1.16789e-10	2.42204e-08	14.5637
ILMN_3266606	FABP5	ENSG00000236044	CACAGACTGTCTGCAACTTTACAGATGGTGCATTGGTTCAGCATCAGGAG	NA	-1.15354	7.99488	-10.3764	4.15273e-10	4.04788e-08	13.2953		ILMN_1687652	TGFB3	ENSG00000119699	GTCTTCCCCCACTTCCCCTCCAAGACCCTGTGTTCATTTGGTGTTCCTGG	NA	-1.00185	7.71048	-9.23957	3.59244e-09	2.30478e-07	11.1744
ILMN_2370365	RFC4	ENSG00000163918	TGAACCCCTGACCTCTAGATGTTCAAAATTCCGCTTCAAGCCTCTGTCAG	NA	-1.15053	9.34243	-9.19928	3.88942e-09	2.02422e-07	11.0618		ILMN_1666208	MIS18BP1	ENSG00000129534	CTTGACATAGGATATTTTCCCTCTGGCTACACATTCACCTACCCTTGTTC	NA	-0.988646	8.33714	-10.3901	4.05019e-10	5.2901e-08	13.3375
ILMN_2202423	HELLS	ENSG00000119969	CAGGCTGATGTGTACTTAACCACTTCCAGATTTATACAGTCTTCCTGTGG	NA	-1.12964	7.7446	-8.46788	1.70564e-08	5.92179e-07	9.58138		ILMN_1730622	EVL	ENSG00000196405	CAGCTCCGTCCCCAGCGCTCATGGTGTTGAAACTGTCTGTCATGCACCAC	rs61991266 rs112069716 rs114353470 rs1065409	-0.988041	10.9513	-9.22422	3.70268e-09	2.35836e-07	11.1444
ILMN_2120555	ADCY1	ENSG00000164742	GCGCCTGCGTTCTTCTGGGTTTGGCTAGATAGGGTTGTGTCCCTCTATGG	NA	-1.12307	8.42794	-7.30259	2.08107e-07	3.80086e-06	7.07178		ILMN_1853876	TMEM64	ENSG00000180694	CCTGGTTGATGGCCTTGGTGGTGGAATTTTGTTTCAGCCAGAGGCTACTC	NA	-0.9866	8.64486	-5.46276	1.53367e-05	0.000136178	2.83657
ILMN_1683450	CDCA5	ENSG00000146670	GCCTAGGTGTCCTTGAGCTGAACCGCACTGAAGAACTCTTGTCCTCACTG	NA	-1.11765	9.91767	-7.69069	8.86596e-08	1.97005e-06	7.9281		ILMN_1772644	EML3	ENSG00000149499	CCTAGGCCTTGACTCCCGCTGCCTGCTGAGGGGCAATAAACCAGAACCAA	NA	-0.980417	8.74958	-7.37718	1.76356e-07	4.02517e-06	7.29311
ILMN_3258321	SNRPG	ENSG00000224543	GGGAAGCCGTGCGTTCTGTTCCAAGGCATCTGTGAGCCCATGGAGTATAC	NA	-1.11327	9.574	-12.9717	5.20439e-12	1.70039e-09	17.6287		ILMN_1749962	NCAM2	ENSG00000154654	GAGCTACATGTGTAAGAAGGCCCTGCATGTGTATGAGTCCTATTCTGGGC	NA	-0.976868	9.2966	-10.7987	1.93839e-10	3.4199e-08	14.0648
ILMN_3305938	SGK1	ENSG00000118515	CCTTGTGGATATGCTGTGTGAACCGTCGTGTGAGTGTGGTATGCCTGATC	NA	-1.10991	7.59335	-12.6977	8.0005e-12	2.47637e-09	17.2062		ILMN_1754114	FLJ20021	ENSG00000254531	TCCCCGACCAACTGCAGCACCCAAGGACTGGCAACGTGGTTGGAGCTTTT	NA	-0.975277	8.16423	-12.4717	1.14681e-11	5.18801e-09	16.8366
ILMN_1747911	CDK1	ENSG00000170312	GGGCACTCCCAATAATGAAGTGTGGCCAGAAGTGGAATCTTTACAGGACT	NA	-1.10239	9.71348	-7.47349	1.42572e-07	2.79178e-06	7.45136		ILMN_2322996	EYA2	ENSG00000064655	CTCCGGAATTATGCTCTTGTACCTGTGTGGCTGGGTTTCTTAGTCGTTGG	rs1046661	-0.974389	7.96335	-8.52749	1.50807e-08	6.30034e-07	9.74688
ILMN_1695941	NECAB1	ENSG00000123119	CTGGTCAACTCTAAGGATGACAGACACTGTGTAACAACACCTGGGTCAAC	NA	-1.09248	7.89689	-5.56726	1.18956e-05	9.92314e-05	3.0173		ILMN_2390853	CTSH	ENSG00000103811	CAAAGATCACCAGCCATGTGCCTTAGTGTCCTTCTTAACAGACTCAAACC	rs3190457	-0.965888	9.19712	-9.71023	1.44236e-09	1.21179e-07	12.0803
ILMN_1696713	POLA2	ENSG00000014138	TCCAGAAGTAAGCCAGCTGTGGATCCCGCCCACTCAGAAAAGGCGAGAAG	NA	-1.08768	8.66671	-7.0702	3.50187e-07	5.65265e-06	6.54949		ILMN_1806037	TK1	ENSG00000167900	TGACATCAGCCTGCTTCTTCCCCTCTGCGGCTTTCACTGCTGAGTTTCTG	rs113400709	-0.962185	8.9092	-5.29766	2.29539e-05	0.000188273	2.43556
ILMN_1703692	TUBB	ENSG00000224156	TCCTTTCCAACTCTACCTCCCTCACTCGAGCTCCTTTCCCCTGATCAGAG	rs117470136 rs116105107	-1.08676	9.06767	-9.44272	2.41459e-09	1.42402e-07	11.5386		ILMN_1676393	ATP5G1	ENSG00000159199	CTCCATGGGGGGTCACCGGCCTGTTGCTACTGCAACTCCACACCATTCTT	rs75300150 rs35074390	-0.960995	9.95368	-8.90937	6.93008e-09	3.64977e-07	10.5211
ILMN_1725678	GFRA1	ENSG00000151892	GGGGCTTCTGTGAAAAACCTGATGCAGTGCTCCATCCAAACTCAGAAGGC	NA	-1.08306	8.92707	-5.5088	1.37109e-05	0.000111168	2.87546		ILMN_1672148	AKR1B10	ENSG00000198074	CTGGAGGGCCTGTAACGTGTTGCAATCCTCTCATTTGGAAGACTATCCCT	NA	-0.953083	6.79368	-6.08907	3.39762e-06	4.0204e-05	4.33855
ILMN_1689111	CXCL12	ENSG00000107562	CAGCCTGAGCTACAGATGCCCATGCCGATTCTTCGAAAGCCATGTTGCCA	rs41307557 rs75344104	-1.07745	7.09606	-16.7341	2.66565e-14	3.61769e-11	22.7379		ILMN_1702503	ALDH3A1	ENSG00000108602	GGGCCCAGGCCTCACCATTCCAAGTCTCCACCCCTTTCTAGACCAATAAA	NA	-0.948531	7.75582	-7.0617	3.56972e-07	6.95918e-06	6.5887
ILMN_1737205	MCM4	ENSG00000104738	AAGGAAGGCTCCCTGCATGTCCTGCTTGCTGCACGCCACATGGGTGTGGT	NA	-1.06869	9.34607	-6.79261	6.5808e-07	9.43177e-06	5.91647		ILMN_1774336	POLE2	ENSG00000100479	CCCAAGGACATCTGACTCCCCTACCTCTTTATGTCTGCCCAGTGTATTGG	rs34574266	-0.945206	8.03262	-5.68552	8.93368e-06	8.80541e-05	3.37464
ILMN_1746359	RERG	ENSG00000134533	GAGCTTAACCATGCCTCCATTGGGAAGTCTAGACTTTGAGCCAGGTACAG	rs34054006	-1.06676	7.08319	-12.2262	1.70542e-11	3.8087e-09	16.4607		ILMN_1811327	MRPL27	ENSG00000108826	TGTTGAGGCCATCGGACAGAGACTGGAGCCCAGGTGACAGGAGATGGTGA	NA	-0.941133	9.39656	-11.411	6.65342e-11	1.61172e-08	15.1167
ILMN_1715616	LRR1	ENSG00000165501	GTTGCCCACACTGTGGTCTTAGTAGATAATTTGGGTGGTACTGAAGCACC	NA	-1.06492	9.22116	-8.42707	1.85614e-08	6.25818e-07	9.49662		ILMN_1729453	TSPAN9	ENSG00000011105	CTTTCTGCTTGCATTGCCGTATCTGTGCGTTCCTTCATCCTGGTCCTGGC	NA	-0.935842	8.08527	-12.8392	6.40143e-12	4.02565e-09	17.4039
ILMN_1698733	CNIH2	ENSG00000174871	AGGCTCTTTCTCCAGCCCTGTCTCCATCTGCCCCAACCTCAGCCCACCTT	rs11543154	-1.06434	7.08894	-13.5434	2.16902e-12	9.33365e-10	18.4863		ILMN_1680925	SLC9A3R1	ENSG00000109062	GGCCTCAGCCTTAAACTTTTGTTCCTACTCCCACCCTCAGCGAACTGGGC	NA	-0.92766	10.9558	-8.2258	2.82557e-08	1.00238e-06	9.12099
ILMN_1789123	PLK4	ENSG00000142731	GGGTCCCAGTTGGTTGTGCAGGCAGGAGTGTCTTCTATCAGTTATACCTC	NA	-1.06329	8.32321	-8.796	8.71208e-09	3.61664e-07	10.2545		ILMN_1775522	MAGED1	ENSG00000179222	CAGCCAGTGCCAACTTCGCTGCCAACTTTGGTGCCATTGGTTTCTTCTGG	NA	-0.915083	11.0976	-10.5078	3.26931e-10	4.85499e-08	13.5491
ILMN_2143566	SLC39A6	ENSG00000141424	AGTTTCAGTAGGTCATAGGGAGATGAGTTTGTATGCTGTACTATGCAGCG	NA	-1.06075	9.98432	-11.4219	6.53119e-11	9.9336e-09	15.1331		ILMN_1666109	MB	ENSG00000198125	CTGGGAACCGGGAGTGGCCCTTGGCTCACTGTGTTCTGCATGGTTTGGAT	NA	-0.9097	8.22216	-10.2399	5.33705e-10	6.33132e-08	13.0648
ILMN_1658486	MRPL54	ENSG00000183617	GGAAGGGCAGGATGTACCCCTGAAACCGGATGCTGAGTACCCTGAATGGC	NA	-1.0583	8.83878	-13.2521	3.37569e-12	1.24968e-09	18.0533		ILMN_1767113	AOX1	ENSG00000138356	GCCTCTTCCCAGATGGCAATCTGTCCTATCTCTGTGCTGGAAGATGCTAG	NA	-0.902282	6.81918	-9.11043	4.63728e-09	2.76404e-07	10.9207
ILMN_1811327	MRPL27	ENSG00000108826	TGTTGAGGCCATCGGACAGAGACTGGAGCCCAGGTGACAGGAGATGGTGA	NA	-1.05808	9.39656	-13.0572	4.55689e-12	1.5461e-09	17.7591		ILMN_1678165	LSM7	ENSG00000130332	CGGCACCATTGAGTACATGCGAGACCCTGACGACCAGTACAAGCTCACGG	NA	-0.89947	9.92609	-11.1476	1.04871e-10	2.25639e-08	14.6696
ILMN_2285996	KIAA0101	ENSG00000166803	AGGAGGGAACCCCGTTTGCGTGCGCCCAACTCCCAAGTGGCAAAAAGGAA	NA	-1.05647	10.722	-5.75945	7.47443e-06	6.81506e-05	3.48176		ILMN_2214355	RAB30	ENSG00000137502	CCAAAACTGGGAAGGCCAAGTACAGTCTCTGTGGTGCGTATTGACGACCC	NA	-0.899165	7.72851	-8.12915	3.46395e-08	1.16187e-06	8.91782
ILMN_1735093	TIMELESS	ENSG00000111602	TGGTCTGTTCCTTTGGCTTTCTCTTGGAGGTGGGTCGCAGCACCAGATGG	NA	-1.05525	9.40207	-8.63911	1.19913e-08	4.55952e-07	9.9345		ILMN_1813270	ELF5	ENSG00000135374	TGCCCCTAGGACTTCTGTTTCACCAGAGCAGGAATCAAGTGGTGAGGCAC	NA	-0.898879	7.40439	-9.57284	1.87721e-09	1.45261e-07	11.8189
ILMN_1777564	MAD2L1	ENSG00000164109	GGGAAGAGTCGGGACCACAGTTTATTACCAATTCTGAGGAAGTCCGCCTT	NA	-1.05113	9.61069	-6.17663	2.76104e-06	2.95948e-05	4.47863		ILMN_1772686	FGD3	ENSG00000127084	CTGAGTGGCAGGCGCATGAGATTTGTGGCTGTTCCTGATGCTAGTGGCAC	rs115167378 rs76317674	-0.897332	7.43009	-7.40208	1.66901e-07	3.85929e-06	7.34815
ILMN_1695414	ASF1B	ENSG00000105011	TCCTCTGCTAGGACCAGGGTGATTTCAAGCCAGGGAAGCAACTGGGACCC	rs117678971	-1.05085	7.97339	-6.98526	4.24311e-07	6.66618e-06	6.35681		ILMN_1726104	C11orf51	ENSG00000110200	CCTGGCTCCAAAGCATCGCGGAGAAAGACAACAACCTGGTTCCTATTGGC	NA	-0.895505	8.00818	-10.1109	6.77728e-10	7.42681e-08	12.8285
ILMN_1719599	SYTL4	ENSG00000102362	AGGCATAACTTGGGATCCCGGGCTGTAACTTGCTCTTTTGTTTCCCACCC	NA	-1.04758	7.11048	-16.0319	6.58399e-14	6.45341e-11	21.8731		ILMN_3243185	RERGL	ENSG00000111404	ACAACATCACACTCACCCTAACCTACTGGCGGACAGCGATCCCAGTTTGC	NA	-0.894672	6.82041	-10.4136	3.88024e-10	5.1664e-08	13.3799
ILMN_2210129	PRIM1	ENSG00000198056	GGACCAGTTTGATCCATTTACTGTTCCGACCATAAGCTTCATCTGCCGTG	NA	-1.0454	9.12254	-5.94054	4.84006e-06	4.72771e-05	3.91654		ILMN_1740430	SLC2A4RG	NA	CACAGAGAGGCAGGACGGCAGAGCCATGATTTCCCACCGAGCGATTACGA	NA	-0.888173	8.79422	-18.5072	3.11895e-15	4.17351e-11	24.633
ILMN_3229324	SGK1	ENSG00000118515	CGGACGCTGTTCTAAAAAAGGTCTCCTGCAGATCTGTCTGGGCTGTGATG	rs55894848 rs56326915	-1.04027	7.48651	-12.3861	1.31619e-11	3.41493e-09	16.7161		ILMN_1655684	SARS2	ENSG00000104835	CCAGTGGGAAGCAGGACGTCTGGGCTTTACGGTTCTAGGGACAGGAGAAG	NA	-0.886167	8.27687	-11.5959	4.85639e-11	1.31817e-08	15.4257
ILMN_2365465	XBP1	ENSG00000100219	CCCTTTTCCTTGACTATTACACTGCCTGGAGGATAGCAGAGAAGCCTGTC	NA	-1.03972	12.6935	-7.46413	1.45541e-07	2.8436e-06	7.43068		ILMN_2306189	MAGED1	ENSG00000179222	GTGTCTGGGCCCTGGAGCTGGGATGACATTGAGTTTGAGCTGCTGACCTG	NA	-0.885073	9.05424	-10.6983	2.31894e-10	3.89649e-08	13.888
ILMN_1783285	CTPS	ENSG00000171793	TCCCCATGCCTGTGCGTGCGCTTCCTATTTCTAGGGCTGGGAAACACTCC	NA	-1.03879	8.28889	-10.5352	3.11074e-10	3.2284e-08	13.5829		ILMN_1660199	ACAA2	ENSG00000167315	AGGCCACAGTAAAACAAGTGACCTTCAGAGCAGCTGCCACAACTGGCCAT	NA	-0.883165	8.74928	-7.70162	8.65783e-08	2.35e-06	8.00361
ILMN_1771482	KIAA1324	ENSG00000116299	GCATAGCACCTTTGCAAGCCTGCGGCGATTTGGGTGCCAGCATCCTGCAA	rs75088164 rs74113789	-1.03774	8.99156	-8.32782	2.28198e-08	7.21522e-07	9.28954		ILMN_1806818	MCM3	ENSG00000112118	CAGGATGACAATCAGGTCATGGTGTCTGAGGGCATCATCTTCCTCATCTG	NA	-0.878551	8.58059	-5.00294	4.73796e-05	0.000336385	1.71606
ILMN_2412860	MCM4	ENSG00000104738	GATGACAGGCATAGCCTGGGCATATCACCTCATTGGTAAAGGGCTAGAGC	rs17287768	-1.03471	8.08296	-6.48532	1.33809e-06	1.6509e-05	5.20466		ILMN_1770084	TACC1	ENSG00000147526	CATCTGCTTCCACTGTGTTCCCACGGGTGCCATGAAGTGTGTGAGGAGCC	NA	-0.878233	9.19716	-9.62318	1.70397e-09	1.3542e-07	11.915
ILMN_1809439	HMGB1	ENSG00000124097	TCTAACAAGTGCTCAGAGAGGTGGAAGACCATGTCTGCTAAAGAGAAAGG	NA	-1.0291	10.6367	-5.98964	4.30467e-06	4.29566e-05	4.03388		ILMN_1719664	PTPN21	ENSG00000070778	GCAGTCTGAATGGCGGCACGCTGAAGGAAACGTGCGAAGCACAGGCTGAA	NA	-0.873597	7.35112	-12.6237	8.9973e-12	4.40943e-09	17.0729
ILMN_1686116	THBS1	ENSG00000137801	CAGTCTAATAAGCTGCTCTGCCCCTTGTGCTCAGAGTGGATGTTATGGGA	NA	-1.02623	9.25767	-8.56485	1.39644e-08	5.13279e-07	9.78185		ILMN_2369682	HNRNPA2B1	ENSG00000122566	GCAGTGATATGGCAGAAGACACCAGAGCAGATGCAGAGAGCCATTTTGTG	NA	-0.873298	12.3866	-7.48546	1.38867e-07	3.34442e-06	7.53181
ILMN_1728934	PRC1	ENSG00000198901	CATGTCACTACTGGGGAGGTGTTCCTGCTCTAGCTTCCACGATGAGGCGC	NA	-1.02566	10.6997	-11.1158	1.10843e-10	1.52781e-08	14.6086		ILMN_1735093	TIMELESS	ENSG00000111602	TGGTCTGTTCCTTTGGCTTTCTCTTGGAGGTGGGTCGCAGCACCAGATGG	NA	-0.871819	9.40207	-7.01264	3.98809e-07	7.49564e-06	6.47798
ILMN_2374778	DUT	ENSG00000128951	GGAGTGCTTCTGGAACTATCAGCCCACTTGACCACCCAGTTTGTGGAAGC	rs28381145	-1.02393	7.4191	-9.74791	1.34235e-09	9.21521e-08	12.1252		ILMN_1755834	FEN1	ENSG00000257077	CTGAGGAGCGAATCCGCAGTGGGGTCAAGAGGCTGAGTAAGAGCCGCCAA	NA	-0.868787	8.1754	-5.2647	2.48846e-05	0.000200161	2.35529
ILMN_1754272	GINS3	ENSG00000181938	GGCCCATTAGACTGTTTGCAGGGCATCACTGCTTCCCCCTGACACCTCAC	NA	-1.01948	7.56376	-10.1293	6.55019e-10	5.55601e-08	12.8412		ILMN_1790537	C16orf75	ENSG00000175643	CGGCCCCTGAAAGACAACAGCTCCCTTTCTGCTTCGGACACCACTCAAAC	NA	-0.868118	9.00675	-5.27542	2.42395e-05	0.000195835	2.3814
ILMN_1687978	PHLDA1	ENSG00000139289	AACAGTCTCTCCGCCCCGCACCAGATCAAGTAGTTTGGACATCACCCTAC	NA	-1.01832	8.62622	-8.56493	1.39619e-08	5.13279e-07	9.78203		ILMN_1669113	ATF5	ENSG00000169136	CAGTGTTTCGTGAAGGTGTTGGAGAGGGGCTGTGTCTGGGTGAGGGATGG	NA	-0.8667	9.54356	-7.67956	9.08294e-08	2.43912e-06	7.95575
ILMN_1682326	PCP4	ENSG00000183036	GGGTCTCAGTCCTAGTGGGAGAACCCCCTCCTAGTCCACCTGAAAACACC	rs113177961	-1.01448	9.1679	-8.39487	1.98446e-08	6.50851e-07	9.4296		ILMN_2316236	HOPX	ENSG00000171476	GCAGTGGCTTCACTGGAAAAATGGTGTGGCTAGCATTTCCCTTTGAGTCA	rs74710163 rs77238673	-0.860872	7.41364	-7.6058	1.06667e-07	2.73648e-06	7.79526
ILMN_2288784	CCDC34	ENSG00000109881	CTGGTAATTCATAAAGCCAGGAGCAATCTTTGCCTTGGAACTCTGTGCAG	NA	-1.01196	8.65181	-12.28	1.56258e-11	3.64342e-09	16.547		ILMN_1694177	PCNA	ENSG00000132646	GCGGATATGGGACACTTAAAATACTACTTGGCTCCCAAGATCGAGGATGA	NA	-0.860548	10.253	-4.2254	0.000325938	0.00166778	-0.187818
ILMN_1686097	TOP2A	ENSG00000131747	TTTCAGCTCTTGACCTGTCCCCTCTGGCTGCCTCTGAGTCTGAATCTCCC	NA	-1.01008	9.87765	-7.8852	5.82486e-08	1.4454e-06	8.34962		ILMN_1678186	ATP6V0A4	ENSG00000105929	GGACGTCAGCCTGTGGATTTGATACGACTTAACCACGTCAGAGGAAGGAC	rs55832008	-0.853377	6.86401	-11.1658	1.01601e-10	2.21302e-08	14.7008
ILMN_1813028	CBX5	ENSG00000094916	TCAGAGGATGAGGAGGAGTATGTTGTGGAGAAGGTGCTAGACAGGCGCGT	NA	-1.00945	9.23618	-7.62964	1.0126e-07	2.17447e-06	7.79475		ILMN_1682034	HEY2	ENSG00000135547	ACCTCTGCACCCTGAAGGTAGCCATACAGATGCCGACAGATCCACAAAGG	NA	-0.849487	8.50225	-4.76319	8.57339e-05	0.0005559	1.12867
ILMN_1746673	SEPT3	ENSG00000100167	CCGTTTCTTAAATGTTACCAGTCCCAGCCAATCTTACGGTGACATTACAG	NA	-1.00596	7.07702	-19.1522	1.49409e-15	8.78676e-12	25.4554		ILMN_2120555	ADCY1	ENSG00000164742	GCGCCTGCGTTCTTCTGGGTTTGGCTAGATAGGGTTGTGTCCCTCTATGG	NA	-0.84751	8.42794	-5.41447	1.72526e-05	0.000149724	2.71946
ILMN_1815169	MCM5	ENSG00000100297	GGACTTCACCAAGCAGAAATACCCGGAGCACGCCATCCACAAGGTGCTGC	NA	-1.00529	7.70051	-6.37468	1.7325e-06	2.02214e-05	4.94567		ILMN_1801105	PRKCD	ENSG00000163932	TTGGCTGCCGTCTGGCCGGGCTCTCATGGTACTTCCTCTGTGAACTGTGT	rs59159087	-0.847192	9.33498	-10.4116	3.89464e-10	5.1664e-08	13.3762
ILMN_1660793	PAQR4	ENSG00000162073	CTTCCATCTGGCTGCACTCCAAGGCCCCCTCTGTCCTTTTCAGAACACAT	NA	-1.00238	8.77367	-7.32943	1.96054e-07	3.60311e-06	7.13166		ILMN_1703132	LYRM2	ENSG00000083099	GTGGACATGGCTGCTTCCCGCTTACCCCCAGCGACGCTAACGTTAAAGCA	rs74466886	-0.846082	9.42836	-11.9376	2.73998e-11	8.95212e-09	15.9862
ILMN_1776577	DSCC1	ENSG00000136982	CTCATCACCAGGACAGTTGGAGGGGGTAGGCCGAGGTTAAATGGTCCACG	NA	-1.00216	8.22621	-7.2962	2.11083e-07	3.83931e-06	7.05753		ILMN_1737205	MCM4	ENSG00000104738	AAGGAAGGCTCCCTGCATGTCCTGCTTGCTGCACGCCACATGGGTGTGGT	NA	-0.840997	9.34607	-5.25196	2.56741e-05	0.000205522	2.32426
ILMN_1801378	COQ3	ENSG00000132423	GGGAGAAACAGAAGAGCTCCAAGCTAATGCCTGCACCAATCCAGCTGTGC	NA	-0.999261	8.27493	-13.5022	2.30816e-12	9.47044e-10	18.4255		ILMN_1695414	ASF1B	ENSG00000105011	TCCTCTGCTAGGACCAGGGTGATTTCAAGCCAGGGAAGCAACTGGGACCC	rs117678971	-0.840092	7.97339	-5.48667	1.44692e-05	0.000129847	2.89452
ILMN_1665583	TUBB	ENSG00000224156	TTTGCCCCTCTCACCAGCCGTGGAAGCCAGCAGTATCGAGCTCTCACAGT	NA	-0.994933	10.3674	-7.55731	1.18604e-07	2.44739e-06	7.63608		ILMN_1810729	UBL3	ENSG00000122042	GCCTGAATGATGAGCCTATGTCCCTGCCTAACACTGGTGTCTCACTCATC	NA	-0.839706	9.07284	-12.8281	6.51401e-12	4.02565e-09	17.3869
ILMN_1796589	TRIP13	ENSG00000071539	CGGTATGGGCGCCCCTGCATTGCTGGGATGTTTCTGCCCACGGTTTTGTT	NA	-0.994796	8.5988	-7.34653	1.88753e-07	3.50544e-06	7.16975		ILMN_1806123	MRPL23	ENSG00000214026	ATCAAGAAGCCGGACTACAAGGTCGCCTACGTGCAGCTGGCCCATGGACA	NA	-0.835822	8.96449	-9.89184	1.02177e-09	9.7246e-08	12.422
ILMN_1682034	HEY2	ENSG00000135547	ACCTCTGCACCCTGAAGGTAGCCATACAGATGCCGACAGATCCACAAAGG	NA	-0.993838	8.50225	-5.67173	9.23624e-06	8.09111e-05	3.27015		ILMN_1723962	LXN	ENSG00000079257	GAGATTATTCCCTGGCAAATGCAAGTTCTCTGGCATCCACAATACGGCAC	NA	-0.835048	11.7843	-6.47883	1.35844e-06	1.95672e-05	5.2537
ILMN_1737195	CENPK	ENSG00000123219	CTGCTGCGTAATGGAATTGCCTTGAGACATCCAGAAGATCCAACCCGAAT	NA	-0.993681	8.15191	-7.58006	1.12841e-07	2.35325e-06	7.68607		ILMN_2119793	ANKRD34A	ENSG00000181039	GTCTCATTTTCCCAGGGGGTGGGTCATGGGCTCTAAGCTGCTCTTCTGTC	rs41302089	-0.834948	7.32064	-8.60535	1.28499e-08	5.65366e-07	9.90635
ILMN_1684045	CDCA4	ENSG00000170779	TTCCACTCCTGCCCCGCCTCACCCCACATGCTCCCTGTTTCTCATGCTTT	NA	-0.988521	8.72721	-9.70926	1.44504e-09	9.76812e-08	12.0516		ILMN_2387471	DKFZp761K0816	ENSG00000183248	TTGCCCACCCCGCACAGCCTGAGTTTGCAATAAAACTGGGACACTGGGAC	NA	-0.829852	9.2554	-8.69934	1.06032e-08	4.91002e-07	10.0978
ILMN_3231820	SIVA1	ENSG00000184990	ACGTGGGCAGATGCTGATTGGACCAGACGGCCGCCTGATCAGGAGCCTTG	NA	-0.987695	9.52918	-10.1674	6.10196e-10	5.33753e-08	12.9118		ILMN_1673352	IFITM2	ENSG00000185201	TATCTTCCATTCCTCGCCCTGCCCCCAGAGGCCAGGAGCTCTGCCCTTGA	NA	-0.829195	10.5113	-5.57418	1.16976e-05	0.000109602	3.10618
ILMN_1655610	RET	ENSG00000165731	GGGAGGACGCACCCCCACTGCTGTTTTCACATCCTTTCCCTTACCCACCT	rs73254040	-0.98422	8.16834	-6.50548	1.27674e-06	1.58744e-05	5.25172		ILMN_1709044	TGIF2	ENSG00000118707	GTGCACTGAGCAATGGAGGGTGGTGAGGGAGCCATGCTGCTGAATTCTGG	NA	-0.828268	7.98111	-8.51224	1.55627e-08	6.38541e-07	9.71553
ILMN_2362545	ZWINT	ENSG00000122952	TACTCAGAAGCCAATAACATGACAGGAGCTGGGACTGGTTTGAACACAGG	rs113209184	-0.982777	7.95958	-7.1305	3.05749e-07	5.06509e-06	6.68568		ILMN_1806040	TYMS	ENSG00000176890	GGATATTGTCAGTCTTTAGGGGTTGGGCTGGATGCCGAGGTAAAAGTTCT	NA	-0.827846	9.63712	-4.92829	5.69716e-05	0.000392944	1.53331
ILMN_1800390	ZNF511	ENSG00000198546	GGAAACGACCTGGACACACTATTGGGAAGGAGATGTGGACGGCCTGTCTC	NA	-0.977244	9.2528	-11.8592	3.12091e-11	5.64299e-09	15.864		ILMN_3192791	HNRNPM	ENSG00000099783	CGTGCCATCGAGATGGAGCGTGGCAACTTCGGAGGAAGCTTCGCAGGTTC	rs113409107	-0.827094	9.76537	-6.08758	3.40965e-06	4.03193e-05	4.33502
ILMN_1750518	THOC4	ENSG00000183684	TCGCTCTGGTCGCAGCTTAGGAACAGCAGACGTGCACTTTGAGCGGAAGG	rs11544150	-0.97684	9.94181	-6.22147	2.4836e-06	2.70149e-05	4.58473		ILMN_1662188	WNT11	ENSG00000085741	GCTGTATGAAATAAATGCTGAGTGAGCCCCAGCCCGCCCCTGCAGTTCCC	NA	-0.824866	6.70724	-9.25475	3.48672e-09	2.28517e-07	11.2041
ILMN_1741566	BMP7	ENSG00000101144	TGGCAAGGGGTGGGCACATTGGTGTCTGTGCGAAAGGAAAATTGACCCGG	NA	-0.974094	11.3762	-8.09651	3.71171e-08	1.04945e-06	8.8017		ILMN_1747630	DEK	ENSG00000124795	GCCAGAATATAATGTGCAGGCAATCGTGGATGTCTCTGACAAAGTGTGTC	NA	-0.822857	10.2751	-7.49784	1.35136e-07	3.28243e-06	7.55901
ILMN_1731070	ORC6	ENSG00000091651	GTGGTTGAAGCCCCAGCAAAGGAAATGGAGAAGGTAGAGGAGATGCCACA	NA	-0.973976	7.8168	-7.74862	7.81918e-08	1.80096e-06	8.05418		ILMN_1748970	PRR15L	ENSG00000167183	GATGGCAAGTCACACACCCTCAAAGGGAAGCTACACGGGCCAAATCGGGG	NA	-0.82256	9.2577	-9.71609	1.42632e-09	1.20983e-07	12.0914
ILMN_2101885	TUBB	ENSG00000224156	CTCTGGAGTGGTGTATACTGCCACATCAGTGTTTGAGTCAGTCCCCAGAG	rs8233 rs9500863	-0.973938	11.0921	-8.35499	2.15624e-08	6.90428e-07	9.34637		ILMN_1737517	RPL29	ENSG00000162244	TTCCGGCGTTGTTGACCCTATTTCCCGTGCTGCACCGCAGCCCCTTTCTC	NA	-0.820688	8.51714	-7.44347	1.52324e-07	3.60732e-06	7.43943
ILMN_2186678	C6orf211	ENSG00000146476	GCACGCCTTTGTATTTTGATTGACCTGTAGAATGGATGTTAGGAAACTCA	NA	-0.973691	9.18502	-6.37234	1.74202e-06	2.02868e-05	4.94018		ILMN_2399893	RPS24	ENSG00000138326	GCCGGCGAATCGTGGTTCTCTTTTCCTCCTTGGCTGTCTGAAGATAGATC	rs45533232	-0.820317	9.07019	-11.7045	4.04322e-11	1.15056e-08	15.6053
ILMN_1716445	DTYMK	ENSG00000168393	GAAAAGTGACGTGGAGGATCACTCGGTGCACCTGCTTTTTTCTGCAAATC	rs34209418	-0.969951	9.15606	-9.33089	3.00292e-09	1.65564e-07	11.3206		ILMN_2337263	PKIB	ENSG00000135549	CCGCCGGAATGCCTTACCAGACATCCAGAGTTCAGCTGCCACAGACGGAA	rs77803694	-0.817702	8.70327	-5.80115	6.7607e-06	7.00406e-05	3.65236
ILMN_2301083	UBE2C	ENSG00000175063	GATAGTCCCTTGAACACACATGCTGCCGAGCTCTGGAAAAACCCCACAGC	rs61760191	-0.969544	10.6154	-11.0127	1.32771e-10	1.72241e-08	14.4294		ILMN_2077094	C11orf2	ENSG00000149823	TCTCGGTGGTCCTTCCCCGCAGGCAGGTGTCAGGACCGGCCTAATAAACA	NA	-0.815536	9.29944	-9.97403	8.75325e-10	8.8755e-08	12.5752
ILMN_1750394	SLC39A6	ENSG00000141424	GACTTTGCTGTTCTACTAAAGGCTGGCATGACCGTTAAGCAGGCTGTCCT	NA	-0.968589	10.2465	-7.53121	1.25585e-07	2.55264e-06	7.57868		ILMN_1766261	SLC2A12	ENSG00000146411	ACACACAAGTGGTCTGGACATGAGGGTACAGTTTCTGCCTACCAAGACAC	NA	-0.814897	6.77529	-14.1863	8.38864e-13	1.05715e-09	19.3676
ILMN_1674231	CHAF1B	ENSG00000159259	CAGTGAGTCCTCCCTGGCATCCTCGTGAAAGTGCACACACTTCATGGAGG	NA	-0.967532	7.54824	-9.85416	1.09716e-09	7.99884e-08	12.3266		ILMN_1703430	CCDC94	ENSG00000105248	GCTTCCAACACTACTTCAGGGTGGCAGTGTTTGGGGCACTGGGCGAGCCT	NA	-0.814361	8.09754	-14.6446	4.35221e-13	8.07653e-10	19.9967
ILMN_2212909	MELK	ENSG00000165304	TGATGGATTCTTCCATCCTGCCGGATGAGTGTGGGTGTGATACAGCCTAC	NA	-0.967379	9.18448	-7.22957	2.44887e-07	4.31623e-06	6.90844		ILMN_1771051	RPL29	ENSG00000162244	TCCGGCGTTGTTGACCCTATTTCCCGTGCTGCACCGCAGCCCCTTTCTCT	NA	-0.813903	8.49541	-8.42873	1.84973e-08	7.26831e-07	9.54338
ILMN_1748923	SMC2	ENSG00000136824	GCAGCCTTGGATCTTTCTCATACCCAAAACATTGGACAGATGCTGCGTAC	rs114638750	-0.966882	7.61433	-10.0494	7.60104e-10	6.32571e-08	12.6928		ILMN_1740165	C14orf102	ENSG00000119720	GAAGCAGCTCCAGCCCATGTTTCTGAAGGGTTACCGCTGACAAGGAGTCA	NA	-0.812925	8.38066	-12.2029	1.77152e-11	6.51143e-09	16.4124
ILMN_1660519	C3orf70	ENSG00000187068	GGGAGTTCCACACACGTGGTCAGTGCTGTAAGTTCCCGGATATCAGTGTC	rs75347208 rs114301808	-0.966743	7.12686	-11.2739	8.42339e-11	1.23845e-08	14.8809		ILMN_3192411	C10orf75	NA	AGCCAGAGCGCCAGGAGTCAGCAAAACACACTAAAGATTGGGCAGTCACT	NA	-0.812409	7.58213	-11.6867	4.16665e-11	1.16686e-08	15.5758
ILMN_1714730	UBE2C	ENSG00000175063	CCCTCATGAACCCAACATTGATAGTCCCTTGAACACACATGCTGCCGAGC	NA	-0.965281	10.6034	-9.72231	1.40948e-09	9.56441e-08	12.0765		ILMN_2364864	MB	ENSG00000198125	GCCCCGGGTTCAAGAGAGAGCGGGGTCTGATCTCGTGTAGCCATATAGAG	rs112163681 rs112993677	-0.810774	7.75176	-11.7835	3.54187e-11	1.04149e-08	15.735
ILMN_1755354	YBX2	ENSG00000006047	CCCCCGGCCCCCTACCTCTGAAGCCATTTTATGATCTGTCATGTGCCACC	NA	-0.964399	8.2251	-10.7487	2.11898e-10	2.42907e-08	13.9649		ILMN_2077952	GALNTL1	ENSG00000100626	AGATCAGGCTCTGCACTTATCAGCCGGTCCTTTGTGGCAACGCAGCCCTG	rs115862657	-0.809121	6.8997	-8.45599	1.74814e-08	6.97794e-07	9.59967
ILMN_2413899	MCM10	ENSG00000065328	ACCACAGCAAAGGTTTCATTCAGGAGATTCTTCCATCTGGGCAACCTGGT	NA	-0.958749	7.01387	-8.05256	4.07439e-08	1.13698e-06	8.70819		ILMN_1681503	MCM2	ENSG00000073111	GAGCTGCTGCCCTCTTGGCGTGAGTTGCGTATTCAGGCTGCTTTTGCTGC	NA	-0.809007	8.01128	-4.43915	0.000191656	0.00107756	0.334459
ILMN_1660552	BMP5	ENSG00000112175	CGGGATCTGGGATGGCAGGACTGGATTATAGCACCAGAAGGATACGCTGC	NA	-0.958242	7.46948	-16.5849	3.22128e-14	4.0595e-11	22.5573		ILMN_1669376	DRAM1	ENSG00000136048	CTTCTGCCTCACTTCGAGCAGACTTTTGTTCTCGGCGCTCCTCACGATGG	NA	-0.806141	8.34859	-7.07759	3.44402e-07	6.78157e-06	6.62451
ILMN_1706779	LIG1	ENSG00000105486	CTTCCCTCGGTTTATTCGAGTCCGTGAAGACAAGCAGCCGGAGCAGGCCA	rs35100567	-0.958155	7.74928	-8.95617	6.30847e-09	2.90948e-07	10.5778		ILMN_1735347	MCEE	ENSG00000124370	CCATCCTAAAGACTGTGGTGGAGTCCTTGTGGAACTGGAGCAAGCTTGAT	NA	-0.805693	9.16557	-8.13414	3.42762e-08	1.15407e-06	8.92834
ILMN_1721457	RANBP1	ENSG00000099901	CTGTTCCGATTTGCCTCTGAGAACGATCTCCCAGAATGGAAGGAGCGAGG	NA	-0.957144	9.82357	-7.81418	6.78637e-08	1.61582e-06	8.19633		ILMN_1784227	MCRS1	ENSG00000187778	CTAAAAACAACCCTACCCCCCATTGCCACCTTCACTCCTGTGTCTCCAGC	NA	-0.804773	9.76744	-16.2855	4.73163e-14	1.6696e-10	22.103
ILMN_1812461	WISP2	ENSG00000064205	AAGGTGTCCAGGGTCCTCTAGCCCACTCCCTGCCTACACACACAGCCTAT	rs112910937 rs73286428	-0.95494	8.26757	-7.52447	1.27456e-07	2.58146e-06	7.56384		ILMN_1756676	PHF19	ENSG00000119403	AGTCCCTGCCTCTCCTGCCTCCTCCAGTGGGGCAGACCAGAGACTCCCAT	NA	-0.801336	7.87092	-7.70575	8.58058e-08	2.33622e-06	8.01255
ILMN_2362549	ZWINT	ENSG00000122952	CCTGCTGGAGATGTAAATTTGCCATGACTTCCTGGAGGACAGCAGCATGG	NA	-0.953917	8.34648	-6.53097	1.20331e-06	1.51968e-05	5.31112		ILMN_1731224	PARP9	ENSG00000138496	CCTTTGCACAGCATCCTTGGAGGGGATTCGCAAGTGGCAGCCCTGTTGAT	NA	-0.80094	7.69108	-6.46992	1.38694e-06	1.98296e-05	5.23296
ILMN_1747630	DEK	ENSG00000124795	GCCAGAATATAATGTGCAGGCAATCGTGGATGTCTCTGACAAAGTGTGTC	NA	-0.949621	10.2751	-8.80685	8.52273e-09	3.6086e-07	10.2766		ILMN_1678669	RRM2	ENSG00000171848	GTGTCCTGGGATTCTCTGCCCCCTCTGAGTAGAGTGTTGTGGGATAAAGG	NA	-0.800616	7.79002	-5.06185	4.09725e-05	0.000298586	1.86017
ILMN_1726104	C11orf51	ENSG00000110200	CCTGGCTCCAAAGCATCGCGGAGAAAGACAACAACCTGGTTCCTATTGGC	NA	-0.949229	8.00818	-10.9082	1.59601e-10	1.95545e-08	14.2466		ILMN_1701514	TRAF3IP2	ENSG00000056972	GTTCCTCCTGACAGTTTGATGTGTCCATTCTGGGCCTCTCAGTGCTTAGC	rs57533271	-0.800588	8.9073	-10.0434	7.68617e-10	8.02408e-08	12.7039
ILMN_2371700	HAUS7	ENSG00000213397	GATCGAGTTGGCCGAGGATGGATGATTGTGGCAGCAGAAGCCGTTGCAGC	NA	-0.948207	8.19825	-9.5467	1.97424e-09	1.23079e-07	11.7399		ILMN_1662932	LCP1	ENSG00000136167	ATTGCTCTGGATCTGTTCCTTGGCAGTGGACTCAGAAAGCCAACATGTGG	NA	-0.798927	7.4812	-12.6803	8.22429e-12	4.14575e-09	17.1603
ILMN_2070072	RPS7	ENSG00000171863	GCGCTGTTTCCGCCTCTTGCCTTCGGACGCCGGATTTTGACGTGCTCTCG	rs34692340	-0.942895	8.74148	-10.5854	2.84072e-10	3.0375e-08	13.6733		ILMN_2157510	RDH5	ENSG00000135441	TTCAACCAGGCACTCAAGGAAATTGGGGATGTGGAGAACTGGGCTCGGAG	NA	-0.79723	9.17296	-5.95868	4.63481e-06	5.16563e-05	4.02878
ILMN_2109156	RANBP1	ENSG00000099901	CCGAAAAAGTGGCGGAAAAGCTAGAAGCTCTCTCGGTGAAGGAGGAGACC	NA	-0.942404	11.1763	-8.21915	2.86531e-08	8.62675e-07	9.06128		ILMN_1700955	TM4SF19	ENSG00000213123	AGAGGTGAAGGAGTATTCATGGCTTCTCGCTGTTTCTGGGATGCTGACAC	NA	-0.794386	10.6385	-8.6211	1.24416e-08	5.52916e-07	9.93852
ILMN_1708101	LMNB2	ENSG00000176619	CCTCTTCCAAGCCCTGCGTCCAGCGAGCGTCACAGCACAACCTGCAAAAA	NA	-0.940253	8.90623	-10.9303	1.53488e-10	1.90561e-08	14.2854		ILMN_2167922	TRMT5	ENSG00000126814	ATCCCCTTAAGCCCAGACATCTGTTGGGACCTGACCCCCGGTCATTGGTT	rs56276846 rs35517412	-0.791894	11.6016	-8.40174	1.95635e-08	7.56928e-07	9.48752
ILMN_2074258	BARD1	ENSG00000138376	TGTAATTATCACCCAGAGAGGGTTCGGCAGGGCAAAGTCTGGAAGGCTCC	rs13389324 rs66506517 rs34677017	-0.939578	8.027	-10.0966	6.96006e-10	5.87543e-08	12.7806		ILMN_3236858	NYNRIN	ENSG00000205978	GAAGTGGAAAGTGTGGGATTTTTGGCAGGTGCTCTCTTTCCTCCGCCCCC	NA	-0.785754	6.85045	-8.96209	6.23406e-09	3.37679e-07	10.6264
ILMN_1710428	CDK1	ENSG00000170312	GACAAAGGAACAATTAAACTGGCTGATTTTGGCCTTGCCAGAGCTTTTGG	NA	-0.93828	8.17837	-6.98207	4.27382e-07	6.6906e-06	6.34958		ILMN_2147306	PNRC2	ENSG00000215700	GTTTGGTCAAGGGGTAGGTGCAACCCAATGGACCACTTATGCAAAAGATG	NA	-0.784252	8.97492	-11.8493	3.17316e-11	9.82178e-09	15.8426
ILMN_1658027	RAD54L	ENSG00000085999	GCTGGTCTGGGTGTAGCTCTTAGAGGAAGGAGATAGGGAAAAGGGGCTCC	NA	-0.935176	7.37399	-8.10511	3.64474e-08	1.03716e-06	8.81996		ILMN_1773968	SERBP1	ENSG00000142864	GTTCCTTTTGCTGCCCATTTGGGAGTATGTGGCAATTCCTAGTGCTCTTG	rs79970839 rs79139810 rs79265837	-0.782878	7.98377	-10.6328	2.60841e-10	4.30095e-08	13.772
ILMN_1657547	CCDC34	ENSG00000109881	GCGCTTACCAGAAAGCCGCCTGACACCATGGGAGGTGTGGTTTATTGGCA	NA	-0.934872	9.65064	-10.8155	1.8811e-10	2.24245e-08	14.0833		ILMN_1700604	RBM14	ENSG00000239306	GCGGCACAGTCCCACTTCCCCATCTCCCCAAGTAGGTGGTGTTAGAAAAC	NA	-0.781522	9.52526	-6.77375	6.87143e-07	1.14263e-05	5.93445
ILMN_2334359	GFRA1	ENSG00000151892	TCCCTGAACGACACTCTCCTAATCCTAAGCCTTACCTGAGTGAGAAGCCC	NA	-0.931347	9.45188	-4.64525	0.000114869	0.000660765	0.760417		ILMN_2349459	BIRC5	ENSG00000089685	GCACCTGAAAGCTTCCTCGACATCTGTTAATAAAGCCGTAGGCCCTTGTC	NA	-0.780621	9.05563	-6.80724	6.36391e-07	1.07034e-05	6.0111
ILMN_1671906	MND1	ENSG00000121211	GGCCGATGTGAAACGGAAGAGCGAACCAGGCTAGCAAAAGAGCTTTCTTC	rs112091834	-0.931089	7.85744	-7.591	1.10173e-07	2.31403e-06	7.71008		ILMN_1810100	PBX3	ENSG00000167081	TTCAGTACTGTATATTTCACCCTGTGTAATGGGGCCCCCTCTCCTTTCTC	rs117278888	-0.776529	9.17937	-11.7126	3.98904e-11	1.15056e-08	15.6185
ILMN_1788874	SERPINA3	ENSG00000196136	TGGCATGTGTGGCCCTGTCTGCTTATCCTTGGAAGGTGACAGCGATTCCC	rs77101723 rs113682916	-0.928906	8.03078	-8.559	1.41334e-08	5.18412e-07	9.76979		ILMN_2337974	PKIA	ENSG00000171033	ACTGTGTTTGATGGCCTCTGCTGTGTTTTAACATCGTGCTTCTTATATGG	rs1049454	-0.772919	8.37742	-7.7031	8.63004e-08	2.34607e-06	8.00682
ILMN_2219131	RPS15	ENSG00000115268	CAGTCTCGCGATAACTGCGCAGGCGCGGACCAAAGCGATCTCTTCTGAGG	NA	-0.927195	7.7437	-11.7425	3.79355e-11	6.56172e-09	15.671		ILMN_1703692	TUBB	ENSG00000224156	TCCTTTCCAACTCTACCTCCCTCACTCGAGCTCCTTTCCCCTGATCAGAG	rs117470136 rs116105107	-0.772447	9.06767	-6.59437	1.03878e-06	1.59644e-05	5.52165
ILMN_1664511	NDC80	ENSG00000080986	GGAAGCAGAGGAAGAGGATGAAAAATGTGCCAGTGAGCTTGAGTCCTTGG	rs34184740 rs111250874	-0.926266	8.32524	-7.82765	6.59223e-08	1.58672e-06	8.22545		ILMN_2367010	GPR126	ENSG00000112414	CCATTTAGTCCCCCATCAGAACAGAGGTCAGGAATTTAGCTGGGGAGCCT	NA	-0.768394	8.6436	-10.0738	7.26247e-10	7.62689e-08	12.7601
ILMN_1756676	PHF19	ENSG00000119403	AGTCCCTGCCTCTCCTGCCTCCTCCAGTGGGGCAGACCAGAGACTCCCAT	NA	-0.924402	7.87092	-9.04733	5.25747e-09	2.56946e-07	10.7602		ILMN_1752520	SLFN11	ENSG00000172716	CTTACTCTACTGATTTCCCCCCAGACTGTGATTTTTGAACTTCCTTGCCT	NA	-0.768206	7.48357	-10.3462	4.38917e-10	5.61146e-08	13.2581
ILMN_2218758	NECAB1	ENSG00000123119	ACAGTCCATTACAGTTATTGTTGCTAGATCCACCTCATTTGCAGATGTCC	NA	-0.923646	7.87898	-5.07958	3.9221e-05	0.000267482	1.82755		ILMN_1801378	COQ3	ENSG00000132423	GGGAGAAACAGAAGAGCTCCAAGCTAATGCCTGCACCAATCCAGCTGTGC	NA	-0.766071	8.27493	-10.1703	6.06948e-10	6.90728e-08	12.9376
ILMN_2399893	RPS24	ENSG00000138326	GCCGGCGAATCGTGGTTCTCTTTTCCTCCTTGGCTGTCTGAAGATAGATC	rs45533232	-0.920332	9.07019	-13.3652	2.84037e-12	1.11362e-09	18.2224		ILMN_2053527	PARP9	ENSG00000138496	CTTGGGGTTGGGGTAGGTAGATACCAAATGAAACACTTTCAGGACCTTCC	NA	-0.764167	7.4578	-8.09221	3.74568e-08	1.23063e-06	8.83982
ILMN_1658143	RFC3	ENSG00000133119	GTCAGTCAGCAAACTCCACAAAGGCTCCTTGAAGTTCGTGGAAGGCTGTA	NA	-0.919916	8.21172	-6.55711	1.13246e-06	1.44996e-05	5.37198		ILMN_1705151	SF3A3	ENSG00000183431	ACAGGATCCCCCAGAGACCCCATTTGCCTCTCAACACTCAGACCTTCAAC	NA	-0.763558	8.84073	-12.3547	1.38455e-11	5.6079e-09	16.6529
ILMN_1709257	DSCR6	ENSG00000183145	TAGGGAGTAGAACCGTCTCTCTTCTTAGTTGGTGACTGTTTGGGGCCTGG	NA	-0.917666	8.81553	-10.9268	1.54453e-10	1.90561e-08	14.2791		ILMN_2101885	TUBB	ENSG00000224156	CTCTGGAGTGGTGTATACTGCCACATCAGTGTTTGAGTCAGTCCCCAGAG	rs8233 rs9500863	-0.763202	11.0921	-6.43273	1.51264e-06	2.12564e-05	5.14632
ILMN_1809639	TMEM26	ENSG00000196932	CTGATTTGGGGTTAAACTAGGCGGCTGGAGGATGTTTACAGCTTTGAGGC	NA	-0.914	7.32059	-7.37562	1.76968e-07	3.32153e-06	7.23446		ILMN_2411236	NRCAM	ENSG00000091129	CCTCTTCCATACTGGTAGATGCGAAATTTATCTGTGCATGAAAGGGTCAC	NA	-0.762848	9.82021	-7.02259	3.89929e-07	7.39732e-06	6.50047
ILMN_1711005	CDC25A	ENSG00000164045	GGTGCCAGCCTCCTTACCATCACGGCTTCACTGAGGTGTAGGTGGGTTTT	NA	-0.912854	7.21219	-10.6324	2.61018e-10	2.87175e-08	13.7575		ILMN_1692707	C2orf79	ENSG00000184924	CTCCGGCCCTACCCCAAGGAAGAAGTGGGCCAGTATTTGAAGAAGTTCCG	NA	-0.761854	7.94577	-12.3509	1.39315e-11	5.6079e-09	16.6469
ILMN_1791447	CXCL12	ENSG00000107562	CAGTGAATAAACCATCATCTTGCCACTACCCCCTCCTGAAGCCACAGCAG	NA	-0.912653	7.42311	-10.236	5.37576e-10	4.90328e-08	13.0381		ILMN_1657547	CCDC34	ENSG00000109881	GCGCTTACCAGAAAGCCGCCTGACACCATGGGAGGTGTGGTTTATTGGCA	NA	-0.760391	9.65064	-8.64318	1.18918e-08	5.33861e-07	9.98353
ILMN_1763907	CENPW	ENSG00000203760	CTGTTTGTTCATCGATTAGCAGAAGAGTCCAGGACAAACGCTTGTGCGAG	NA	-0.911954	9.51154	-7.12639	3.08586e-07	5.09774e-06	6.67641		ILMN_1815169	MCM5	ENSG00000100297	GGACTTCACCAAGCAGAAATACCCGGAGCACGCCATCCACAAGGTGCTGC	NA	-0.759979	7.70051	-4.73491	9.19595e-05	0.00058955	1.05934
ILMN_1656452	C16orf59	ENSG00000162062	AGGTGGCCTCACTGGCTCTTCTCAGGACAACTAAGCCTGCTGGTCAGGGC	rs117328358	-0.911463	7.59037	-9.91578	9.7666e-10	7.39537e-08	12.4427		ILMN_1696713	POLA2	ENSG00000014138	TCCAGAAGTAAGCCAGCTGTGGATCCCGCCCACTCAGAAAAGGCGAGAAG	NA	-0.75914	8.66671	-4.84834	6.94298e-05	0.000465053	1.33743
ILMN_1741801	CDC7	ENSG00000097046	GACAGCATATCAAACTTCCTATGGGAAAAAGTCTGGTGGGTGGTCAGCTG	rs116289634	-0.908912	7.6522	-8.8591	7.66859e-09	3.36559e-07	10.3823		ILMN_2075334	HIST1H4C	ENSG00000197061	TAGTATATGCCCTAAAACGTCAGGGGCGCACTCTGTATGGCTTCGGCGGC	rs61735681 rs198852 rs113071031	-0.7554	12.6156	-4.48685	0.000170234	0.000978955	0.45127
ILMN_2174189	DKK1	ENSG00000107984	TCTAGAGTCTAGAACGCAAGGATCTCTTGGAATGACAAATGATAGGTACC	NA	-0.908701	7.88261	-6.24883	2.32845e-06	2.56816e-05	4.64937		ILMN_1762262	PKIA	ENSG00000171033	CTCCTTGCAATCATGTGGACACCAATCACAAAAGTAAAGCCCTGGTGTTG	NA	-0.755368	8.31006	-7.79859	7.0186e-08	2.01021e-06	8.21316
ILMN_1798210	E2F7	ENSG00000165891	GTTGTCACAGAGGCTGTGTGTGCCCTACACTGACCAGGGTTTGTAAAACC	NA	-0.907275	7.35487	-8.09953	3.688e-08	1.0461e-06	8.80813		ILMN_3246401	AIF1L	ENSG00000126878	GGTGGATGAAGTATGTGTGTGCGTGTGCATGGGAGTGTGCGTGGACTGGG	NA	-0.754734	11.0971	-6.87283	5.47848e-07	9.55083e-06	6.16077
ILMN_1714952	ZNF703	ENSG00000183779	ATAATGTTAGCTTACAAGCTGGGAATATAAGTGCATTAACGGCCCACATG	NA	-0.906813	7.82623	-12.11	2.06196e-11	4.33085e-09	16.2734		ILMN_3259146	BST2	ENSG00000130303	GGGGTCTTTGAGCTCCAAAAAATAAACACTTCCTTTGAGGGAGAGCACAC	rs1133258	-0.753891	6.85497	-8.21645	2.88165e-08	1.01682e-06	9.10139
ILMN_1776674	SAC3D1	ENSG00000168061	AGTGGAGAGCAAACTTCGAGGACGTACCCTGGAGGAGGTGGTCATGGCAG	rs61736624	-0.906642	9.30495	-8.99758	5.80648e-09	2.76129e-07	10.6608		ILMN_1690703	C21orf34	NA	GCCCCAGACTTGTCGCACGGATGCAGAAAACTTAATGGAGGAGGCTGAGG	rs79969089	-0.75249	7.61068	-6.83275	6.00328e-07	1.02433e-05	6.06938
ILMN_1745420	PHF19	ENSG00000119403	AGATCCTCATCTGCGGGAAGTGTGGCCTGGGTTACCACCAGCAGTGCCAC	NA	-0.903778	7.54496	-7.92825	5.31126e-08	1.36798e-06	8.44223		ILMN_1737514	KYNU	ENSG00000115919	GCAGGAGCAGGAGGAATTGCTGGTGCCTTCATTCATGAAAAGCATGCCCA	NA	-0.75222	8.90757	-7.94279	5.14857e-08	1.57702e-06	8.52241
ILMN_2191436	POLA1	ENSG00000101868	GTGTTGTATTCAGAAAAACGGGGAGAGGGATGCTTAATTGGCCCTGGCGC	NA	-0.902601	7.6016	-9.62207	1.70761e-09	1.11171e-07	11.8848		ILMN_1677906	PTMA	ENSG00000198134	GTAGACACCAGCTCCGAAATCACCACCGAGGACTTAAAGGAGAAGAAGGA	NA	-0.751917	10.0389	-5.16855	3.15093e-05	0.00024223	2.12083
ILMN_1678535	ESR1	ENSG00000091831	GCTGTGCACCCTAGAAACAACATATTGTCCCATGAGCAGGTGCCTGAGAC	NA	-0.89864	10.2022	-4.35777	0.000234605	0.00120639	0.0544133		ILMN_1680339	PDGFRL	ENSG00000104213	GAGGCTGATGTCAAGCACCACACCCCAACCCCAGCGTCTCGTGAGTCCGA	NA	-0.750113	8.83515	-10.3952	4.01295e-10	5.28361e-08	13.3467
ILMN_3241262	PABPC4L	NA	GCCACTGTTTCTACTTTCACCCTTCTCTCCACACATATTGCCACGTCTGC	NA	-0.898426	7.4995	-7.27705	2.2028e-07	3.97703e-06	7.01473		ILMN_1718718	MKKS	ENSG00000125863	CCTGACCTTGGACTGTTTGACTGCAAAGCTTAGTGGCCTACAGGTGGCTG	NA	-0.750113	8.72995	-13.5076	2.28921e-12	2.12571e-09	18.4003
ILMN_1750722	RPS7	ENSG00000171863	GCTGTTTCCGCCTCTTGCCTTCGGACGCCGGATTTTGACGTGCTCTCGCG	rs34692340	-0.898341	9.03669	-9.54025	1.99899e-09	1.23748e-07	11.7274		ILMN_2376847	PDE1A	ENSG00000115252	CCCTTGCAGCAGTGGACCTGAAGAGTTTCAAGAACAACCTGGTGGACATC	NA	-0.748903	6.77707	-8.52405	1.51881e-08	6.30504e-07	9.7398
ILMN_2219712	HMGB2	ENSG00000164104	TGCAGGTTGTAGCTTTTTGATGGGCTACTCATACAGTTAGATTTTACAGC	NA	-0.895431	10.6634	-7.54343	1.22264e-07	2.50472e-06	7.60558		ILMN_1770206	GEMIN4	ENSG00000179409	GCTTCTTACCTGTGCGGGAGCGAAAAAGCTGGGCTTCAACATGGCAGGTC	rs11099	-0.748345	8.92336	-8.6687	1.12873e-08	5.13254e-07	10.0355
ILMN_1674386	PITX1	ENSG00000069011	GGCCCGCGCCCCTGTTTACAGCGTCCCTGTGTATGTTGGACTGACTGTAA	NA	-0.889937	9.2433	-15.8813	8.0274e-14	7.27046e-11	21.6829		ILMN_1814151	AGR2	ENSG00000106541	GGGTTTAGGAAACGTGAAAGGCTGTGGCATCAGGGTAGGGGAGCATTCTG	NA	-0.747107	8.46244	-3.4193	0.0023662	0.00856169	-2.11777
ILMN_1779711	DTL	ENSG00000143476	GGAAGCCATAGAATTGCTCTGGTCAAAACCAAGCACACCATAGCCTTAAC	rs116288014 rs73091210	-0.8875	7.06291	-7.86971	6.02189e-08	1.47973e-06	8.31624		ILMN_1759991	NOL12	ENSG00000100101	TAGGTGTGCCTACCGCATGTTGCCGCTGCTGTTTCTGCTGGGACGTCTGA	NA	-0.747062	8.91179	-12.9671	5.24131e-12	3.85302e-09	17.5981
ILMN_2136446	CTNNAL1	ENSG00000119326	CTCCTGGAAATAAACAAGCTAATTCCTCTATGCCACCAGCTCCAGACAGT	NA	-0.881931	7.9104	-8.4825	1.65483e-08	5.7929e-07	9.61169		ILMN_2058141	HMGN2	ENSG00000198830	CTTTCAGCATAGACTTAACTCCCTTAAGCCCAGACATCTGTTGAGACCTG	NA	-0.745882	12.0831	-8.34619	2.19614e-08	8.29689e-07	9.37226
ILMN_1696485	HNRNPAB	ENSG00000197451	TACGACTACTCGCCCTATGGCTATTACGGCTACGGCCCCGGCTACGACTA	NA	-0.881563	9.33773	-10.0335	7.82968e-10	6.40099e-08	12.6632		ILMN_1709257	DSCR6	ENSG00000183145	TAGGGAGTAGAACCGTCTCTCTTCTTAGTTGGTGACTGTTTGGGGCCTGG	NA	-0.745395	8.81553	-8.72035	1.01588e-08	4.76679e-07	10.1404
ILMN_1771593	RRM1	ENSG00000167325	TAGTGGGTTTGCTTGAGGTGGTAAGGCTTTGCTGGACCCTGTTGCAGGCA	NA	-0.880708	10.3096	-7.46567	1.45048e-07	2.83711e-06	7.43408		ILMN_1711171	CREB3L4	ENSG00000143578	TCAACAAGGACACTGCTTGAGAAGATGGGAGGGAAGCCAAGACCCAGTGG	NA	-0.745371	7.50387	-6.23418	2.41025e-06	3.03094e-05	4.6812
ILMN_1657796	STMN1	ENSG00000117632	CCGCACGTTCTCTGCCCCGTTTCTTGCCCCAGTGTGGTTTGCATTGTCTC	NA	-0.880487	8.09891	-7.8219	6.67437e-08	1.59318e-06	8.21302		ILMN_1783598	CAB39L	ENSG00000102547	CCTTGAAGAGCTCCCCGGCCCCTGTCACAGTCAGTCGTCTCATTTGTCCA	rs116311293	-0.743873	7.43043	-10.2372	5.36364e-10	6.33132e-08	13.0599
ILMN_1809433	XBP1	ENSG00000100219	GACCCCCAGGTATTGTCTTTTGACATCCAGCAGTCCAAGGTATTGAGACA	rs35907467	-0.879227	12.927	-7.97938	4.76136e-08	1.2595e-06	8.55188		ILMN_1745779	TM4SF19	ENSG00000213123	TTCTGCGGCCTGTTTTCCAGCAGAGGTTCAGGCCCTCTGTGGTTAAAGAC	NA	-0.743048	8.89974	-7.36894	1.79605e-07	4.0782e-06	7.27488
ILMN_1814151	AGR2	ENSG00000106541	GGGTTTAGGAAACGTGAAAGGCTGTGGCATCAGGGTAGGGGAGCATTCTG	NA	-0.877485	8.46244	-4.08746	0.000458938	0.00211687	-0.606066		ILMN_1745623	EFCAB4A	ENSG00000177685	GTGTGTGCCCTCTGCCAGTCTTCGCTCTGTCCCCGTTCAATCAACCCCAT	NA	-0.741719	7.79729	-10.89	1.6482e-10	3.02908e-08	14.2246
ILMN_1749829	DLGAP5	ENSG00000126787	AGTCTCACTACTGAATGCCACCTTCTTGATTCACCAGGTCTAAACTGCAG	NA	-0.877398	8.90461	-6.11301	3.20998e-06	3.37306e-05	4.32772		ILMN_1778836	SRSF7	ENSG00000115875	ACCTGCTGGTTGCGCAGATACCTAGGCTTGTCCATTTTATGCATTTCAGC	rs71720689	-0.740536	8.63633	-6.51351	1.25312e-06	1.8302e-05	5.33429
ILMN_2167922	TRMT5	ENSG00000126814	ATCCCCTTAAGCCCAGACATCTGTTGGGACCTGACCCCCGGTCATTGGTT	rs56276846 rs35517412	-0.876195	11.6016	-9.46155	2.32791e-09	1.39225e-07	11.5752		ILMN_1714433	MARCKSL1	ENSG00000175130	CCTGAGCCAGAAGTGGGGTGCTTATACTCCCAAACCTTGAGTGTCCAGCC	NA	-0.739644	9.83301	-6.28174	2.1548e-06	2.79538e-05	4.79303
ILMN_1753183	CDCA4	ENSG00000170779	TCTTTGTGTCCCCCACTGTAGAGGACGGTGAGCCGCAGCTGCATCAACCT	NA	-0.875895	7.96214	-8.25541	2.65525e-08	8.18997e-07	9.13763		ILMN_1745420	PHF19	ENSG00000119403	AGATCCTCATCTGCGGGAAGTGTGGCCTGGGTTACCACCAGCAGTGCCAC	NA	-0.739162	7.54496	-6.37084	1.74818e-06	2.39465e-05	5.00182
ILMN_1790100	C11orf82	ENSG00000165490	GGCCCACCTTCAGTGTGTGAAACTCGAAGTGCTTGGTCACCTGAATTGTT	NA	-0.871757	8.44599	-7.99224	4.63257e-08	1.23837e-06	8.57939		ILMN_1663447	HNRNPA1	ENSG00000135486	AAGGTAGGCTGGCAGATACGTTCGTCAGCTTGCTCCTTTCTGCCCGTGGA	NA	-0.737208	7.44203	-8.48154	1.65812e-08	6.67904e-07	9.65236
ILMN_2335718	HNRNPAB	ENSG00000197451	GCGGCAGCAGGAGCGACCAACTGATCGCACACATGCTTTGTTTGGATATG	rs77837239	-0.871713	10.3123	-8.54355	1.45898e-08	5.30739e-07	9.73794		ILMN_1813131	KRT8	ENSG00000250539	ACATGGACAACATGTTCAAGAGCTACATCAACAACCTTAGGCGGCAGCTG	NA	-0.736978	10.4294	-6.07172	3.54061e-06	4.15339e-05	4.29742
ILMN_1803429	CD44	ENSG00000026508	TGACCACTGTTATTGTTACTTTGACTTTTCAGAGCACACCCTTCCTCTGG	NA	-0.869025	8.92866	-9.00751	5.69238e-09	2.7217e-07	10.6807		ILMN_1777342	PREX1	ENSG00000124126	GGCAGTTTGTCCCCCCAGCTTCGGTATGCCTTCAGGGAAAGGTCACAGCT	rs73324959 rs73909689	-0.736587	8.00903	-5.87259	5.69503e-06	6.11921e-05	3.82336
ILMN_1814281	SPC25	ENSG00000152253	GCAAGGGACTATGAAGTGTCAGATAGTGCCCCTCATCTTGAGGGCCTAGC	NA	-0.868599	7.60883	-7.55385	1.19505e-07	2.45737e-06	7.62848		ILMN_2249018	LRRC26	ENSG00000184709	TGCCTTTGCCCTCCCTTTACACTGTCTGCCGGCGTCAACAAGCGACACAG	NA	-0.735108	8.73269	-6.76817	6.95986e-07	1.15298e-05	5.92168
ILMN_3241046	MYBL1	ENSG00000185697	ATGCCAGACATAACATGTAGCAGCCATACTTGCATGGAAACTGACTACAC	rs75781450	-0.868255	7.26132	-11.9008	2.9123e-11	5.52491e-09	15.9324		ILMN_2184966	ZHX2	ENSG00000178764	CCCGTCCCACACTGCCCCCCATTTGAGTACACCGCACAAGTCAAACGCTA	rs7758 rs2833	-0.734859	8.55043	-10.5631	2.95745e-10	4.57704e-08	13.6481
ILMN_1808238	RBPMS2	ENSG00000166831	GGCCATTTCAGACTTGGGAGATGAGGCGGCTGTTGTCATTGCTGATCCTG	rs112521355	-0.866226	6.86626	-15.2953	1.7631e-13	1.24426e-10	20.9253		ILMN_1769520	UBE2L6	ENSG00000156587	CCTCCAGCATTCAGTCCAGGGGGAGCCACGGAAACCATGTTCTTGCTTAA	NA	-0.732394	7.03982	-5.9932	4.26826e-06	4.83654e-05	4.11096
ILMN_1779584	UTP18	ENSG00000011260	CGCCTCTTCGGGGGATGGAGAAGTTTATGTTTGGGATGTGAACTCAAGGA	NA	-0.864684	8.2987	-10.5226	3.1826e-10	3.26457e-08	13.5602		ILMN_1689327	HMGN2	ENSG00000212769	CAGCATAGACTTAACTCCCTTAAGCCCAGACATCTGTTGGGACCTGACCC	NA	-0.730743	12.1501	-8.49825	1.60186e-08	6.51188e-07	9.68676
ILMN_1810100	PBX3	ENSG00000167081	TTCAGTACTGTATATTTCACCCTGTGTAATGGGGCCCCCTCTCCTTTCTC	rs117278888	-0.863032	9.17937	-13.2489	3.39206e-12	1.24968e-09	18.0486		ILMN_1665559	CDK2	ENSG00000123374	GGATCCCTGATCCCATTTTCCTCTGACGTCCACCTCCTACCCCATAGGAG	NA	-0.730318	9.35385	-5.28043	2.3944e-05	0.000194048	2.39359
ILMN_1761939	TIPIN	ENSG00000075131	GGCCTTGGAAAGAAGGCAGGCAAAGCTGCTGAGTAATAGTCAGACCCTAG	NA	-0.862056	7.5198	-8.73208	9.91931e-09	4.03241e-07	10.1246		ILMN_1683120	UNG	ENSG00000076248	TTCTCCTAGGGTTATGTCCAGTTGGGGTTTTTAAGGCAGCACAGACTGCC	NA	-0.728205	10.2791	-4.09025	0.00045578	0.00219614	-0.516656
ILMN_3304898	TUBB	ENSG00000127589	ATCGAGTCCTACAATGCTACCCTCTCCGTCCATCAGTTGGTAGAGAACAC	NA	-0.861407	9.77789	-6.73636	7.48698e-07	1.03521e-05	5.78704		ILMN_1704702	MCM7	ENSG00000166508	AGATTCTCAGCTTCCCCAGGAGCAAGACCTCTGAGCCCGCCAAGCGCGGC	NA	-0.727664	7.40433	-5.67948	9.06498e-06	8.89013e-05	3.3601
ILMN_1731184	MELK	ENSG00000165304	GTGCCAGCTTCAAAAACCCGATGTGGTGGGTATCAGGAGGCAGCGGCTTA	NA	-0.861369	8.39024	-8.03143	4.2616e-08	1.1657e-06	8.66312		ILMN_1713124	AKR1C3	ENSG00000196139	GCCGGTGACTGGACATATCACCTCTACTTAAATCCGTCCTGTTTAGCGAC	rs77584118	-0.727567	9.56115	-3.05641	0.00563054	0.0176761	-2.94749
ILMN_1651262	HNRNPAB	ENSG00000197451	CCAGAGCTCTAGGTGTTTAGGCAGCGTGTGGTGTCTGAGAGGCCATAGCG	NA	-0.861066	11.8832	-10.457	3.58492e-10	3.61859e-08	13.4417		ILMN_1771627	ZMIZ1	ENSG00000108175	CGTACACACATAAACACACCCACCAGTGCAGCCTGAAGTAACTCCCACAG	NA	-0.724455	9.76775	-9.20575	3.84005e-09	2.41965e-07	11.1082
ILMN_1770978	NCRNA00052	NA	GGGATTTTCTCATTAGCACAGGGTTCCAAGCCCAAACCGTGAAGATGGAG	NA	-0.859428	7.0529	-9.31007	3.1279e-09	1.71119e-07	11.2798		ILMN_2136147	BCAS1	ENSG00000064787	GCCCGAGCTGTTGTATATTGAGGTGTATTATTTACGTCTCTGGTCCAGTC	NA	-0.723787	8.82098	-3.6937	0.00121248	0.00494838	-1.47105
ILMN_1740291	POLQ	ENSG00000051341	CAGTCCCTTAGTGCCTCTTTCTGTTTGTGGCATGGTGAGAAAACCCATGC	NA	-0.858985	8.2954	-7.768	7.49799e-08	1.74752e-06	8.09627		ILMN_2372398	ALDH5A1	ENSG00000112294	TGGCATAGCTACCGTGAGTTCTCAGCAGGAACTTCCCAGCGATGATAATG	NA	-0.722661	8.65281	-7.76798	7.49841e-08	2.13571e-06	8.14714
ILMN_1711470	UBE2T	ENSG00000077152	GCCAGCCTTCCTCAAGAATGCCAGACAGTGGACAGAGAAGCATGCAAGAC	NA	-0.857991	9.88317	-6.21599	2.5159e-06	2.72653e-05	4.57179		ILMN_2090105	TAGLN2	ENSG00000158710	TGTGTCCTCCGTTCATTCCATGGCTGGGAGTCACTGATGCTGCCTCTGCC	rs115070391	-0.722619	9.51495	-7.85537	6.21036e-08	1.82616e-06	8.33528
ILMN_1793360	CORT	ENSG00000251503	CAGCAAACAGACCATTGCGGCCATTTCGGAGCTGACTTTCCGACAGTGTG	rs76326034	-0.857701	8.23369	-9.08925	4.8366e-09	2.39025e-07	10.8438		ILMN_3238680	C7orf55	ENSG00000146963	GGCCTATCGGTACCTTGTGAAGGCTTTCCGTGCACATCGGGTCACCAGTG	NA	-0.721752	9.64023	-11.0075	1.33991e-10	2.64096e-08	14.4285
ILMN_2126706	LMNB1	ENSG00000113368	GAACTTTTCCACCAGCAGGGAACCCCAAGAGCATCCAATAGAAGCTGTGC	NA	-0.857548	8.48502	-7.21734	2.51676e-07	4.397e-06	6.881		ILMN_1719906	HADH	ENSG00000138796	GCTGCTGAATGGGTCAGCATATCTCTGTTTGCATGGTTTGCAGGAGGTCG	NA	-0.719629	9.95979	-7.88786	5.79159e-08	1.72895e-06	8.40496
ILMN_1668814	CENPM	ENSG00000100162	GTGAAGCTGGCCCACACCTATCAAAGCCCCCTGCTCTACTGTGACCTGGA	NA	-0.856923	7.39117	-10.833	1.82342e-10	2.18848e-08	14.1142		ILMN_2413898	MCM10	ENSG00000065328	AGTTGTATAATATGCTTGTAAAGGCTGAGGGTGAGCTGTATCTGGATGCC	NA	-0.718551	7.95496	-3.61004	0.00148802	0.00587189	-1.66966
ILMN_1810901	RNASEH2A	ENSG00000104889	CCTCAATGAAGGGTCCCAAGCCCGTCCCCGTTCTTCCCACCGATATTTCC	NA	-0.852509	8.37976	-7.35284	1.86127e-07	3.46763e-06	7.18381		ILMN_1751345	AP1S1	ENSG00000106367	GCAGGGAAAACTGCGGCTGCAAAAATGGTACCTGGCCACTTCGGACAAGG	NA	-0.717882	9.35208	-7.06704	3.52697e-07	6.90188e-06	6.60073
ILMN_2154836	BTG3	ENSG00000154640	CTCTGTTGGATACGAGAACACTGTAGAAGTGGACGATTTGTTCTAGCACC	rs15459	-0.848797	6.83714	-11.1942	9.67038e-11	1.37592e-08	14.744		ILMN_1679194	UGT2B7	ENSG00000171234	TAAACACCTTCGGGTTGCAGCCCACGACCTCACCTGGTTCCAGTACCACT	NA	-0.717198	7.49357	-7.76756	7.50517e-08	2.13571e-06	8.14624
ILMN_1742025	OLFM1	ENSG00000130558	CTCTGGTTTCCGATGGGACAGGAAAGTCATACGGGCAACAGTATGCGGAA	NA	-0.847612	9.20467	-8.61593	1.25742e-08	4.74032e-07	9.88693		ILMN_1670899	FBN2	ENSG00000138829	GGCCAAAGCACATGCAGGCTCCTGGTTGTTCCTCTCAAACCTGTGCTGAC	rs1802571	-0.717192	6.75223	-11.0445	1.25567e-10	2.51748e-08	14.4924
ILMN_2235137	FANCD2	ENSG00000144554	ACTTGTGGACATCATGGATTGTCTAACACCATCACAGTCCCTGGCTCAGG	rs2600013	-0.84462	9.29831	-5.96736	4.53969e-06	4.47451e-05	3.98067		ILMN_1697469	SRSF6	ENSG00000124193	GCCTACTTTGACTTTTACGTTCCCATTCCTGTGTTACCACCTTCCTCCCG	NA	-0.716667	10.5393	-8.39563	1.98135e-08	7.62464e-07	9.47486
ILMN_2135339	C3orf70	ENSG00000187068	TGTTCTCTTAGTAGCCTGAACACTTCTCAAAGCGACTTATCACTAGCGGC	rs74656805	-0.844566	7.14424	-12.5682	9.82801e-12	2.7967e-09	17.0038		ILMN_2189424	MRPL20	ENSG00000242485	CAAGATGGCAGCGGCGCTGCGCGTGCGTTGTTGAGTGTTCGGGACGCCGG	rs2275915 rs72896275	-0.71262	8.53101	-13.1304	4.0694e-12	3.24224e-09	17.8435
ILMN_1664630	CHEK1	ENSG00000149554	GATCGGACCATCGGCTCTGGGGAATCCTGGTGAATATAGTGCTGCTATGT	NA	-0.84428	7.88416	-6.84571	5.82815e-07	8.56884e-06	6.03832		ILMN_2219131	RPS15	ENSG00000115268	CAGTCTCGCGATAACTGCGCAGGCGCGGACCAAAGCGATCTCTTCTGAGG	NA	-0.712598	7.7437	-8.86695	7.54818e-09	3.8713e-07	10.4361
ILMN_2117987	TFDP1	ENSG00000198176	TGGTGCGGCTATGGAGACTGTCTGGAAGGCTTGGAATGGTTTATTGCTTA	NA	-0.844246	9.98574	-7.27058	2.23475e-07	4.02734e-06	7.00028		ILMN_1800390	ZNF511	ENSG00000198546	GGAAACGACCTGGACACACTATTGGGAAGGAGATGTGGACGGCCTGTCTC	NA	-0.712065	9.2528	-8.49013	1.62895e-08	6.58281e-07	9.67005
ILMN_1682774	C13orf27	ENSG00000151287	CACTGGATTGAGAAGGCAAATCATTCCATGGCAGTGAAAGGACGGTCGAC	NA	-0.843546	8.52313	-6.74119	7.40438e-07	1.02701e-05	5.79817		ILMN_1722056	ATP7B	ENSG00000123191	ACTCCAGCCCGCAGCACATTTCCGCTGTCCGTCAGTAATTGTGTCCTCTC	NA	-0.710792	7.37915	-11.5124	5.59609e-11	1.41045e-08	15.2866
ILMN_2399431	PRPS2	ENSG00000101911	TGCTGCTCCTGGCGTGGAAACTTAAGTGAGACCACCAAATACATTGGTCC	NA	-0.842742	8.04797	-9.12601	4.49614e-09	2.24979e-07	10.9168		ILMN_2070300	LSM2	ENSG00000224979	CCAGGGCAGCATGTGATTCATTTGGGGATGGAAGGAATCTGTCCCGCATC	NA	-0.710606	10.583	-9.04298	5.30325e-09	3.05769e-07	10.7872
ILMN_1787691	CITED4	ENSG00000179862	GCTTCAGCTTTCGGACTCTGGTTCTTGGATCGTGTCCTCTCCCCCTCGCC	NA	-0.842487	7.27469	-15.6145	1.14499e-13	8.78303e-11	21.3414		ILMN_1787248	SIVA1	ENSG00000184990	CACGTGGGCAGATGCTGATTGGACCAGACGGCCGCCTGATCAGGAGCCTT	NA	-0.70973	9.43789	-6.58701	1.05663e-06	1.61684e-05	5.50463
ILMN_1737517	RPL29	ENSG00000162244	TTCCGGCGTTGTTGACCCTATTTCCCGTGCTGCACCGCAGCCCCTTTCTC	NA	-0.839035	8.51714	-7.74527	7.8761e-08	1.807e-06	8.0469		ILMN_2371700	HAUS7	ENSG00000213397	GATCGAGTTGGCCGAGGATGGATGATTGTGGCAGCAGAAGCCGTTGCAGC	NA	-0.708456	8.19825	-7.00816	4.02865e-07	7.52142e-06	6.46787
ILMN_1771051	RPL29	ENSG00000162244	TCCGGCGTTGTTGACCCTATTTCCCGTGCTGCACCGCAGCCCCTTTCTCT	NA	-0.837329	8.49541	-8.82561	8.20535e-09	3.51376e-07	10.3146		ILMN_1781373	IFIH1	ENSG00000115267	TCATCTGCAAATGTGGCCAGGCTTGGGGAACAATGATGGTGCACAAAGGC	NA	-0.707775	7.51542	-6.96611	4.43131e-07	8.05996e-06	6.3727
ILMN_1788166	TTK	ENSG00000112742	CTGGGCCAACTTGTTGGTCTGAATTCTCCTAACTCCATTTTGAAAGCTGC	rs55901486 rs61735784	-0.837157	8.36833	-6.61369	9.93379e-07	1.30752e-05	5.50339		ILMN_2316173	AP1S1	ENSG00000106367	CCGATACGTGGAGCTCTTAGACAAATACTTTGGCAGTGTGTGCGAGCTGG	NA	-0.707767	9.642	-6.2176	2.50635e-06	3.13029e-05	4.64218
ILMN_1812297	CYP26B1	ENSG00000003137	AGCACTTTCGATGTTGGGCGCTGGCGTTTGTGTTCTGGGCACCACCGTGA	rs115973980	-0.834779	7.1687	-10.1916	5.83534e-10	5.19964e-08	12.9564		ILMN_1653319	MC1R	ENSG00000256390	TGACTCAGTGACCAGTGCCTGTGAGCATGGGGCCAGGAAAGTCTGGTAAT	NA	-0.707218	8.50674	-8.97181	6.11379e-09	3.34986e-07	10.6458
ILMN_1756572	COQ2	ENSG00000173085	TCCCCCTTGTCACAGAAACCAGGGACTCTTCAGGATTTGAGATGGCCTTG	NA	-0.83342	9.51803	-9.44299	2.41334e-09	1.42402e-07	11.5391		ILMN_2380163	PTPRF	ENSG00000142949	GTCCCCAAACCTAGCTAGGCTAAGTCAAGATCAACATTCCAGGGTTGGTA	NA	-0.706673	10.9908	-8.97967	6.01833e-09	3.32663e-07	10.6614
ILMN_1669983	RGS22	ENSG00000132554	CCTAGGCCTCCAACCATATGGCCGACAGCCAACCTGGTGCTACTCAAAGT	NA	-0.832279	6.79937	-13.832	1.41002e-12	6.37873e-10	18.9071		ILMN_1728535	COPZ1	ENSG00000111481	TCAGCTCCCCGACATGCATTTACTCTCTGCCGTGGGTCTGCAGTCGCTGC	NA	-0.704827	8.81146	-7.75373	7.73312e-08	2.17948e-06	8.11637
ILMN_3212373	RANBP1	ENSG00000257199	ATCATGCGGATGATGGAGCTGAAGCCCAAGCAGGTAGTGACCGTGCCTGG	rs111311060	-0.831161	9.63658	-7.71613	8.38949e-08	1.89278e-06	7.98353		ILMN_1745385	HNRNPM	ENSG00000099783	GCCTGCCGGATGATGAATGGCATGAAGCTGAGTGGCCGAGAGATTGACGT	NA	-0.702797	11.1422	-6.86383	5.59204e-07	9.68207e-06	6.14027
ILMN_1786125	CCNA2	ENSG00000145386	CCTTGTCTCATGGACCTTCACCAGACCTACCTCAAAGCACCACAGCATGC	NA	-0.826202	9.33482	-6.3018	2.05557e-06	2.32477e-05	4.77428		ILMN_1663080	LFNG	ENSG00000106003	GGCCCAGCATGGCTCACCTGTCCCGTGGGCTGTGTTTCTTGTTGTTTTTC	NA	-0.702366	8.79954	-6.97811	4.31237e-07	7.89244e-06	6.39988
ILMN_1716843	ELOVL2	ENSG00000197977	CGAACCACTTAGGCATGTTACGGGGTAAAGTCCTCACCCCTGCATTTGAG	NA	-0.824272	6.89104	-11.5326	5.40748e-11	8.6731e-09	15.3202		ILMN_1740169	TYRO3	ENSG00000092445	CGGTGACCTTTAGTGCCAACTTCCCCTCTAACTGGACAGCCTCTTCTGTC	NA	-0.701073	7.22491	-7.57581	1.13896e-07	2.87889e-06	7.72978
ILMN_3176989	HAUS8	ENSG00000131351	ATGGCGCCCCCCAGCCGGTGGTATTTCAATCAAGACAGTGCCTGCAGAGA	rs12460560 rs57533879	-0.824263	7.71308	-9.21569	3.76547e-09	1.97721e-07	11.0942		ILMN_3269405	HNRNPM	ENSG00000099783	CGTGCTGTACGCCGACATCAAGATGGAGAATGGGAAGTCCAAGGGGTGTG	rs113767279	-0.700867	10.6557	-5.29644	2.3023e-05	0.000188577	2.43257
ILMN_2189424	MRPL20	ENSG00000242485	CAAGATGGCAGCGGCGCTGCGCGTGCGTTGTTGAGTGTTCGGGACGCCGG	rs2275915 rs72896275	-0.824035	8.53101	-15.4535	1.42229e-13	1.04556e-10	21.1325		ILMN_1699989	BNIPL	ENSG00000163141	GCCCTTTTTCCTTCTAAGTCATGTCTGCTGCCTGTGAGCCTGGGAAGGAG	rs116330355	-0.700435	7.59391	-8.81511	8.38138e-09	4.13111e-07	10.3319
ILMN_1769634	STRA13	ENSG00000169689	ACCCGACATCAAAGCTGGCGTGTGACCTTTCCAGCCATGCGATATTCCCC	NA	-0.822016	10.712	-9.24849	3.52991e-09	1.89296e-07	11.1589		ILMN_1699208	NAP1L1	ENSG00000187109	GGTCTTGGAATGTGAACACATTGTTTGTAGTGCTATCCATTCCTCTCCTG	NA	-0.698815	8.68489	-6.84661	5.81632e-07	1.00114e-05	6.10099
ILMN_1706301	RET	ENSG00000165731	CTTGCGGCGTCCACTCCATCTGACTCCCTGATTTATGACGACGGCCTCTC	NA	-0.821775	8.09717	-5.56517	1.19561e-05	9.95944e-05	3.01224		ILMN_1717052	STARD10	ENSG00000214530	GGCTCCCAAGGCCATGAAGAAGATGTACAAGGCGTGCCTCAAGTACCCCG	NA	-0.69868	11.5266	-8.31837	2.32745e-08	8.69983e-07	9.31437
ILMN_2387471	DKFZp761K0816	ENSG00000183248	TTGCCCACCCCGCACAGCCTGAGTTTGCAATAAAACTGGGACACTGGGAC	NA	-0.817113	9.2554	-8.7182	1.02034e-08	4.11e-07	10.0963		ILMN_3231820	SIVA1	ENSG00000184990	ACGTGGGCAGATGCTGATTGGACCAGACGGCCGCCTGATCAGGAGCCTTG	NA	-0.698006	9.52918	-7.05975	3.58542e-07	6.98207e-06	6.58431
ILMN_1665559	CDK2	ENSG00000123374	GGATCCCTGATCCCATTTTCCTCTGACGTCCACCTCCTACCCCATAGGAG	NA	-0.816569	9.35385	-6.0091	4.10954e-06	4.14549e-05	4.08032		ILMN_1780756	RBM23	ENSG00000100461	GGATGGAGGGAGGCTGCTACTCTACCACTTCCTGTGTGCCTCTACTGTGG	rs115012406	-0.697226	9.71467	-12.2372	1.67526e-11	6.42536e-09	16.467
ILMN_1725642	SUMO3	ENSG00000184900	CATAGTTCTGCCTATTGTCCTTCCCTGAGGCTCCATTGCTGCTTGGTGGC	NA	-0.814716	12.1246	-10.0436	7.68416e-10	6.36486e-08	12.6819		ILMN_2288784	CCDC34	ENSG00000109881	CTGGTAATTCATAAAGCCAGGAGCAATCTTTGCCTTGGAACTCTGTGCAG	NA	-0.697137	8.65181	-8.3118	2.35962e-08	8.75951e-07	9.30068
ILMN_2066756	NCAPG2	ENSG00000146918	CGCTGGGCCTGTGGTTGAGATAAGTCACCAGCTACGGAAGGTTTCTGACG	NA	-0.813684	8.25294	-6.37761	1.72066e-06	2.01311e-05	4.95254		ILMN_1819608	ARRB1	NA	CAGGAGTGAGGGATGGCTGGGAAGAATCTCCAGGTCTGTGGCCCTTGTGT	NA	-0.696636	7.84192	-11.5973	4.84483e-11	1.31817e-08	15.428
ILMN_2215640	TUBA3D	ENSG00000075886	AGTTCGATCTCATGTATGCCAAGCGGGCCTTTGTGCACTGGTACGTGGGC	NA	-0.811508	8.12139	-7.95573	5.00805e-08	1.31288e-06	8.5012		ILMN_1692517	SORD	ENSG00000140263	GTTCTGATTTTCTTGTAACCTGGGAAAGCCATGACCTTGTGCCCGATTCT	rs1803905	-0.69654	10.1676	-6.81899	6.1952e-07	1.05199e-05	6.03794
ILMN_1685928	WDR34	ENSG00000119333	GCTGCCTCTGGGAAAGGTGACGTGCAGCTGTTTGATCTCCAGAAAAGCTC	NA	-0.80937	8.91086	-6.88067	5.38141e-07	8.03931e-06	6.11834		ILMN_1790881	HNMT	ENSG00000150540	CACGGAACACCAGTGCATGCAGGAATTCATGGACAAGAAGCTGCCAGGCA	NA	-0.692035	7.70587	-9.65943	1.58954e-09	1.29957e-07	11.984
ILMN_2135175	SNORD36A	ENSG00000148303	CACTGAATTCAACCTTGAAGTGCGAATCCATGAGCTTTTTAACCCTGAGC	rs79897455	-0.805433	8.06301	-9.09006	4.82881e-09	2.39025e-07	10.8454		ILMN_1746465	FJX1	ENSG00000179431	CTCTGGGGAGCCCTGCAGACCTTGACAATTTGCCTGACTCATTCCTGACC	NA	-0.688175	7.83893	-6.44032	1.48608e-06	2.10087e-05	5.16401
ILMN_1787248	SIVA1	ENSG00000184990	CACGTGGGCAGATGCTGATTGGACCAGACGGCCGCCTGATCAGGAGCCTT	NA	-0.804194	9.43789	-7.59653	1.08849e-07	2.29716e-06	7.72222		ILMN_1688625	AIM1	ENSG00000112297	GGGGGCACTATAGCCACTAAACGAGGTGTGAAAGGCTCAAGAGGATGACC	rs41312800	-0.687527	7.15955	-11.253	8.73321e-11	1.95038e-08	14.8495
ILMN_3205271	HMGB1	ENSG00000132967	GTATGGTTAACACACTACCAAATGTGTCTTTAGATAGCCCTGTCCTGGTG	NA	-0.803835	11.632	-6.39328	1.65871e-06	1.9575e-05	4.9893		ILMN_1741801	CDC7	ENSG00000097046	GACAGCATATCAAACTTCCTATGGGAAAAAGTCTGGTGGGTGGTCAGCTG	rs116289634	-0.687211	7.6522	-6.5811	1.0712e-06	1.62644e-05	5.49095
ILMN_1758104	PRPS2	ENSG00000101911	CTGAATGGGGGTGGACCTGGCATTTATCTGGCCAAAAACAGGAGCCAGAG	NA	-0.802876	7.73763	-9.79961	1.21666e-09	8.51806e-08	12.2234		ILMN_2355665	MTFP1	ENSG00000242114	GGTGGTATGGCTGAACAAGGAGCGGCAGACAACTCAGGGAGAAACTCAGG	rs11704308	-0.685264	8.80131	-9.36732	2.79654e-09	1.96571e-07	11.4233
ILMN_1739645	ANLN	ENSG00000011426	TCAGAAAAGTGATGTGGACATAGGAGGCAATGTGTGAGACTTGGGGGTTC	NA	-0.802695	8.46597	-7.62348	1.0263e-07	2.19478e-06	7.78126		ILMN_1758613	RAPGEFL1	ENSG00000108352	CCCAGCCCCCTCCCGTTGCCCTGCAGCTTTAACAGAGTGAACCATGTGTA	NA	-0.684821	7.74042	-6.53449	1.1935e-06	1.76458e-05	5.38298
ILMN_1713249	PHF19	ENSG00000119403	GGGGTGTCTGCACCACCTGGGAAGATAGCACAAGGCCTAATGAGGTCACC	NA	-0.802478	7.70211	-12.2819	1.5578e-11	3.64342e-09	16.55		ILMN_1696046	SIVA1	ENSG00000184990	CGGTGTTCACACTGAACTGTGGGGTCGACGGGAGGGGTGCCTTTTACATG	NA	-0.684536	10.5972	-5.61472	1.06025e-05	0.00010164	3.20406
ILMN_1721901	CTNNAL1	ENSG00000119326	GCTGGGTTTGCTCACCTCTGACGCTGACTGCGAAATTGAGAAGTGGGAAG	NA	-0.801199	7.99816	-7.39065	1.71173e-07	3.23688e-06	7.26787		ILMN_1763386	BID	ENSG00000015475	GACCACAACATGAGGCCACTGGAGACGCATATGAGTAAGGGCACTGACGG	NA	-0.684332	8.60441	-6.86571	5.56819e-07	9.65026e-06	6.14454
ILMN_2199768	SLITRK4	ENSG00000179542	GCATGGAGGCAGGTGTTTCCAAGGGTGTCTCATTAACTGTAGCTGCAAAG	NA	-0.801076	6.78208	-15.7149	1.00127e-13	8.0297e-11	21.4705		ILMN_1777740	C8orf55	ENSG00000130193	AGCACTGCCCGATAGAACACGCCCGCCCTCACTGCTGTTCTTGCCTTACA	NA	-0.684204	11.2966	-7.33826	1.9225e-07	4.31831e-06	7.20692
ILMN_1778543	DHFR	ENSG00000188985	GGTAAACAGAATCTGGTGATTATGGGTAAGAAGACCTGGTTCTCCATTCC	NA	-0.800344	9.41933	-4.72276	9.47736e-05	0.000563373	0.951007		ILMN_1680579	ATP2B4	ENSG00000058668	CCCAACCCTGCTGTTAGGCCTGCTGTTCCCTTTGCTCTTGATTAGGAGAG	rs114082793	-0.68395	7.31669	-7.07377	3.47386e-07	6.82509e-06	6.61589
ILMN_1695316	SLC39A8	ENSG00000138821	GGTTGCACCCCTCACAAATGGCAGAACAGTATGTAAAGCTGGTAACACCT	NA	-0.800008	8.1876	-5.77752	7.15612e-06	6.5758e-05	3.52529		ILMN_1681340	HSPB11	ENSG00000081870	GGTCCGGCGCCCAGAGCTAACGGGAGTCCCAGGTTAAACACTTTAAGATG	NA	-0.679542	8.13362	-7.27799	2.19819e-07	4.81174e-06	7.07306
ILMN_1678781	ARHGAP33	ENSG00000004777	GGGGGGACAACTCCTACCCTTCTTTCCCCACATGCCCCACTAAACCATCT	NA	-0.798565	7.89139	-9.14314	4.346e-09	2.2097e-07	10.9508		ILMN_2410713	FGFR4	ENSG00000160867	CGCTTAGTCCCCATCCCGGGTTTGGCTGAGCCTGGCTGGAGAGCTGCTAT	NA	-0.678519	7.30259	-5.091	3.81329e-05	0.000281616	1.93143
ILMN_2135798	NR2C2AP	ENSG00000184162	GCAGAGACCTGCATTACAGAGCAAAGCTGGGAGAACCGAGGACTCACCCC	NA	-0.797237	8.82762	-9.98738	8.53664e-10	6.72375e-08	12.577		ILMN_1696749	LMNA	ENSG00000160789	AGCCAGGCCTGGGGGCAGCCTCTCCCCAGCCTCCCCGTGCCAAAAATCTT	NA	-0.678083	9.59067	-8.79531	8.72425e-09	4.25199e-07	10.292
ILMN_1665538	SKP2	ENSG00000145604	AGTGACAAGAGCTGGGGTTAGGATCCGGTTGGACTCTGACATCGGATGCC	NA	-0.796856	8.77674	-6.82746	6.07634e-07	8.8599e-06	5.99648		ILMN_3289262	PNRC2	ENSG00000215700	CCTCTTTTGATGCCTAAGCAGGTAAGCAGATGCCTAAGCTGTATTTCTCC	NA	-0.677118	8.66224	-8.77708	9.05264e-09	4.35193e-07	10.2552
ILMN_1689342	NUBP1	ENSG00000103274	GCCAGTCTTTTTTCATTGACGCCCCAGATTCCCCAGCCACGTTAGCCTAC	NA	-0.796337	7.80162	-13.5171	2.25666e-12	9.47044e-10	18.4476		ILMN_1706390	UGT1A1	ENSG00000167165	GGCCGGTCATGCCCAACATGGTCTTCATTGGAGGTATCAACTGTAAGAAG	NA	-0.676562	8.92735	-4.48978	0.000168998	0.000972916	0.458452
ILMN_1665865	IGFBP4	ENSG00000141753	ACCGGGATGAACCTATCCTTCCAGTGGCTCGCTCCCTGTAGCTCTGCCTC	NA	-0.794804	8.11899	-5.75072	7.63327e-06	6.92915e-05	3.46073		ILMN_2194828	C16orf53	ENSG00000185928	ACCTCAAGCTCCCAAACAGCACGTTGCGGGAAAGAGGAAGAGAGAGTGTG	NA	-0.676368	9.8208	-6.56795	1.10435e-06	1.66247e-05	5.46051
ILMN_1794539	KIF11	ENSG00000138160	TGGGAGACCACCCAGACATCTGACTAATGGCTCTGTGCCACACTCCAAGA	NA	-0.793477	7.89221	-7.4957	1.35773e-07	2.69756e-06	7.5004		ILMN_1811272	AF385432	ENSG00000196917	TAGAGCGCTTAAGTTGTTCCTCTGTTATCATGCCTGAATTCCCCCGCCCC	NA	-0.675666	7.05081	-10.2935	4.83491e-10	6.05315e-08	13.1625
ILMN_2312719	EXOSC9	ENSG00000123737	CTGGGGTGATCTTGAAGACTCTGAGAAGGAAGATGATGAAGGCGGTGGTG	rs76155182	-0.793443	8.67862	-7.22332	2.48333e-07	4.35954e-06	6.89442		ILMN_1694432	CRIP2	ENSG00000182809	CCACCTGCCAGTGTTATTTATGCTCCCTTCGTGGGTGATGGCCACGCCCT	NA	-0.673792	9.59812	-5.67317	9.20421e-06	9.00366e-05	3.34492
ILMN_2108357	RPL39L	ENSG00000163923	CAGACTTGAAAAAGTGGTGTGTGGTTGACTCTGTTTCTCGCCATGTCTTC	NA	-0.793165	9.46332	-8.42323	1.87096e-08	6.27555e-07	9.48864		ILMN_1658847	NRARP	ENSG00000198435	ACTTGAGGACACAGGTGGGTGGAGGCCCTTTGTGCGTGGCTGGTCGTATT	NA	-0.672125	8.6747	-8.13436	3.42606e-08	1.15407e-06	8.92879
ILMN_1729563	UGDH	ENSG00000109814	CCCAGGTCTCATCCTTCAGGAATTTTGCAGTTCAATGAGAAGAGGGAGAC	NA	-0.79287	10.9429	-5.84526	6.08093e-06	5.73415e-05	3.68815		ILMN_1722809	NRCAM	ENSG00000091129	CAGAGCTTTGCCTATGGGGCACAGTAGGCCTAGTAACCTGGCATGTTTGA	NA	-0.671562	8.93683	-8.50306	1.58602e-08	6.46241e-07	9.69666
ILMN_2414399	NME1	ENSG00000239672	AAAATGCTTCCTCCCAGCATAGGATTCATTGAGTTGGTTACTTCATATTG	rs112931545	-0.791277	7.97971	-12.634	8.85155e-12	2.6028e-09	17.1068		ILMN_1713636	S100A6	ENSG00000197956	GGAGTATGTCACCTTCCTGGGGGCCTTGGCTTTGATCTACAATGAAGCCC	rs1802582	-0.670651	8.96923	-5.00107	4.75979e-05	0.000337664	1.7115
ILMN_1661717	TFDP1	ENSG00000198176	ACCCCTGCTGGCGGATAGCAAGACTCTGTGGAGTTTGTTCAGTGGTACGG	NA	-0.789193	9.73324	-7.36466	1.81314e-07	3.39228e-06	7.21011		ILMN_1800573	RPS21	ENSG00000171858	CGCCGATATCTCTGCCGGGTGACTAGCTGCTTCCTTTCTCTCTCGCGCGC	rs76508598	-0.670135	11.0006	-11.3829	6.98221e-11	1.6425e-08	15.0694
ILMN_1742073	ADCY1	ENSG00000164742	CCTATTTAAGGTAAGCCCAAAGCCCACTTTTGGATTTTCTCGACTGTCCG	NA	-0.78833	7.17716	-12.7429	7.44932e-12	2.34693e-09	17.2764		ILMN_1728163	CTDSP1	ENSG00000144579	CGGTTAAGGGGACCCACATACCAGTGCCAAGGGGGATGTCAAGTGGTGAT	NA	-0.670079	8.90529	-8.96838	6.156e-09	3.36255e-07	10.6389
ILMN_1680692	NUCKS1	ENSG00000069275	GGGTCTGAAGATGAAGCCCCTTCTGGGGAGGATTAAAAGTGATGATGGTC	NA	-0.787833	8.97374	-4.24443	0.000310891	0.00153303	-0.223088		ILMN_2168449	DHX15	ENSG00000109606	TATGCCTCCCTTTTGTGTTGACACTGTAGCTCATACTGGAAAAGTCGATC	NA	-0.67003	11.0306	-9.39968	2.6255e-09	1.86781e-07	11.4859
ILMN_1766658	PKMYT1	ENSG00000127564	CTGAGTTCACTGCCGGTCTGTCTTCCGAGCTGCGTTCTGTCCTTGTCATG	NA	-0.787776	7.37532	-7.3781	1.75995e-07	3.30679e-06	7.23999		ILMN_1755664	RPS26	ENSG00000197728	GGAGACACATAACCTCGATTTTCTTCCGCCATCCGGCTAAATAGTCCCAT	NA	-0.669344	7.34015	-11.1761	9.97832e-11	2.20059e-08	14.7185
ILMN_1773369	MRPL48	ENSG00000175581	GGAGTCAGACTGTCAGTGAAGGAGCACACTGAAGAAGACTTCAAGGGACG	NA	-0.787327	8.35102	-15.175	2.07868e-13	1.41055e-10	20.7663		ILMN_1777325	STAT1	ENSG00000115415	GCACACAGTGCTTTCCGTGGCACTGCATACAATCTGAGGCCTCCTCTCTC	NA	-0.668259	9.71464	-9.64356	1.63863e-09	1.32616e-07	11.9538
ILMN_1798360	CXCR7	ENSG00000144476	TCTGTGTGGTGTTTTGTACCGGCACGGGATATGGAACGAAAACTGCTTTG	NA	-0.787236	8.53333	-4.8265	7.32874e-05	0.000454644	1.20609		ILMN_2150258	ZFP36L2	ENSG00000152518	GGACTTCAGGAAAAATCAACCCAGCACCAGCAGCTACCAACCACCATTCC	rs113541137	-0.665985	8.80227	-5.34832	2.02781e-05	0.000170284	2.55878
ILMN_2211800	HMGB1	ENSG00000124097	ACTGGGAGAGATGTGGAATAACACTGCTGCAGATGACAAGCAGCCTGGTG	rs4597168	-0.786567	10.3574	-5.70337	8.55674e-06	7.59389e-05	3.34654		ILMN_1806733	COL18A1	ENSG00000182871	AGTCATTCGTTCTGTGGAGGGACAAGTGGACTCAGGGCAGCGCCAGGCTG	NA	-0.665491	8.41478	-5.99331	4.26708e-06	4.83654e-05	4.11123
ILMN_1759991	NOL12	ENSG00000100101	TAGGTGTGCCTACCGCATGTTGCCGCTGCTGTTTCTGCTGGGACGTCTGA	NA	-0.785522	8.91179	-13.8773	1.31858e-12	6.28748e-10	18.9725		ILMN_1678781	ARHGAP33	ENSG00000004777	GGGGGGACAACTCCTACCCTTCTTTCCCCACATGCCCCACTAAACCATCT	NA	-0.665302	7.89139	-7.48419	1.39252e-07	3.34718e-06	7.52904
ILMN_1682336	MASTL	ENSG00000120539	GGACTGGGAAAATCTGCAGCATCAGACTATGCCTTTCATCCCCCAGCCAG	NA	-0.78522	7.56956	-8.85028	7.8064e-09	3.40912e-07	10.3645		ILMN_2074258	BARD1	ENSG00000138376	TGTAATTATCACCCAGAGAGGGTTCGGCAGGGCAAAGTCTGGAAGGCTCC	rs13389324 rs66506517 rs34677017	-0.663967	8.027	-7.01022	4.00996e-07	7.5087e-06	6.47251
ILMN_3231881	PTMA	ENSG00000187514	TCTGACTTTACTTGTGGTGTGACCATGTTCATTATAATCTCAAAGGAGGA	NA	-0.785068	9.80604	-5.33264	2.10707e-05	0.000157789	2.44662		ILMN_1658351	FIS1	ENSG00000214253	ACTTGCTGTGTCCAAGTCCAAATCCTGAAGGAGACGCGGGAGCCCACGGA	NA	-0.663463	9.32233	-9.07769	4.94898e-09	2.90083e-07	10.856
ILMN_1770725	AIF1L	ENSG00000126878	ACCAGTAACGTGAGGACTGCCAAGTATGGCTTTGTCCCTATGACTCAGAG	rs76777087	-0.784337	8.19963	-8.79808	8.67555e-09	3.61664e-07	10.2588		ILMN_1741459	CDK10	ENSG00000185324	ACATGGAGGACCCAACAGGAGGCCGTGGCTCTGATGCTGAGCGAAGCTAT	rs74033834 rs74873294	-0.663172	9.20051	-8.2238	2.83745e-08	1.00323e-06	9.1168
ILMN_1736940	HPRT1	ENSG00000165704	TGGTCAAGGTCGCAAGCTTGCTGGTGAAAAGGACCCCACGAAGTGTTGGA	NA	-0.783028	9.37606	-7.54693	1.21332e-07	2.48913e-06	7.61326		ILMN_1707124	TFPI	ENSG00000003436	CGGTCCCTCATGGTGTCTCACTCCAGCAGACAGAGGATTGTGTCGTGCCA	NA	-0.662741	8.46653	-6.17738	2.75614e-06	3.39098e-05	4.54735
ILMN_1737728	CDCA3	ENSG00000111665	GGAAGGAGCCATTCTTGGAACTGGACGACTTCTGAAAACTGGAGGACGAG	NA	-0.782854	8.31114	-5.79496	6.86203e-06	6.34522e-05	3.56726		ILMN_2233539	SLC39A8	ENSG00000138821	GTGTGATCGAGAGCCATTCAGAAAAGACTTCCTTTGTGTTCAGCCTATAC	rs76651812 rs9331	-0.659493	7.94589	-5.12788	3.48233e-05	0.000262446	2.02155
ILMN_1696975	USP1	ENSG00000162607	GTGCCTTGATTCACTTAGAAGTGTCTCAGAAAACCTGGACAGTTCGCTTC	rs76903430	-0.780979	8.58746	-10.259	5.15218e-10	4.77224e-08	13.0805		ILMN_2191436	POLA1	ENSG00000101868	GTGTTGTATTCAGAAAAACGGGGAGAGGGATGCTTAATTGGCCCTGGCGC	NA	-0.659079	7.6016	-6.90321	5.11215e-07	9.07381e-06	6.22991
ILMN_1787628	NOP56	ENSG00000101361	GGAAGCAATGGTTCAGGCAGAGGAAGCGGCTGCTGAGATTACTAGGAAGC	NA	-0.779794	10.2319	-8.15654	3.26927e-08	9.56547e-07	8.92901		ILMN_1665887	WDR61	ENSG00000140395	TGAGCGGCCATGCCTCCTGGGTGCTGAACGTTGCATTCTGTCCTGATGAC	NA	-0.658173	10.4239	-10.0803	7.17477e-10	7.5799e-08	12.7721
ILMN_1773760	PAICS	ENSG00000128050	TAATTTTGGACTGCCACACATTGGTACCTTTAGTTCTCTGAAGGCCCACG	NA	-0.778274	10.3988	-8.5731	1.37295e-08	5.07772e-07	9.79885		ILMN_2179837	BANF1	ENSG00000175334	GCTTCGGATGCCTTCGAGAGTGGTGCGACGCCTTCTTGTGATGCTCTCTG	NA	-0.656338	11.0646	-12.0653	2.21904e-11	7.94807e-09	16.1924
ILMN_1806123	MRPL23	ENSG00000214026	ATCAAGAAGCCGGACTACAAGGTCGCCTACGTGCAGCTGGCCCATGGACA	NA	-0.777213	8.96449	-9.36187	2.82645e-09	1.58812e-07	11.3811		ILMN_1779751	C7orf55	ENSG00000164898	TCTCAAGTTGCCCCATCAGCCTGGAGGGAAGGGCTGGGAGCCATGAACAT	rs112686545	-0.656226	8.10802	-12.2057	1.76338e-11	6.51143e-09	16.4169
ILMN_1795976	SFXN2	ENSG00000156398	GGCTGCCTCCCTTCCTCAGCCCATTAGGTTAAACACCAAAGAAAGACTGG	NA	-0.776892	7.39255	-7.34401	1.89809e-07	3.51764e-06	7.16415		ILMN_2105983	XRCC5	ENSG00000079246	CCAACAAGCAGCTGGGTTAGGAAAACCATGGGTAAGGACGGACTCACTTC	NA	-0.655899	8.89108	-7.07069	3.49806e-07	6.865e-06	6.60895
ILMN_1740430	SLC2A4RG	NA	CACAGAGAGGCAGGACGGCAGAGCCATGATTTCCCACCGAGCGATTACGA	NA	-0.776872	8.79422	-16.476	3.70227e-14	4.35461e-11	22.4244		ILMN_1731418	SP110	ENSG00000135899	CTACCCTCTCAGTCACCATGTTGCAGACTTTCCCTGTCTGGAGGCTCACC	NA	-0.655637	7.87206	-5.49201	1.42826e-05	0.000128303	2.90744
ILMN_1655733	RFC2	ENSG00000049541	AAGTCACTCTTCCCAAAGGCCGACATAAGATCATCATTCTGGATGAAGCA	rs111490006	-0.769934	7.68758	-6.38397	1.69525e-06	1.9913e-05	4.96746		ILMN_1755354	YBX2	ENSG00000006047	CCCCCGGCCCCCTACCTCTGAAGCCATTTTATGATCTGTCATGTGCCACC	NA	-0.655297	8.2251	-7.17594	2.7611e-07	5.77155e-06	6.8453
ILMN_1751444	NCAPG	ENSG00000109805	AGTGACAGTTTCAGCTAGGACGAACAGGAGGTGTCAGACTGCTGAAGCCG	rs56395255	-0.765604	8.58469	-5.96478	4.56777e-06	4.49465e-05	3.97449		ILMN_2103841	AIP	ENSG00000110711	TTCTCCCATTGACAGGAGCACTTGGCCCTGCCTTACCTGCCAAGCCCACT	NA	-0.655222	8.517	-11.9985	2.47749e-11	8.40584e-09	16.0847
ILMN_1790338	PRRX2	ENSG00000167157	TTGGAGGGGTTGGGCCGGAAGGTGGAAGAGCCTGCCAAGGACCTCATTTA	NA	-0.761546	6.74866	-13.4007	2.69124e-12	1.07913e-09	18.2752		ILMN_1665865	IGFBP4	ENSG00000141753	ACCGGGATGAACCTATCCTTCCAGTGGCTCGCTCCCTGTAGCTCTGCCTC	NA	-0.655084	8.11899	-4.65693	0.000111585	0.000692956	0.868141
ILMN_1753063	KIF15	ENSG00000163808	GAAGCAGGTGGAGTGTCTTGCTGAGGAAAATGGAAAGTTGGTAGGTCACC	NA	-0.760657	7.39783	-7.51363	1.30526e-07	2.61765e-06	7.53995		ILMN_2230566	RAB40B	ENSG00000141542	GTTGAACACAGCCAGCACAGTTTCGACAGGTCAAGGAAGAGCTGTTTCAG	rs7224226	-0.654703	8.68649	-6.29669	2.08041e-06	2.71083e-05	4.82811
ILMN_2355665	MTFP1	ENSG00000242114	GGTGGTATGGCTGAACAAGGAGCGGCAGACAACTCAGGGAGAAACTCAGG	rs11704308	-0.75846	8.80131	-10.5524	3.01566e-10	3.14824e-08	13.6138		ILMN_2402674	DPM3	ENSG00000179085	AGTGACCATGACGAAATTAGCGCAGTGGCTTTGGGGACTAGCGATCCTGG	NA	-0.653664	9.3662	-7.14344	2.96986e-07	6.08562e-06	6.77249
ILMN_3253579	HAUS8	ENSG00000131351	GGTGACCACTCAGCGCCTCCTGGGAGAACTTGATGTTGGTGATTCGGAAG	NA	-0.757984	7.52978	-9.57799	1.85868e-09	1.17959e-07	11.8001		ILMN_1680757	LRRC26	ENSG00000184709	AAGCTTCCCCCATGCCTTTGCCCTCCCTTTACACTGTCTGCCGGCGTCAA	NA	-0.653534	8.46703	-7.45072	1.49906e-07	3.56921e-06	7.45542
ILMN_2222008	KIFC1	ENSG00000237649	GAACGTCTCCGAGTCCCTCAACTCTCTACGCTTTGCCTCCAAGGTGAACC	rs77549701 rs4470839	-0.757642	8.60144	-6.6135	9.93816e-07	1.30752e-05	5.50295		ILMN_2412860	MCM4	ENSG00000104738	GATGACAGGCATAGCCTGGGCATATCACCTCATTGGTAAAGGGCTAGAGC	rs17287768	-0.653465	8.08296	-4.02416	0.000536857	0.00250642	-0.67692
ILMN_1689327	HMGN2	ENSG00000212769	CAGCATAGACTTAACTCCCTTAAGCCCAGACATCTGTTGGGACCTGACCC	NA	-0.757144	12.1501	-8.96194	6.23596e-09	2.90948e-07	10.5894		ILMN_1758731	CYP2J2	ENSG00000134716	AGACATGGCACGTGTTCTGAAACCACTGGTGTCTGCTCAGATGTGTTGGG	NA	-0.65125	8.61807	-6.36562	1.76966e-06	2.41844e-05	4.98963
ILMN_3276822	TMPO	ENSG00000120802	GAGCTGCAGGCCGGCCATTAGAACTCAGTGATTTGAGGATGGAGGAGTCG	NA	-0.755489	7.54639	-7.758	7.66198e-08	1.77402e-06	8.07455		ILMN_1729767	TARBP2	ENSG00000139546	CTTGAAGCTGAGAAGGCACAGGGCAAGGAGCCAAGGACCACAGAGCCTCA	NA	-0.651126	7.82196	-14.1015	9.49082e-13	1.11631e-09	19.249
ILMN_2355831	FHL2	ENSG00000115641	CAGCTCTGTAACCTCCCGTTGCGTCAAGTCTAAACCAAGATTATGTGACT	NA	-0.753864	7.96461	-6.04499	3.77288e-06	3.86331e-05	4.16591		ILMN_1726981	VEGFB	ENSG00000173511	GCATAATGGGATTTGGGCTTTGGTACAAGAACTGTGACCCCCAACCCTGA	NA	-0.651079	10.1779	-6.36962	1.75318e-06	2.39964e-05	4.99896
ILMN_1812968	SOX18	ENSG00000203883	TTTTCCAGGAAGCCCGAGCCCAGGACCTGTTGGCAGAGTTGCCAGGGTTA	NA	-0.753642	7.50837	-9.04568	5.27477e-09	2.57079e-07	10.757		ILMN_1767068	SMAD6	ENSG00000137834	CCAGAGACACAGCCCCCACGGACAAAACCCCCCAGATATCATCTACCTAG	NA	-0.650949	8.79743	-9.01836	5.57034e-09	3.14992e-07	10.7384
ILMN_1680339	PDGFRL	ENSG00000104213	GAGGCTGATGTCAAGCACCACACCCCAACCCCAGCGTCTCGTGAGTCCGA	NA	-0.752551	8.83515	-10.6145	2.69563e-10	2.92721e-08	13.7255		ILMN_1775163	PDE1A	ENSG00000115252	GGGCTTCCATTTTCCCCACTTTGTGATCGGAAGTCAACCATGGTGGCCCA	NA	-0.65053	6.69495	-10.5222	3.18473e-10	4.84381e-08	13.575
ILMN_1742981	TUBA1A	ENSG00000167552	ACCTGAATAGGTTAATAGGTCAAATTGTGTCCTCCATCACTGCTTCCCTG	NA	-0.751411	11.0962	-7.48186	1.39971e-07	2.76232e-06	7.46984		ILMN_2143155	KIF11	ENSG00000138160	CCCTTAGGACTCTGGTATTTTTGATCTGGCAACCATATTTCTGGAAGTTG	NA	-0.650424	8.06338	-4.97348	5.0953e-05	0.000357441	1.64397
ILMN_1705301	TEAD4	ENSG00000197905	GGCAGCCCCCTGAAGTGCCAAGAGAGCTGAGAGGAGCAGTTGTGACTCTA	NA	-0.750501	8.50393	-9.03143	5.42687e-09	2.62318e-07	10.7285		ILMN_1723709	C9orf116	ENSG00000160345	CAGGGCCTCCTGGAAAATCATCATCCCTCATCACCCACAGTCGCCCGATT	NA	-0.650298	8.27126	-6.89889	5.16266e-07	9.14507e-06	6.22009
ILMN_3300972	SIVA1	ENSG00000184990	ATCTGGGGTAGCGTCCATTGCCTGTTCCTCATGCGTGCGAGCCGTGGATG	rs1804801	-0.749587	11.1481	-8.71849	1.01975e-08	4.11e-07	10.0968		ILMN_2348975	NASP	ENSG00000132780	GAAAGTAGCCAAGGGGACTGATGGTGGACACTCCAGATGTGGTTGGAAGC	NA	-0.650028	7.24698	-7.01434	3.97278e-07	7.48044e-06	6.48182
ILMN_1776490	C17orf53	ENSG00000125319	TCCATGCCCAAGGTTCCCAGGTGCAGGACAGAGGTGTGGCCTATTGTACC	NA	-0.748148	7.64007	-10.0331	7.83661e-10	6.40099e-08	12.6623		ILMN_2365711	SEPT2	ENSG00000168385	AGGGAGGACCCACACTGCTACACTTCTGATCCCCTTTGGTTTTACTACCC	rs1804071 rs14258	-0.649381	11.1352	-9.26401	3.42385e-09	2.26243e-07	11.2222
ILMN_2055700	SLBP	ENSG00000163950	GCACTAGTTAGACTCTTTAGAATACTCCAAGAGTTAGGGCAGCAGAGTGG	rs14574	-0.74809	9.22461	-6.94057	4.69576e-07	7.21667e-06	6.2551		ILMN_1656111	MYLIP	ENSG00000007944	GCATTTTGGAAGCTGGTCAGCTAGCAGGTTTTCTGGGATGTCGGGAGACC	rs116634947	-0.648965	9.73077	-9.01843	5.56949e-09	3.14992e-07	10.7385
ILMN_1685954	HMBS	ENSG00000149397	TACTTTCCAAGCGGAGCCATGTCTGGTAACGGCAATGCGGCTGCAACGGC	rs118204118	-0.744118	8.48844	-9.63917	1.65247e-09	1.08785e-07	11.9176		ILMN_2311166	ITGB5	ENSG00000082781	GACTGTCAGGAAGGGTCGGAGTCTGTAAAACCAGCATACAGTTTGGCTTT	rs113088187 rs1056710	-0.648372	9.98324	-5.10276	3.70444e-05	0.000275189	1.96017
ILMN_2157240	MNS1	ENSG00000138587	CCGATTTCTACAACACTACAGAGCACTGTTTGCATCCCCATCCTCAAGAC	NA	-0.743263	7.22719	-7.68953	8.88827e-08	1.97252e-06	7.92558		ILMN_1727001	DDX46	ENSG00000145833	TGGCAGTCCCACATCGATGATAATTGGTGCTCCCTTCATCCAACTGGATC	NA	-0.648327	7.37393	-8.67614	1.11171e-08	5.09389e-07	10.0506
ILMN_2058141	HMGN2	ENSG00000198830	CTTTCAGCATAGACTTAACTCCCTTAAGCCCAGACATCTGTTGAGACCTG	NA	-0.742556	12.0831	-8.45681	1.74518e-08	6.00198e-07	9.55841		ILMN_1767523	IL17RB	ENSG00000056736	GCTGCTCCTTGTAGCCCACCCATGAGAAGCAAGAGACCTTAAAGGCTTCC	NA	-0.646542	7.53981	-5.11691	3.57766e-05	0.00026792	1.99473
ILMN_1673673	PBK	ENSG00000168078	GACTCTGGTTACAGATTGTCTTGATCTCTTGGATCTCCTCAGATCTTTGG	rs79343602	-0.741569	8.13297	-8.29874	2.42491e-08	7.58558e-07	9.22863		ILMN_1788095	SPRYD3	ENSG00000167778	CTGCTGGGCCTCCCTTTGGCCCTCGCTTCCCACCCTACGATGTATGAAAT	NA	-0.646287	8.54199	-7.13377	3.03509e-07	6.1769e-06	6.75078
ILMN_1747016	CEP55	ENSG00000138180	GCTGTGTTCCCCAACTCTGTTCTGCGCACGAAACAGTATCTGTTTGAGGC	NA	-0.739054	9.04505	-7.40456	1.65989e-07	3.15236e-06	7.29874		ILMN_1771333	CD47	ENSG00000196776	CTCCAGTGTTGCTATGTGCAAGATCCTCTCTTGGAGCTTTTTTGCATAGC	rs114436890	-0.646107	8.01443	-5.42931	1.66396e-05	0.000145045	2.75546
ILMN_1764861	ISOC1	ENSG00000066583	GGGATAGAAGGGTTTGCAATGCCATATTATTGGTGGAGGGCTGTTTTAAC	NA	-0.738834	10.6549	-6.17051	2.80129e-06	2.99534e-05	4.46413		ILMN_1668863	LYPD1	ENSG00000150551	GCCACAAGCAAGAGAGAATTTAACACTGTTTCAAACCCGGGGGAGTTGGC	NA	-0.645536	8.6615	-6.01453	4.05665e-06	4.62049e-05	4.16168
ILMN_1705466	ARHGAP36	ENSG00000147256	GTACAGTTTTGCTCAGGTCACGCCAACAGGGAAACCTCAAGTGTAGGTCT	NA	-0.735268	6.87567	-10.9609	1.4542e-10	1.83376e-08	14.339		ILMN_1811933	SHMT1	ENSG00000176974	CCAGGCTTTCCTGCTCCACCTGAGATAACCAACTCCCTCCCGTAATCAGG	rs113640881	-0.645275	9.407	-10.9791	1.4084e-10	2.6925e-08	14.3794
ILMN_1724493	LYSMD2	ENSG00000140280	GGCATGATGGCAAGGTTGTAGCCTAAAGCTCATCACTTTTGTAGGTGGTG	NA	-0.73172	9.68075	-7.65961	9.4858e-08	2.08157e-06	7.86028		ILMN_1678678	SLC37A4	ENSG00000137700	GACTGCTGTTGCCAATACCTCAGACTCCAGGGAAAGAGAGGAGGCCATCA	NA	-0.644667	9.67014	-8.01924	4.37363e-08	1.37793e-06	8.68519
ILMN_1719870	FAM72D	ENSG00000215784	GCATTCAGAGCTACAAAGGAATAGGAAAGTAGGGTAGTGTTGGATTCTGG	rs10718	-0.731536	8.26344	-8.69398	1.07197e-08	4.21624e-07	10.0468		ILMN_1756999	RBL2	ENSG00000103479	CCCCATTCGGTGTGGTGCAGTGTGAAAAGTCCTTGATTGTTCGGGTGTGC	rs79598128	-0.643908	8.60521	-7.92616	5.33511e-08	1.6285e-06	8.48689
ILMN_2148796	MND1	ENSG00000121211	CAAAAGCAGGATGATAACCATATCCCCCCAGTGCTCATCAAAGTAGGACA	NA	-0.730677	7.81136	-6.28231	2.15195e-06	2.41193e-05	4.72836		ILMN_1726928	TCEA3	ENSG00000204219	ACCAGGTGCAGACACGCAGTGCTGATGAGCCCATGACTACCTTTGTCTTA	NA	-0.643827	7.40387	-7.35913	1.83552e-07	4.15181e-06	7.25317
ILMN_1798108	C6orf211	ENSG00000146476	CACCTTTTCATCCCCAGAAAAGGAGCACGTGAATTGAGTCGCCTGGCGGC	NA	-0.729067	9.07675	-5.77031	7.28143e-06	6.68051e-05	3.50792		ILMN_2217601	ANXA9	ENSG00000143412	CGCTGTACTTTGCTGACAAACTTCATCAAGCCCTCCAGGAAACTGAGCCC	NA	-0.642088	8.14957	-8.03288	4.24845e-08	1.3457e-06	8.71416
ILMN_1799516	DNAJC9	ENSG00000235036	GGCTCTCTACCCAGCTAGAACACCTTCCAGACACTTGCTGGACAGCTATC	NA	-0.728075	10.0877	-6.39031	1.6703e-06	1.96854e-05	4.98232		ILMN_1736054	SUB1	ENSG00000113387	CATGGCTTGTGTGAAAACTGAGCAGGTGTTTGTTTACCCATAGTGTTCTG	rs67270885	-0.641742	8.06682	-9.90663	9.93653e-10	9.56075e-08	12.4496
ILMN_1721218	KRT13	ENSG00000171401	ACTTCTAGTGCCTCTGTTACCACCACCTCTAATGCCTCTGGTCGCCGCAC	NA	-0.727381	6.82872	-11.8717	3.05705e-11	5.64299e-09	15.8844		ILMN_1758146	SIRPA	ENSG00000198053	GAACCCCAGGAAAAGGAAGAGGTCGAACCAACCCTGCGGAAGGAGCATGG	NA	-0.640989	6.91984	-9.9612	8.96678e-10	8.98869e-08	12.5514
ILMN_1658695	NUF2	ENSG00000143228	CTGCTTTGGAGAAATACCACGACGGTATTGAAAAGGCAGCAGAGGACTCC	NA	-0.726688	7.53418	-8.77813	9.03353e-09	3.74128e-07	10.2183		ILMN_3244117	STMN3	ENSG00000197457	AGCAGAACTGAGGGCTGGGATATTCCTCATGGTGGCAGCGCTCATAGCGA	rs116444123	-0.640981	9.47233	-4.52172	0.000156106	0.000915011	0.536699
ILMN_1781943	FAM83D	ENSG00000101447	CCGTGTTCAGACTCCTGGTTTCTTCCAGGCTTACAGTGGACATCATCAGC	NA	-0.725935	8.27592	-5.55986	1.21114e-05	0.000100603	2.99935		ILMN_3241091	TMEM164	ENSG00000157600	TTTGTCAGGCTGGTTCTTGCGTGCTCTGTGCCCCCACCAGTTTGCTCACC	NA	-0.640603	8.75321	-4.17575	0.000368686	0.00183853	-0.308771
ILMN_1760280	NXT1	ENSG00000132661	TTCTGTTGTTGCGGAGACACTGCAGACTCCACTGTGCCGAGGTTGAACTC	rs1046125	-0.724388	9.41145	-13.2292	3.49599e-12	1.25877e-09	18.019		ILMN_1661346	HNRNPA1	ENSG00000135486	AAGCCATCTTGGTAAATTTCCCCAACAGTGTGAAGTTAGAATTCCTTCAG	rs55721960	-0.639686	10.5502	-7.05332	3.63778e-07	7.05507e-06	6.56983
ILMN_1723412	ASCL2	ENSG00000183734	AAGAACCCTTGACCTGGGGCGTAATAAAGATGACCTGGACCCCTGCCCCC	NA	-0.720648	8.01686	-9.81886	1.17303e-09	8.34505e-08	12.2598		ILMN_1761131	ECI2	ENSG00000198721	TGTGATGACCACTACAGCAGAGTAAAGCATGTCCAAGGAAGGATGTGCTG	NA	-0.639067	9.34118	-7.49594	1.35701e-07	3.2887e-06	7.55485
ILMN_1725244	HAT1	ENSG00000128708	GAACAGCTGGAAGAGAGTTTTCAGGAACTAGTGGAAGATTACCGGCGTGT	rs61748246	-0.71906	10.179	-4.90384	6.05223e-05	0.000387584	1.39616		ILMN_1808999	ARHGEF19	ENSG00000142632	GACTGGGGCCCTCTCCTTTCTATGTCCTCAATCCTGCCTGACTCTTGGTC	NA	-0.638198	7.0917	-8.53189	1.49447e-08	6.26293e-07	9.7559
ILMN_1712913	UNC5A	ENSG00000113763	GCATTCACGCACTTACTCTTGGCCTTATGTACACAGCCTTGCCCGGCCGC	NA	-0.718798	6.88659	-9.31651	3.08869e-09	1.69763e-07	11.2924		ILMN_1694514	ZDHHC11	ENSG00000188818	GGGAAACCCCAGACCTGGATTCTGAGTTTTTCAGCCTAGCCCAGACTTCT	NA	-0.637759	7.26415	-11.3903	6.8943e-11	1.6425e-08	15.0818
ILMN_1695386	RAD51C	ENSG00000108384	CAGCACTGGAACTTCTTGAGCAGGAGCATACCCAGGGCTTCATAATCACC	NA	-0.718666	11.6054	-8.57762	1.36025e-08	5.04179e-07	9.80816		ILMN_1732705	HCFC1	ENSG00000172534	TGTTTCTGAGGAGAGTACACCGTTCACTATTGTAGAGTAACCCCTGTGAC	NA	-0.637386	10.1277	-9.27224	3.36889e-09	2.24292e-07	11.2383
ILMN_2389114	FIGNL1	ENSG00000132436	GAGCAGACATGACACAGCTTTGCAGGGAGGCTTCTCTTGGTCCTATTCGC	NA	-0.718046	7.32879	-8.80219	8.60353e-09	3.61664e-07	10.2671		ILMN_1812461	WISP2	ENSG00000064205	AAGGTGTCCAGGGTCCTCTAGCCCACTCCCTGCCTACACACACAGCCTAT	rs112910937 rs73286428	-0.636669	8.26757	-4.92895	5.68788e-05	0.000392457	1.53493
ILMN_2044832	NOP56	ENSG00000101361	GAAGTCTACACCCAAGGAGGAAACAGTTAATGACCCTGAGGAGGCAGGCC	NA	-0.716427	8.80719	-8.68998	1.08074e-08	4.22784e-07	10.0386		ILMN_3209832	LOC100131801	ENSG00000229833	AGGCCGAGTGGTTTGAGGACGATGTCATACAGCGCAAGAGGGAGCTGTGG	rs4134804	-0.635522	10.5491	-6.53223	1.19979e-06	1.76546e-05	5.37772
ILMN_1755664	RPS26	ENSG00000197728	GGAGACACATAACCTCGATTTTCTTCCGCCATCCGGCTAAATAGTCCCAT	NA	-0.716389	7.34015	-12.1745	1.85553e-11	4.04163e-09	16.3775		ILMN_1667839	UBR7	ENSG00000012963	CGTGCAGCACAATAGTACCGATCAGTTAACTCAGCGCTGAAGGGCTTGTT	NA	-0.635385	9.42992	-5.30888	2.23321e-05	0.000184287	2.46285
ILMN_2368721	CENPM	ENSG00000100162	TTCTGCAGCAGCTGGCGGACTCGATGCTCAAAGAGGACTGCGCCTCCGAG	rs34730141	-0.716133	7.09731	-8.10795	3.62288e-08	1.03261e-06	8.826		ILMN_1673936	KHSRP	ENSG00000088247	CCTGCCTCTCTGAGGATAAAGCAATTCATTTTCTCCCACCCTCGGCCCTC	rs15383	-0.635348	9.03685	-10.4258	3.795e-10	5.15041e-08	13.4018
ILMN_1812031	PALM	ENSG00000099864	CCTTGCTATAACCCCCTCTGCTTCTGGTGTGTGACGAGGCCCCCGATGTT	NA	-0.715221	8.17775	-8.69992	1.05905e-08	4.2083e-07	10.059		ILMN_1725642	SUMO3	ENSG00000184900	CATAGTTCTGCCTATTGTCCTTCCCTGAGGCTCCATTGCTGCTTGGTGGC	NA	-0.634866	12.1246	-7.68962	8.88646e-08	2.3973e-06	7.97758
ILMN_2233539	SLC39A8	ENSG00000138821	GTGTGATCGAGAGCCATTCAGAAAAGACTTCCTTTGTGTTCAGCCTATAC	rs76651812 rs9331	-0.715197	7.94589	-5.65995	9.50316e-06	8.28558e-05	3.24168		ILMN_2363106	RBM23	ENSG00000100461	CAGGAGGTGTGAGAGTGATCTGTCCTGTGAGGCATTTAGGGGCTTTCAGG	NA	-0.634416	9.42208	-11.9118	2.85967e-11	9.1733e-09	15.9444
ILMN_1687583	CAV1	ENSG00000105974	TGACACATGGCCCCTCCCCCTGCCAGGAGCTTTGGACCTAATCCAAGCAT	rs34709923	-0.714995	7.45213	-7.8516	6.2609e-08	1.52571e-06	8.27719		ILMN_3231881	PTMA	ENSG00000187514	TCTGACTTTACTTGTGGTGTGACCATGTTCATTATAATCTCAAAGGAGGA	NA	-0.633002	9.80604	-4.22455	0.000326625	0.00167033	-0.189887
ILMN_1728225	KIAA1524	ENSG00000163507	GGCTTCCTCCCTAGAGGTTCAAAAGGCACAATTAGAAGGTCGTTTGGAAG	NA	-0.71392	7.46063	-6.79397	6.56022e-07	9.43072e-06	5.91961		ILMN_3248676	CBWD1	ENSG00000204790	GACGTCAGGCCCCGGCCAGGCCGGGAGTGGCGTGCTGGGCGTGCGCGGCT	rs2482189	-0.632328	7.73066	-8.0063	4.49577e-08	1.40636e-06	8.6577
ILMN_1659206	RARA	ENSG00000131759	CCTGGAGCCCGTGGGTGCACCTGTTACTGTTGGGCTTTCCACTGAGATCT	NA	-0.711495	8.84725	-5.30418	2.25904e-05	0.000167621	2.37717		ILMN_1716445	DTYMK	ENSG00000168393	GAAAAGTGACGTGGAGGATCACTCGGTGCACCTGCTTTTTTCTGCAAATC	rs34209418	-0.632139	9.15606	-5.97485	4.45928e-06	5.01115e-05	4.06729
ILMN_1659364	RFC5	ENSG00000111445	AAACGCACTTGTTTTCATGCAGGAGCGGGGCAAGTAAGGTTGAGCCTGAC	NA	-0.711406	9.26829	-5.26599	2.48062e-05	0.000181524	2.28388		ILMN_1680134	CARM1	ENSG00000142453	GGCCTGAGTAGCTCCCCTCCATCCTTGTAGACGCTCCAGTCCCTACTACT	NA	-0.632052	10.068	-10.0944	6.9888e-10	7.5185e-08	12.7981
ILMN_2384056	GPER	ENSG00000164850	GAGGCTGGTGACGTTCAGCCTTTGTCAATAAACCTGTCATGTGCGGATCC	NA	-0.709977	8.59741	-4.1661	0.000377619	0.00179842	-0.414425		ILMN_1696485	HNRNPAB	ENSG00000197451	TACGACTACTCGCCCTATGGCTATTACGGCTACGGCCCCGGCTACGACTA	NA	-0.632038	9.33773	-7.06781	3.5208e-07	6.90188e-06	6.60248
ILMN_2143155	KIF11	ENSG00000138160	CCCTTAGGACTCTGGTATTTTTGATCTGGCAACCATATTTCTGGAAGTTG	NA	-0.707188	8.06338	-5.50374	1.38808e-05	0.000112133	2.86315		ILMN_1805750	IFITM3	ENSG00000142089	GATCTTCCAGGCCTATGGATAGATCAGGAGGCATCACTGAGGCCAGGAGC	NA	-0.632021	10.0421	-3.5039	0.00192733	0.00723331	-1.91989
ILMN_1694432	CRIP2	ENSG00000182809	CCACCTGCCAGTGTTATTTATGCTCCCTTCGTGGGTGATGGCCACGCCCT	NA	-0.706757	9.59812	-6.05661	3.67008e-06	3.78883e-05	4.19357		ILMN_1745471	IRF9	ENSG00000213928	GTCCGTGATAATCGTGTCCTGAAAATCCTCGCACACACTGGCTGGTGGAG	rs77118484 rs117325717	-0.630925	8.90295	-4.07876	0.000468951	0.00225012	-0.544556
ILMN_1723625	MAP4K2	ENSG00000168067	TTTCCTTTCTACTCTTTCTGCCAAGAGCCTGCCCCTGCATTTGTCCTGGG	rs112747982	-0.706152	8.9498	-10.3295	4.52583e-10	4.33963e-08	13.2096		ILMN_1727589	SULT2B1	ENSG00000088002	ATGAAGGCCAACACCATGTCCAACTACACGCTGCTGCCTCCCAGCCTGCT	rs112884737	-0.630434	7.99997	-9.87708	1.05064e-09	9.91257e-08	12.3944
ILMN_1705407	NOP56	ENSG00000249327	GGAATGGAAGACCCATCTATCTCTTTCTCCAAACCCAAGAAAAAGAAATC	NA	-0.705582	8.3658	-8.23063	2.79703e-08	8.52298e-07	9.08547		ILMN_1741566	BMP7	ENSG00000101144	TGGCAAGGGGTGGGCACATTGGTGTCTGTGCGAAAGGAAAATTGACCCGG	NA	-0.629529	11.3762	-5.14107	3.37114e-05	0.000255595	2.05376
ILMN_2196984	OIP5	ENSG00000104147	GATGCAGAGTCCCATGTGTCCTCTGATCTAAAGTTGCATGGTTGGTCTGA	NA	-0.704659	9.06915	-5.75558	7.54431e-06	6.86948e-05	3.47246		ILMN_1804090	SLC25A10	ENSG00000183048	CCACCTGGGAAGGGCAGTGTGCTCTGTGGGGGCTGCAATCAATAAATGCC	rs1129938 rs62077223	-0.628948	8.54616	-5.00062	4.76517e-05	0.000337885	1.71038
ILMN_1757995	PARP2	ENSG00000129484	GGGAGTACAGTGCCATTAGGACCAGCAAGTGACACAGGAATTCTGAATCC	NA	-0.704209	8.72022	-7.88648	5.8088e-08	1.4454e-06	8.35239		ILMN_1730794	SERTAD4	ENSG00000082497	CACCTGTCTAGGGGCGGCAATCAACAGTCTTACACAGAGAGGGTATTCCC	NA	-0.628815	7.11102	-8.96377	6.21313e-09	3.37679e-07	10.6297
ILMN_1660691	RAB31	ENSG00000168461	CCCTGTAGTCCAGTGGTGCTGCCCTGTTGTGCAAACTGCTCCTTTTTCTC	NA	-0.703275	10.6522	-4.82838	7.29479e-05	0.000453176	1.2107		ILMN_2044832	NOP56	ENSG00000101361	GAAGTCTACACCCAAGGAGGAAACAGTTAATGACCCTGAGGAGGCAGGCC	NA	-0.627401	8.80719	-7.4771	1.41444e-07	3.39062e-06	7.51345
ILMN_3197767	HNRNPA1L2	ENSG00000225695	CCGAGGCAGTGGGAAGAAAAGGGGCTTTGCCTTTGTAACCTTTGATGACC	NA	-0.702921	10.0151	-5.7672	7.3362e-06	6.71679e-05	3.50043		ILMN_1655307	FAM136A	ENSG00000035141	GGCTTGTGCAGCTGGCAGTGTTCCTGCCCCAGCATGGCACCTTATTGTTT	rs114782519	-0.62696	9.82668	-12.7244	7.66982e-12	4.10056e-09	17.2282
ILMN_2116556	LSM5	ENSG00000106355	CATAAAGCTAAGTTTCCCGTTAAAGGGAAGTGCTTTGAAGATGTGTACCC	NA	-0.70169	9.20051	-7.76966	7.47111e-08	1.74355e-06	8.09987		ILMN_2101526	GGCT	ENSG00000006625	GGGGATCTCCACGTTTGATCCGTTTTCAGCAGTGCTCTGAAGGAGTATCT	rs4270 rs1990189	-0.62555	10.2429	-7.13908	2.99909e-07	6.11711e-06	6.7627
ILMN_2409298	NUSAP1	ENSG00000137804	GGAGAAGAAAGCAAAGGTTTTGGGAATGCGAAGGGGCCTCATTTTGGCTG	NA	-0.700468	8.85047	-7.25342	2.32195e-07	4.14217e-06	6.96186		ILMN_1686920	CCDC58	ENSG00000160124	GACAGGAGCTGGAAGGTGTTTAATGAACGCTGCCGAATTCACTTCAAGCC	NA	-0.624245	8.66135	-6.86969	5.51788e-07	9.57391e-06	6.15361
ILMN_2392546	PAICS	ENSG00000128050	ATTTTGGACTGCCACACATTGGTACCTTTAGTTCTCTGAAGGCCCACGTT	NA	-0.698739	10.5299	-8.46594	1.71248e-08	5.92418e-07	9.57737		ILMN_1718607	TSPAN4	ENSG00000214063	CCCTCACCTACATTCCATAGTGGGCCCGTGGGGCTCCTGGTGCATCTTAA	NA	-0.62352	8.68886	-9.14593	4.32209e-09	2.65268e-07	10.9907
ILMN_3241091	TMEM164	ENSG00000157600	TTTGTCAGGCTGGTTCTTGCGTGCTCTGTGCCCCCACCAGTTTGCTCACC	NA	-0.697571	8.75321	-4.62799	0.000119895	0.000683681	0.718001		ILMN_3238845	FAM165B	ENSG00000205670	CCAGCTGCCTCTCATGTACTTGTCTGTTGGGGGCTTGTGTTGATCAGGAG	NA	-0.623379	8.2344	-10.7463	2.12813e-10	3.65137e-08	13.9727
ILMN_1670769	CENPQ	ENSG00000031691	GCCAATGGCTTACAGTTTCTGTCTGGTCATCTGGAACTTGAAAAATCCTC	NA	-0.696982	7.18992	-6.92256	4.89197e-07	7.45973e-06	6.21402		ILMN_2184184	ANXA1	ENSG00000135046	CCTGGTGGCTCTTTGTGGAGGAAACTAAACATTCCCTTGATGGTCTCAAG	rs111929339	-0.622539	7.60084	-5.05306	4.18701e-05	0.000304123	1.83867
ILMN_1692026	SUV420H1	ENSG00000110066	GCCCAACACTGGGTGCTCTCTTCCACTACAGAGAATCCTGAAGAAAAGGG	NA	-0.695537	7.72577	-9.23966	3.59182e-09	1.92032e-07	11.1415		ILMN_1802888	ZNF185	ENSG00000147394	GCAGGACCAGTGGATGAAAGGCAAGGTAAAGAGGCCCAAGATAGGCTGGC	NA	-0.621546	8.90972	-5.65475	9.62353e-06	9.35987e-05	3.30054
ILMN_1692790	ITGB3BP	ENSG00000142856	CAGGACTTCCTCACAAAGCATCACGTCATCTTGACAGCTATGAATTCCTT	NA	-0.695302	7.84431	-6.33113	1.91874e-06	2.19392e-05	4.84333		ILMN_1682326	PCP4	ENSG00000183036	GGGTCTCAGTCCTAGTGGGAGAACCCCCTCCTAGTCCACCTGAAAACACC	rs113177961	-0.621294	9.1679	-5.05135	4.20465e-05	0.000305279	1.8345
ILMN_1685678	EEF1B2	ENSG00000114942	TTCGGTCATCTCCGGCGCTTCTAGGGCTGGTTCCCGTCATCTTCGGGAGC	NA	-0.693572	8.9683	-12.3895	1.30895e-11	3.41493e-09	16.7216		ILMN_1723480	BST2	ENSG00000130303	GCATGGGGTGCGGTGTGGGGGGCATGTGCTGCCTGTTGTTATGGGTTTTT	NA	-0.620476	6.74665	-6.41802	1.56548e-06	2.18339e-05	5.11203
ILMN_1784227	MCRS1	ENSG00000187778	CTAAAAACAACCCTACCCCCCATTGCCACCTTCACTCCTGTGTCTCCAGC	NA	-0.69286	9.76744	-14.2703	7.42943e-13	4.09617e-10	19.5314		ILMN_2367753	ATP2B4	ENSG00000058668	GCCTCTTCCTCTGAATAGACCAGACGCCCTTTCACTTAGTTCAGTGCCAG	rs116059352 rs116375092	-0.619971	7.17489	-7.21028	2.55677e-07	5.43482e-06	6.92211
ILMN_1721713	EXOSC9	ENSG00000123737	GACTCCTGGAACTGCCCAAATTGGAGAGGGAGTAGAAAACTCCTGGGGTG	NA	-0.692548	8.00766	-5.79707	6.82738e-06	6.3198e-05	3.57232		ILMN_1759453	UQCRB	ENSG00000156467	CAGAAGGCAACGCTTCTCTTTCTGGTCAAAATGGCTGGTAAGCAGGCCGT	rs117932267	-0.619535	10.6852	-9.83069	1.14701e-09	1.03292e-07	12.3074
ILMN_1759277	OIP5	ENSG00000104147	CCTGACCAGTCCAAGCCAGAAAACTGATCCTGTACCAAAGCTTGAGTGTC	NA	-0.692241	7.90125	-6.42102	1.55455e-06	1.86578e-05	5.05432		ILMN_1761083	HNRNPA3	ENSG00000170144	CGGAGGGAACTTTGGAGGTGGTGGAGGTAATTTTGGCCGTGGTGGAAACT	NA	-0.616869	8.74616	-4.28507	0.000281048	0.00147533	-0.0422483
ILMN_1659953	SEPT3	ENSG00000100167	CAACCAAGTCCTGATGGAGCAAGAGGCCCACGCCTAGGGGATGCAAGAAC	rs35409916	-0.691525	6.77809	-14.7242	3.88995e-13	2.45108e-10	20.1598		ILMN_1669584	ILF3	ENSG00000129351	CTGTGCTTCACTGGGTTTCTCAACCGTGGCTTTTCACCGCAGCTTGTCTG	NA	-0.616778	7.84808	-5.14132	3.36908e-05	0.000255595	2.05436
ILMN_1794863	CAMK2N1	ENSG00000162545	TATGACCGACAAGGCACCTCCTGGTGTCTAACTCCCCCAAAGACAATGAG	NA	-0.688784	9.82755	-5.53156	1.29728e-05	0.000106455	2.93072		ILMN_1759883	SRP9	ENSG00000143742	GGCTGCTGGGACTCGTCGTCGGTTGGCGACTCCCGGACGTTAGGTAGTTT	rs3738036	-0.616673	7.73329	-8.97326	6.09601e-09	3.34986e-07	10.6487
ILMN_1778152	FIGNL1	ENSG00000132436	GGAGCAGACATGACACAGCTTTGCAGGGAGGCTTCTCTTGGTCCTATTCG	NA	-0.688426	7.51597	-7.91792	5.43016e-08	1.3925e-06	8.42002		ILMN_1655849	GSC	ENSG00000133937	CGCTGCCTTGCGGGAGGGGGTCGAGAAAGAGGAACGAGGAGCTGTAAATA	NA	-0.615871	7.00424	-6.91215	5.00916e-07	8.90894e-06	6.25024
ILMN_1747303	DDX39A	ENSG00000123136	CCAGAGGAAATCGACATCTCCACATACATCGAGCAGAGCCGGTAACCACC	NA	-0.68818	10.8705	-8.96522	6.1951e-09	2.90692e-07	10.596		ILMN_1679880	THOC6	ENSG00000131652	ATCTTCCCCATCCGGGCGCCACAGAAGCACGTCACCTTCTACCAGGACCT	NA	-0.614436	7.58318	-10.2534	5.20526e-10	6.29017e-08	13.0895
ILMN_1805828	VRK1	ENSG00000100749	CGGAATGGTCAAACACACAGACAGAGGAGGCCATACAGACCCGTTCAAGA	NA	-0.686773	8.34726	-5.1117	3.62378e-05	0.000250527	1.9063		ILMN_2318568	HCFC1R1	ENSG00000103145	GGAAGGGAGGCATCCCACCCCCAAGAAGAACTGAATAAAGATTGCTGAGC	NA	-0.61316	8.28869	-6.24997	2.32218e-06	2.94963e-05	4.71836
ILMN_1763129	DCTPP1	ENSG00000179958	AGGGGTGCCTCTGAGACCCATTCTCGTGTTTCCCTGTTGTACCTTTTGCC	NA	-0.686603	10.3887	-7.5923	1.0986e-07	2.31021e-06	7.71293		ILMN_3243291	HNRNPA1	ENSG00000237285	CACATATGCCACTGTGGAGGAGGTGGATGCAGCCGTGAATGCAAGGCCAC	NA	-0.612725	11.3375	-5.67924	9.07018e-06	8.89029e-05	3.35953
ILMN_1810680	BOLA2B	ENSG00000183336	TGAGTTTTCCAGCGGAAGTGGCTCCTGTAAGGCAGCAAGGTAGCGTGGCC	NA	-0.685163	8.83341	-8.89372	7.15176e-09	3.18999e-07	10.4522		ILMN_1672717	C10orf57	ENSG00000133678	CAACCCGCTCCCGAAAACGGAGCCCCCAAGTAAAGCACAACCCTGAAAGA	rs113104047 rs113163061	-0.611775	8.20156	-10.5468	3.04634e-10	4.67362e-08	13.6188
ILMN_1711514	COCH	ENSG00000100473	CAACAGCCATTTAGGCAAATAAGCACTCCTTTAAAGCCGCTGCCTTCTGG	NA	-0.684989	7.60269	-8.4352	1.82508e-08	6.20423e-07	9.51353		ILMN_1655610	RET	ENSG00000165731	GGGAGGACGCACCCCCACTGCTGTTTTCACATCCTTTCCCTTACCCACCT	rs73254040	-0.611689	8.16834	-3.97245	0.000610136	0.00279819	-0.802023
ILMN_1777066	NIF3L1	ENSG00000196290	GTAACATGAGTCAGTGGGACTGGTGTGCTTCCAGAGAGTGTCTTCGAGGG	NA	-0.684476	10.3122	-11.8256	3.30093e-11	5.88265e-09	15.8085		ILMN_1720114	GMNN	ENSG00000112312	GAGGATTCTCTAGTGGAAGACTCAGAAATTGGCACGTGTGCTGAAGGAAC	NA	-0.611299	8.7082	-3.92272	0.000689949	0.00310134	-0.922097
ILMN_1673962	NUP205	ENSG00000155561	CAGACGTATCCGTGGCCTCTTGAGGATATCAAGGAACTGAGAGCCCGTGC	rs114786864	-0.683008	9.4034	-9.82314	1.16355e-09	8.31114e-08	12.2679		ILMN_1799015	PXMP2	ENSG00000256632	GAAGTTCCGGGTGCTCTTCGCCAACCTGGCAGCTCTGTTCTGGTATGCCT	NA	-0.611192	8.87085	-7.7331	8.08646e-08	2.2362e-06	8.07177
ILMN_1733937	MMD	ENSG00000108960	GGCTTGCCTTTAGATCGGGTGCTGATATTGCCTGTTTCCTAGTAATGGGC	rs116189498 rs79520348	-0.682662	7.15656	-9.40112	2.61814e-09	1.51947e-07	11.4577		ILMN_1730572	HNRPDL	ENSG00000152795	GGCCAAGTACCAATGTTGGCTGTTAGAAGGGATTCTGTTCATTCAACATG	NA	-0.610296	7.09004	-9.66945	1.55932e-09	1.2916e-07	12.003
ILMN_1742779	CENPL	ENSG00000120334	TCCCCACCATGCCTTTGGAGTTGCCAAGATGGAAGCCAAGAAGGATCTAG	NA	-0.681977	7.86021	-8.99789	5.80282e-09	2.76129e-07	10.6615		ILMN_2358202	SRRT	ENSG00000087087	TCCCCCGTTCCTCAGTCCTGTATCATCCATACTTGTACTACCTTGTCCTA	NA	-0.609698	10.4622	-10.7212	2.22562e-10	3.77563e-08	13.9285
ILMN_1728298	SBK1	ENSG00000188322	CAGAGCCCCAGCCCCTCATGTCTTGCCGCCCTTCCTCCATGTGTTTGTAA	NA	-0.681185	9.06909	-9.83572	1.13613e-09	8.14826e-08	12.2917		ILMN_2323366	SDHC	NA	CTCCTACCTTCCTTCTCCTAATTGTGTTACAAGAGGCAGCCATAGCAAGA	NA	-0.609523	7.47538	-10.0971	6.95346e-10	7.5185e-08	12.8031
ILMN_1679880	THOC6	ENSG00000131652	ATCTTCCCCATCCGGGCGCCACAGAAGCACGTCACCTTCTACCAGGACCT	NA	-0.681137	7.58318	-11.5687	5.08543e-11	8.23139e-09	15.381		ILMN_1809439	HMGB1	ENSG00000124097	TCTAACAAGTGCTCAGAGAGGTGGAAGACCATGTCTGCTAAAGAGAAAGG	NA	-0.609478	10.6367	-3.4853	0.00201644	0.00749758	-1.96353
ILMN_1722820	KDELR3	ENSG00000100196	CTGCCTTCAGGCCAGAAGCAAACCAAATTTACCAGGTTTGGCTGGAGGAG	NA	-0.68113	7.85486	-7.32125	1.99647e-07	3.65772e-06	7.11343		ILMN_1741054	SLC5A6	ENSG00000138074	GTGTAGAGCAAGCACGTTTTCCACCTCACTGTCTCCATCCTCCACCTCTG	NA	-0.608668	9.13374	-8.13768	3.40206e-08	1.15407e-06	8.9358
ILMN_3246401	AIF1L	ENSG00000126878	GGTGGATGAAGTATGTGTGTGCGTGTGCATGGGAGTGTGCGTGGACTGGG	NA	-0.680844	11.0971	-6.31028	2.015e-06	2.28182e-05	4.79426		ILMN_1761463	EFHD2	ENSG00000142634	CAGCGCAGCAGCCTCGGACCCGGATTGCGTTTGCCTTAGCGGATATGTTT	rs116128102	-0.608602	8.36394	-6.89398	5.22065e-07	9.22001e-06	6.20893
ILMN_1669788	NUDT14	ENSG00000183828	CCGGACATCCCCAAGACCCTCGGCGTCATCTTTGGTGTCTCATGGTTCCT	NA	-0.679972	9.63109	-9.34884	2.89936e-09	1.61878e-07	11.3557		ILMN_1775192	BCLAF1	ENSG00000029363	AGAAGGCCATGACTCTTTAGGTGTGTATGTGTACCTTTCAGCATCCTAGG	NA	-0.608451	9.69525	-8.13598	3.41431e-08	1.15407e-06	8.93222
ILMN_2041046	CKS1B	ENSG00000173207	CCTAAGCTGAGTGTGACCCCAGAAGCCACGATGTGCTCTGTATCCAGAAC	rs3802515	-0.679823	10.3649	-7.31499	2.02445e-07	3.70128e-06	7.09947		ILMN_2374076	C14orf102	ENSG00000119720	GGAGCTAGGAGGCGCGAGCAGAGAACGTGTGTGTTAGGAGAACTCGGCTT	NA	-0.607979	7.64655	-10.9364	1.51843e-10	2.84995e-08	14.3053
ILMN_3307841	AGR2	ENSG00000106541	GGCCTTGAGACTTGAAACCAGAAGAAGTGTGAGAAGACTGGCTAGTGTGG	rs1051869 rs1802157	-0.679532	12.4629	-3.87815	0.000770191	0.00327355	-1.11333		ILMN_2117987	TFDP1	ENSG00000198176	TGGTGCGGCTATGGAGACTGTCTGGAAGGCTTGGAATGGTTTATTGCTTA	NA	-0.606201	9.98574	-5.1293	3.47023e-05	0.000261646	2.025
ILMN_1801664	POLR3K	ENSG00000161980	CCTTTTGAGGTGAAGAGCCAGGGGGTCAGGAAATATGGCCTATCTGCCAG	rs75596352	-0.679153	8.66235	-6.98151	4.27925e-07	6.69315e-06	6.3483		ILMN_1749829	DLGAP5	ENSG00000126787	AGTCTCACTACTGAATGCCACCTTCTTGATTCACCAGGTCTAAACTGCAG	NA	-0.605983	8.90461	-4.1482	0.000394766	0.00194658	-0.375808
ILMN_3307002	NCRNA00052	NA	CACACTCATTCACAGCTTTCAAAAGACACGTCTGTCCTTACCTTCACTTT	NA	-0.677006	7.34143	-6.6005	1.02416e-06	1.34074e-05	5.47279		ILMN_2372403	ALDH5A1	ENSG00000112294	GTGTGTTTTAGTGTCTAGTCTGCAGAGAGCTGTGTGATTAATAAACGTGG	NA	-0.605367	7.90964	-6.34991	1.83603e-06	2.48725e-05	4.95286
ILMN_1682781	TEAD2	ENSG00000074219	AGTGGGTGCTAGGGTCTTGACTTTATCTCCGCTGCACAAGCAGTGTGTTG	NA	-0.675756	8.94934	-7.71179	8.46879e-08	1.90337e-06	7.97409		ILMN_1754839	DHX15	ENSG00000109606	CCCACAGTGTGAAGCAAAGAGACAGTTGGACCGCATCATTGCCAAACTTC	NA	-0.604971	9.9559	-6.07461	3.51638e-06	4.12813e-05	4.30427
ILMN_1758613	RAPGEFL1	ENSG00000108352	CCCAGCCCCCTCCCGTTGCCCTGCAGCTTTAACAGAGTGAACCATGTGTA	NA	-0.675178	7.74042	-6.5571	1.13248e-06	1.44996e-05	5.37195		ILMN_2227968	NTHL1	ENSG00000065057	TGTGGCACGAGATCAATGGACTCTTGGTGGGCTTCGGCCAGCAGACCTGT	NA	-0.604644	8.0375	-7.91548	5.45856e-08	1.65473e-06	8.46406
ILMN_1663519	SLC24A3	ENSG00000185052	GGTTGAATGTTTCTGTCTGTGGTGCGAACCAGCATTAACGGATGGGGCAC	rs74861337 rs78200794	-0.674682	7.2584	-8.95293	6.34962e-09	2.90977e-07	10.5713		ILMN_2395969	PRDX3	ENSG00000165672	GGACACCGGATTCTCCTACGATCAAGCCAAGTCCAGCTGCTTCCAAAGAG	rs113401677 rs35697338	-0.604459	10.2412	-9.404	2.60351e-09	1.85966e-07	11.4943
ILMN_1742798	TRA2B	ENSG00000136527	CAGGTCCTTTGCTTACCAAAGGAGGCCCAATTTCACTCAAATGTTTTGAG	NA	-0.674593	9.72793	-6.58158	1.07001e-06	1.38607e-05	5.42886		ILMN_1669323	BACE2	ENSG00000182240	CCCCTCACCCAAAAGAATTATCATCCCAACAGCCAAGACCCAACAGGTGC	NA	-0.604161	7.62248	-9.78272	1.25631e-09	1.10274e-07	12.2172
ILMN_2225318	SMS	ENSG00000102172	CTGACAGAAGCACTGTCGCTCTATGAAGAACAGCTGGGGCGCCTGTATTG	NA	-0.674462	9.60366	-10.4072	3.92611e-10	3.86974e-08	13.3512		ILMN_2333594	SUMO2	ENSG00000188612	GTGAAGCGGCAGCTGAGGAGACTCCGGCGCTCGCCATGGCCGACGAAAAG	rs111427495	-0.60399	11.1121	-8.39194	1.99659e-08	7.62464e-07	9.46722
ILMN_1738027	BRCA1	ENSG00000012048	ATCCAGGACTGTTTATAGCTGTTGGAAGGACTAGGTCTTCCCTAGCCCCC	NA	-0.674307	7.25918	-7.80004	6.99653e-08	1.65469e-06	8.16572		ILMN_2167011	ECHDC1	ENSG00000093144	GTTGATGTAGTTTTAAACCACTTGAAGGGACTCATGAAGCATCCTGCAAC	rs113257155	-0.603783	7.85016	-9.28626	3.2774e-09	2.1986e-07	11.2656
ILMN_1730825	SGOL1	ENSG00000129810	GAAGCTACACCACCTGAAACTCAGCAGTCACCTCATCTTAGCCTGAAGGA	NA	-0.67423	8.02641	-6.94851	4.61187e-07	7.10631e-06	6.27319		ILMN_1685678	EEF1B2	ENSG00000114942	TTCGGTCATCTCCGGCGCTTCTAGGGCTGGTTCCCGTCATCTTCGGGAGC	NA	-0.602868	8.9683	-10.581	2.86369e-10	4.47115e-08	13.6799
ILMN_1732705	HCFC1	ENSG00000172534	TGTTTCTGAGGAGAGTACACCGTTCACTATTGTAGAGTAACCCCTGTGAC	NA	-0.673475	10.1277	-9.97156	8.79399e-10	6.89566e-08	12.5474		ILMN_2381296	GSTZ1	ENSG00000100577	CCGCTTTTGTTGTGTGTGACTCCAAAGAATGCCCGCGCTGAAATTTGGCG	rs3742739 rs118066653	-0.602274	8.6785	-8.8275	8.17406e-09	4.08541e-07	10.3568
ILMN_1737650	DIO2	ENSG00000211448	CGCCCGAAGAGGGAGACAGAGATGTGCAGAGTTGACCAGTGTGCGGATGA	NA	-0.673184	6.74922	-8.99184	5.87355e-09	2.78011e-07	10.6493		ILMN_1708627	SRP9	ENSG00000180581	CAGTACCAGACCTGGGAGGAGTTCAGCCGCGCTGCCGAGAAGCTTTACCT	NA	-0.5981	10.3982	-7.04935	3.67056e-07	7.06213e-06	6.56086
ILMN_2311537	HMGA1	ENSG00000137309	CCCCCCAAGGTTCTGGTTCCATTTTTCCTCTGTTCACAAACTACCTCTGG	NA	-0.673095	8.64897	-9.55549	1.94106e-09	1.21873e-07	11.7568		ILMN_1769517	PRKDC	ENSG00000253729	CCCCCCGCCAGTCCTCCACACCCAAACTGTTTCTGATTGGCTTTTAGCTT	rs77770830	-0.596487	8.2765	-6.53321	1.19706e-06	1.76458e-05	5.38
ILMN_1727540	C1orf112	ENSG00000000460	TTGGAAGCAACTGAGTCACTACTCCAAAAGGGTCCTGCTCCAGCCTGGCT	NA	-0.67226	7.49472	-9.81015	1.19256e-09	8.41617e-08	12.2433		ILMN_1811104	MDSRP	ENSG00000163389	GGATTTCAGGTTCCCTTTTTGTGCCTTCATGCCCTACTTCTTAATGCCTC	rs111620672	-0.596312	9.05327	-8.24983	2.68653e-08	9.69294e-07	9.17131
ILMN_1669635	NUP85	ENSG00000125450	GATGACGTCTCGGATTGCCCCTCGGTCTTTCTGGATGACTCTGCTGACAG	NA	-0.671939	9.13409	-7.20599	2.58142e-07	4.46947e-06	6.85554		ILMN_1807016	LHX2	ENSG00000106689	AAGAAGTGTGCGCCCGGCTAATGCAGCGGTGTGGACCGAGGAACAACTTG	NA	-0.596086	7.56917	-4.35743	0.000234805	0.00127452	0.13454
ILMN_2184184	ANXA1	ENSG00000135046	CCTGGTGGCTCTTTGTGGAGGAAACTAAACATTCCCTTGATGGTCTCAAG	rs111929339	-0.671305	7.60084	-5.54583	1.25309e-05	0.000103495	2.96533		ILMN_1754272	GINS3	ENSG00000181938	GGCCCATTAGACTGTTTGCAGGGCATCACTGCTTCCCCCTGACACCTCAC	NA	-0.59539	7.56376	-5.81222	6.58314e-06	6.85633e-05	3.67889
ILMN_1735779	KCNJ8	ENSG00000121361	GTCGGTGACTCCTGAAGGTTTCCTGGTCCATCTCATTGCGGCCTGTTGGG	NA	-0.670448	6.79689	-17.8985	6.37928e-15	1.60785e-11	24.0943		ILMN_1747227	ADORA1	ENSG00000163485	TCCAAGCCCTTCCCTCTGTTGGAAATTGGGTGTGCCCTGGCTCCCAAGGG	NA	-0.594138	7.0407	-4.99984	4.7743e-05	0.000338285	1.70848
ILMN_2148527	H19	NA	GCACTAAGTCATTTGCACTGGTTGGAGTTGTGGAGACGGCCTTGAGTCTC	rs72556551 rs11542723	-0.669878	6.93088	-7.64004	9.89895e-08	2.13969e-06	7.8175		ILMN_1696407	SRSF2	ENSG00000161547	CCCGATTGCTCCTGTGTAAAGATGCCTTGTCGTGCAGAAACAAATGGCTG	NA	-0.594099	11.0187	-5.20223	2.90068e-05	0.000226088	2.20301
ILMN_1677906	PTMA	ENSG00000198134	GTAGACACCAGCTCCGAAATCACCACCGAGGACTTAAAGGAGAAGAAGGA	NA	-0.667982	10.0389	-4.67328	0.000107149	0.000622678	0.829351		ILMN_1652333	FN3KRP	ENSG00000141560	GGTACATCCAGGAGTCTTCATTGCTTCTGTTATTACCCCGTCTCCTCTGC	NA	-0.593973	9.36455	-5.37318	1.90827e-05	0.000162331	2.6192
ILMN_1758629	DONSON	ENSG00000159147	GGAGCTTACTAACTGTGGTTTGCACCCTAACACTCTGGAGCAACTTAGTC	NA	-0.667085	7.85043	-6.83757	5.93763e-07	8.68719e-06	6.01965		ILMN_1770725	AIF1L	ENSG00000126878	ACCAGTAACGTGAGGACTGCCAAGTATGGCTTTGTCCCTATGACTCAGAG	rs76777087	-0.593928	8.19963	-6.54576	1.16269e-06	1.72963e-05	5.40909
ILMN_1782389	LAD1	ENSG00000159166	GGCTGCCATGGCCAGGAGCTAAGTGCCTTTTTGTGTGCAACCACTTACCC	rs34525008	-0.666764	10.8278	-8.70151	1.05564e-08	4.2083e-07	10.0622		ILMN_1759954	PTMA	ENSG00000187514	CAATCTTATTCCGAGCATTCCAGTAACTTTTTTGTGTATGTACTTAGCTG	rs1804520	-0.59324	10.7617	-3.71915	0.00113909	0.00469336	-1.41041
ILMN_1710514	BCL3	ENSG00000069399	CTGTCCGGAATGCCACCCACATCTTCCATTTCCATGTCCCCTCCCAGAGC	rs116476053	-0.666586	8.01681	-14.2486	7.66607e-13	4.09856e-10	19.5009		ILMN_1761946	PROM2	ENSG00000155066	TTTGCTTGTTACTCATCTGTTGACCTACCTGGGGGAAGTAGCACCCTTGC	rs79802596	-0.591606	8.62116	-6.57925	1.07581e-06	1.63123e-05	5.48666
ILMN_2112460	MAD2L1	ENSG00000164109	CCTAAATCAGATGTTTTGGTCAAGTAGTTTGACTCAGTATAGGTAGGGAG	NA	-0.666362	7.44569	-6.43161	1.5166e-06	1.82769e-05	5.0791		ILMN_1663035	SREBF1	ENSG00000072310	CCTCCTGTGTACAGGGAAGAGAGGGGTACATTTCCCTGTGCTGACGGAAG	NA	-0.591603	9.30827	-5.66018	9.49793e-06	9.2479e-05	3.31363
ILMN_1756445	PMF1	ENSG00000160783	GGGCTACCTCTGAGAACGGCTGAAATGGTGCCCAGTCCATCAGCAGTGAT	NA	-0.665004	7.40585	-11.8776	3.0269e-11	5.64299e-09	15.8942		ILMN_2059535	PPM1F	ENSG00000100034	GACAAGTCCCAAGATGCCAGAAAGGCAGTCTCCCAAGGACCCACCATGCA	rs1058296	-0.591166	7.9824	-7.5639	1.16903e-07	2.94225e-06	7.70376
ILMN_3305304	POLD2	ENSG00000106628	TGTGGCAACACCCCCAGCTTTGGCTCCAAAATCATCCGAGGTCCTGAGGA	NA	-0.664654	8.7549	-7.4808	1.40296e-07	2.76563e-06	7.46751		ILMN_1665538	SKP2	ENSG00000145604	AGTGACAAGAGCTGGGGTTAGGATCCGGTTGGACTCTGACATCGGATGCC	NA	-0.590754	8.77674	-4.9731	5.10013e-05	0.000357638	1.64303
ILMN_1652580	POLD1	ENSG00000062822	GAGTTCTGCCAGCCCCGGGAGTCTGAGCTGTATCAGAAGGAGGTATCCCA	NA	-0.662977	7.16533	-7.14839	2.93707e-07	4.90989e-06	6.726		ILMN_1661717	TFDP1	ENSG00000198176	ACCCCTGCTGGCGGATAGCAAGACTCTGTGGAGTTTGTTCAGTGGTACGG	NA	-0.588795	9.73324	-5.39852	1.79375e-05	0.000154376	2.68074
ILMN_1798886	NUDT21	ENSG00000167005	ACTTGTTCAGTCACTTGAGATGAAATGCTTGGGGTAGCTTTTCCATCCTC	NA	-0.662101	8.18116	-7.27668	2.20458e-07	3.97703e-06	7.01392		ILMN_1691731	PARP14	ENSG00000173193	GAAGTGGAGGAGGCTAGGGGGCCACAGTTGCTGCTTCATTAACATAGAGG	NA	-0.588519	7.00123	-8.53757	1.47707e-08	6.20477e-07	9.76757
ILMN_1785756	H2AFX	ENSG00000188486	TGGCTTCACGGCTGGCTATGTGGACAGCAAGAGTCGTTTTCGCGGAAGCC	NA	-0.662055	9.60817	-5.9606	4.61354e-06	4.53464e-05	3.96451		ILMN_2116714	SLC39A1	ENSG00000143570	GCTGGGGTAGGAGGAAGGTTGTTGCAGCCATCTACTGCTGCTGTACCCTA	rs74321826	-0.587768	9.72456	-8.87894	7.36783e-09	3.78981e-07	10.4601
ILMN_2337923	TPD52L1	ENSG00000111907	CAGGGCAAAAGGCAACTGCAGCTTTCAGCAACGTTGGAACGGCCATCAGC	NA	-0.660732	10.9082	-7.47562	1.41906e-07	2.78533e-06	7.45606		ILMN_1677200	CYFIP2	ENSG00000055163	GGGATGGACCTGGAAACAAGCACCTCCCCAAACACATCACCACTCCCTAG	NA	-0.587437	8.34964	-6.9798	4.29589e-07	7.87045e-06	6.4037
ILMN_1757877	HCFC1R1	ENSG00000103145	CTGGGCACCAAGACCTTCCCTCAACAGAGGACACTGAGCCCAACGGAGTT	NA	-0.659939	9.69741	-6.6514	9.1048e-07	1.21235e-05	5.59079		ILMN_1738263	PIGU	ENSG00000101464	CCCAGACAGGAAGGAGAAGAGGCAGGTGAGCAGGGCTTGTTAGATTGTGG	NA	-0.586075	8.24216	-7.39403	1.69899e-07	3.90903e-06	7.33037
ILMN_1681340	HSPB11	ENSG00000081870	GGTCCGGCGCCCAGAGCTAACGGGAGTCCCAGGTTAAACACTTTAAGATG	NA	-0.656583	8.13362	-7.15721	2.87954e-07	4.83384e-06	6.74586		ILMN_2395974	PRDX3	ENSG00000165672	CCGAGACTACGGTGTGCTGTTAGAAGGTTCTGGTCTTGCACTAAGAGGTC	rs111598071 rs11554923 rs11554902	-0.58566	10.7445	-7.85206	6.25482e-08	1.8346e-06	8.32816
ILMN_2150258	ZFP36L2	ENSG00000152518	GGACTTCAGGAAAAATCAACCCAGCACCAGCAGCTACCAACCACCATTCC	rs113541137	-0.656217	8.80227	-5.36363	1.9533e-05	0.000148544	2.52221		ILMN_1759232	IRS1	ENSG00000169047	AGTGAGCTGATGTGCCCACCACCGTGTCATGAGAGAATGGGTTTACTCTC	rs114279438 rs75038209	-0.58509	8.55242	-8.70131	1.05605e-08	4.90463e-07	10.1018
ILMN_1709484	BLM	ENSG00000197299	TGCCAGCCTCCCAAAGGTCTAAGAGGAGAAAAACTGCTTCCAGTGGTTCC	NA	-0.654427	7.186	-7.42857	1.57415e-07	3.03527e-06	7.35196		ILMN_1741200	RFX5	ENSG00000143390	GCTAGTTCTGTGGTCAGGCGGCACCAATGAGAAAGGAATGCAGACCCTCC	NA	-0.584943	9.44942	-5.50358	1.3886e-05	0.000125315	2.93546
ILMN_1728199	POLE	ENSG00000177084	GCCTCAGGAAAACAAGACCTCTGTGCACCTCACTTTTGGCTCACTGCAGC	NA	-0.65265	7.45887	-6.16601	2.83128e-06	3.02558e-05	4.45347		ILMN_2079803	LSM14A	ENSG00000257103	TTATGCGTTTTCCCAGCCCTCCGAATCACTGACTGGGGCGTTTTGTGCCC	rs28733792	-0.583828	8.57666	-8.9784	6.03367e-09	3.32663e-07	10.6589
ILMN_1800619	BRI3BP	ENSG00000184992	CCACCCGGCAGCTCTTAGGACACATTCCCAGAAGAGCGGAAAGATCATTG	rs73419937	-0.652267	8.37411	-5.75042	7.63884e-06	6.92915e-05	3.46		ILMN_1723212	SRSF3	ENSG00000112081	CCCACTGTTACCATTGTTCTTATCCCATGGGAAGCAGTTGGTTACACGAT	NA	-0.583757	8.49161	-5.36568	1.94355e-05	0.000164624	2.60098
ILMN_2395728	HNRNPUL1	ENSG00000105323	CAAGATAAGCATTTCTTTCCTGAGTTCAGGTGACTGAGGAAGAGCCACAA	NA	-0.651965	9.21038	-7.99594	4.59615e-08	1.2351e-06	8.58731		ILMN_1687785	PPA2	ENSG00000138777	TAGCCCTTTCCGTTGCACTCAAGAGGAAGCAAGATCATTAGTTGAATCGG	rs112301391	-0.582796	10.4878	-7.67104	9.25293e-08	2.46973e-06	7.93723
ILMN_1783610	HELLS	ENSG00000119969	CCCCAGTCGGATCTTCAGGCCCAGGATAGATGTCATAGAATTGGTCAGAC	rs112538484 rs77176332	-0.65165	7.24463	-7.90624	5.56772e-08	1.41283e-06	8.39492		ILMN_2092756	TMEM109	ENSG00000110108	CTTCTCTCCCCATCGCTCCACAACCTGAAACCGAGAAGGAGTTGCTGACC	NA	-0.582618	8.65335	-5.73215	7.98273e-06	8.01134e-05	3.48677
ILMN_1719256	CKS1B	ENSG00000225976	GAACCAGAACCTCACATCTTGCTGTTCCGGCGCCCACTACCCAAGAAACC	NA	-0.649413	11.075	-6.06472	3.59994e-06	3.72514e-05	4.21289		ILMN_1796349	SMPDL3A	ENSG00000172594	GCTGGAGTATATCCTGACCCAGACCTACGACATTGAAGATTTGCAGCCGG	NA	-0.582521	8.99722	-4.94375	5.48365e-05	0.000379553	1.57116
ILMN_1680501	GTF2IRD2	ENSG00000174428	AAGAGTCCTCCTCAGAGACCAGGATGGTGGTGACATTCCTCGTGTCTGCC	NA	-0.648922	8.6799	-8.36961	2.09154e-08	6.77084e-07	9.37691		ILMN_1688295	ZNF219	ENSG00000165804	GTCACAGTGCCTTAGAAGTGGCAGAGGTGAGGGTCAAAGAACGGGGTCCC	NA	-0.582248	7.84466	-7.87893	5.90377e-08	1.75354e-06	8.38581
ILMN_2319000	MATK	ENSG00000007264	CCCGTGGACACCCCAGACCTGCGAAGGATGATCGCCCGATAAAGACGGAT	rs112994258	-0.648449	7.82952	-8.43176	1.83815e-08	6.22466e-07	9.50638		ILMN_1747911	CDK1	ENSG00000170312	GGGCACTCCCAATAATGAAGTGTGGCCAGAAGTGGAATCTTTACAGGACT	NA	-0.581726	9.71348	-3.87478	0.000776634	0.00341019	-1.03757
ILMN_1761083	HNRNPA3	ENSG00000170144	CGGAGGGAACTTTGGAGGTGGTGGAGGTAATTTTGGCCGTGGTGGAAACT	NA	-0.648038	8.74616	-4.58168	0.000134507	0.000756247	0.604144		ILMN_1659682	GALK2	ENSG00000156958	AATATGGCTACAGAGAGCCCTGCTACGCGTCGGGTCCAGGTGGCAGAACA	NA	-0.581491	7.4748	-10.2843	4.91722e-10	6.06675e-08	13.1458
ILMN_2222234	PRDX4	ENSG00000123131	CTGCCCTGCTGGCTGGAAACCTGGTAGTGAAACAATAATCCCAGATCCAG	NA	-0.64774	10.583	-8.79717	8.69149e-09	3.61664e-07	10.2569		ILMN_1730777	KRT19	ENSG00000171345	CCTTGGAAGACACACTGGCAGAAACGGAGGCGCGCTTTGGAGCCCAGCTG	NA	-0.581066	12.3927	-3.41971	0.00236387	0.00855502	-2.11682
ILMN_3289262	PNRC2	ENSG00000215700	CCTCTTTTGATGCCTAAGCAGGTAAGCAGATGCCTAAGCTGTATTTCTCC	NA	-0.64732	8.66224	-8.54012	1.46933e-08	5.31104e-07	9.73086		ILMN_1679134	NSMCE4A	ENSG00000107672	TCAGAGCCTGTGATTACTCCAAGTCAGAGGCAGCAGAAGCCAAGTGCTTG	NA	-0.580982	9.66449	-7.09671	3.29887e-07	6.59139e-06	6.66753
ILMN_1723212	SRSF3	ENSG00000112081	CCCACTGTTACCATTGTTCTTATCCCATGGGAAGCAGTTGGTTACACGAT	NA	-0.646409	8.49161	-6.04727	3.75252e-06	3.84693e-05	4.17132		ILMN_1661595	C1orf53	ENSG00000203724	GCCCACTTGCAAAGAGGTGAATGTTGTGGCTCTGCGTGCAGACATTGTCC	NA	-0.580756	8.78091	-8.92573	6.70588e-09	3.55808e-07	10.5538
ILMN_1732516	KNTC1	ENSG00000184445	GCACTGCGGGAAACCTGTGCCTCCAGACACTGCTCCCTGTGAAATTCTGA	rs79125234	-0.646312	8.24113	-6.54808	1.15644e-06	1.46996e-05	5.35096		ILMN_1726306	HMBS	ENSG00000149397	GGAGACTGAACTGCAGGGTTCAAGCCTTCCAGGGATTTGCCTCACCTTGG	NA	-0.580452	9.10934	-9.49851	2.167e-09	1.59542e-07	11.6765
ILMN_1712389	CMTM1	ENSG00000254788	ACATCGCCCCTTCTGCTTCAGTGTGAAAGGCCACGTGAAGATGCTGCGGC	NA	-0.643077	9.9943	-7.32716	1.97046e-07	3.61758e-06	7.12659		ILMN_1800225	PPARG	ENSG00000132170	CCTGAGCCACTGCCAACATTTCCCTTCTTCCAGTTGCACTATTCTGAGGG	rs112838770	-0.579642	8.60985	-9.98312	8.60515e-10	8.82679e-08	12.5921
ILMN_2405233	FAM133B	ENSG00000234545	ATCATCTGAGTCCTTGTCAGAATCAGAGTATATTGAGGAGGTGCGAGCAA	NA	-0.64294	8.67321	-9.63986	1.65029e-09	1.08785e-07	11.9189		ILMN_1699574	NRP1	ENSG00000099250	CCTTCCCACATTGCTAGACGTCTCACTCAAAGACATTTGTTGGGAGTCAC	NA	-0.578485	8.33889	-4.11974	0.000423644	0.00206817	-0.445016
ILMN_1699243	MSMB	ENSG00000138294	CTCGGAGTGGCAGACTGACAACTGTGAGACATGCACTTGCTACGAAACAG	rs1804780 rs1804468	-0.642624	6.84484	-7.64498	9.79289e-08	2.12759e-06	7.82831		ILMN_2224833	ADIPOR2	ENSG00000006831	GAACTCTCACCAGGTTGGCGCCTGAATGCCTTACTCTCAGCAGTCAGAGG	NA	-0.578442	9.37325	-5.08629	3.85776e-05	0.0002844	1.91993
ILMN_1808677	BC141517	ENSG00000197888	ATAAAGGAGCCAAGCACCTTCGGGTCGCAGCCCACAACCTCACCTGGATC	NA	-0.642299	6.69604	-14.3337	6.77988e-13	3.85863e-10	19.6204		ILMN_1787879	ARL2	ENSG00000213465	GCTGTGGGCCTCATCCTTCACTCAGTTGTGAAATAAACCGCTCCTTGCCC	NA	-0.578374	10.134	-7.75162	7.76857e-08	2.18598e-06	8.11181
ILMN_1759954	PTMA	ENSG00000187514	CAATCTTATTCCGAGCATTCCAGTAACTTTTTTGTGTATGTACTTAGCTG	rs1804520	-0.641256	10.7617	-4.0917	0.000454139	0.00209913	-0.595745		ILMN_3300972	SIVA1	ENSG00000184990	ATCTGGGGTAGCGTCCATTGCCTGTTCCTCATGCGTGCGAGCCGTGGATG	rs1804801	-0.577408	11.1481	-6.59845	1.02901e-06	1.58419e-05	5.53109
ILMN_1700604	RBM14	ENSG00000239306	GCGGCACAGTCCCACTTCCCCATCTCCCCAAGTAGGTGGTGTTAGAAAAC	NA	-0.640493	9.52526	-5.65017	9.73064e-06	8.4404e-05	3.21803		ILMN_2415144	SP110	ENSG00000135899	GGATTTTCACTGTTCTAAGCTCCCCGTGACCTGTGGTGAGGCGAAAGGGA	rs112483462	-0.577345	7.81611	-5.0165	4.58206e-05	0.00032716	1.74924
ILMN_2365528	HAUS8	ENSG00000131351	CGCAGAGGCAAGCAAAGAGGCAGCCTTGGCAAACCAGGAAGTCTGGGAAG	rs61734359	-0.638557	7.20998	-9.17158	4.1082e-09	2.1009e-07	11.0071		ILMN_2329569	C9orf116	ENSG00000160345	GACCGGCTCAACTTCCACCCCAGTTACAACATCAACAGGCCATCCATCTG	NA	-0.575158	7.99779	-6.72538	7.67844e-07	1.25436e-05	5.82352
ILMN_1686920	CCDC58	ENSG00000160124	GACAGGAGCTGGAAGGTGTTTAATGAACGCTGCCGAATTCACTTCAAGCC	NA	-0.638357	8.66135	-7.14998	2.92663e-07	4.89891e-06	6.72958		ILMN_1687867	KRT8	ENSG00000250539	TCTGAGCTCGGCCTGTGGGGGCCTCACAAGCCCCGGCCTCAGCTACGGCC	NA	-0.574814	10.3104	-4.61286	0.000124485	0.000759813	0.760085
ILMN_2112811	RPL36A	ENSG00000241343	GAGGAAGTGCGATCGGGAACCTCCTATATACTTCCGTTTGCCTCGCGGTT	NA	-0.638331	7.37131	-10.6436	2.55808e-10	2.85647e-08	13.7776		ILMN_3251155	PCBP2	ENSG00000197111	GGCAGGAGAACTTCTCCAGACACCTCAGATAAAGTCCGGAGCCCAAGGCT	rs112075383	-0.574062	7.22124	-8.16185	3.23283e-08	1.12056e-06	8.9867
ILMN_2112049	DNLZ	ENSG00000187796	TCCTGCGCTCCCCGGCACTGTGGGACTTCGGCCTTCCAGAAGGAGGTTTT	NA	-0.638105	9.37762	-12.416	1.25418e-11	3.40422e-09	16.7637		ILMN_1655654	MPDU1	ENSG00000129255	ACACTATCCTGGGCAAATGTTTTACCCTGTCCTCCAGCCTCCCTGCTTCC	NA	-0.573401	7.89929	-10.4258	3.79466e-10	5.15041e-08	13.4019
ILMN_1688480	CCND1	ENSG00000110092	CGGCGCTTCCCAGCACCAACATGTAACCGGCATGTTTCCAGCAGAAGACA	NA	-0.635603	11.8015	-4.61745	0.000123074	0.000699097	0.692086		ILMN_3292224	HNRNPA1	ENSG00000237285	TGCAAGGCCACACAAGGTGGATGGAAGAGCTGTGGAACCAAAGAGAGCTG	rs511874	-0.573028	10.0386	-4.19285	0.000353363	0.0017792	-0.267123
ILMN_2194828	C16orf53	ENSG00000185928	ACCTCAAGCTCCCAAACAGCACGTTGCGGGAAAGAGGAAGAGAGAGTGTG	NA	-0.633723	9.8208	-6.26332	2.25027e-06	2.49852e-05	4.68359		ILMN_1753823	IL17D	ENSG00000172458	CTGCAGAGATCAATCTGGAGGCTTCTGTTTCTGCATTCTGCCACGAGAGC	NA	-0.57161	7.57551	-9.22069	3.72857e-09	2.3663e-07	11.1375
ILMN_2376953	KCNK2	ENSG00000082482	CCAGGCTGGTAAAATTGGCTGCTCGCAAACAATCCCCTTTTTTCCTGGCA	rs111666621	-0.632455	6.76659	-7.64551	9.78175e-08	2.12759e-06	7.82945		ILMN_2301083	UBE2C	ENSG00000175063	GATAGTCCCTTGAACACACATGCTGCCGAGCTCTGGAAAAACCCCACAGC	rs61760191	-0.571409	10.6154	-6.37695	1.72334e-06	2.37167e-05	5.01611
ILMN_1712413	RPL39L	ENSG00000163923	TTTTCCGCCCGCGCCCCAGGCCCTTGCAGATCGAGATTTGCGTCCTAGAG	NA	-0.631303	8.8411	-7.90133	5.62664e-08	1.41815e-06	8.38436		ILMN_1794539	KIF11	ENSG00000138160	TGGGAGACCACCCAGACATCTGACTAATGGCTCTGTGCCACACTCCAAGA	NA	-0.571404	7.89221	-5.30349	2.26286e-05	0.000186037	2.44975
ILMN_1722834	RGS12	ENSG00000159788	CCCTCCATCCGTCTTGGTGGACACCTGTGTGGCTCTCACCTGCGTTTTGA	NA	-0.630479	7.36906	-8.40294	1.95149e-08	6.44758e-07	9.4464		ILMN_1656452	C16orf59	ENSG00000162062	AGGTGGCCTCACTGGCTCTTCTCAGGACAACTAAGCCTGCTGGTCAGGGC	rs117328358	-0.571259	7.59037	-6.10608	3.26321e-06	3.9006e-05	4.37882
ILMN_1740165	C14orf102	ENSG00000119720	GAAGCAGCTCCAGCCCATGTTTCTGAAGGGTTACCGCTGACAAGGAGTCA	NA	-0.630172	8.38066	-9.62786	1.68874e-09	1.1035e-07	11.8959		ILMN_1779404	PUF60	ENSG00000179950	CTGCGTGACAGTGGTCCCTCTCCCCGGACTTGCACTTGTTCCTTGTTTCC	NA	-0.569418	10.8883	-10.9747	1.41928e-10	2.6925e-08	14.3718
ILMN_1778890	LRR1	ENSG00000165501	CAGCAAGAACAAAATCAAGGCACTCCCTGTGCAGTTTTGCCAGCTCCAGG	NA	-0.629575	8.40911	-6.73838	7.45231e-07	1.03122e-05	5.7917		ILMN_1780773	LOC400027	NA	GCCGCGCTACTCCTGGCATGTGGATCACCAAGATACAATTTCTGGTCCTG	rs112625259	-0.566725	9.57419	-10.4993	3.32012e-10	4.85499e-08	13.5339
ILMN_1744887	RLN2	ENSG00000107014	GAAACTTATTCGCAATAGACAAAGTGAAGCCGCAGACAGCAGTCCTTCAG	rs61738985 rs61738986	-0.62855	7.2923	-7.88555	5.82048e-08	1.4454e-06	8.35038		ILMN_1729563	UGDH	ENSG00000109814	CCCAGGTCTCATCCTTCAGGAATTTTGCAGTTCAATGAGAAGAGGGAGAC	NA	-0.566724	10.9429	-4.10501	0.000439402	0.00213173	-0.480805
ILMN_2363621	RBBP8	ENSG00000101773	GGCTTCCTGCTCAAGACACCGATTCCGCTACATTCCACCCAACACACCAG	NA	-0.628481	9.52129	-7.85796	6.17584e-08	1.50914e-06	8.29092		ILMN_2395926	MANBAL	ENSG00000101363	AGGGTTCCTGGGGGAAGTATGGTGAATAAACTGACATGCATGCTTCAGAA	NA	-0.566648	8.16967	-10.4978	3.32898e-10	4.85499e-08	13.5312
ILMN_2334205	ERCC6L	ENSG00000186871	AGTGTGGAAAAATCCAGGAGGCCCTAAACTGCTTAGTTAAAGCGCTTGAC	NA	-0.627218	7.09311	-9.37426	2.7589e-09	1.56512e-07	11.4053		ILMN_1667260	MAPK3	ENSG00000102882	TGGAGAGCCCGGCGCCCCTGCCACCTCCCTGACCCGTCTAATATATAAAT	NA	-0.566351	10.2411	-6.10635	3.26114e-06	3.9006e-05	4.37946
ILMN_1770206	GEMIN4	ENSG00000179409	GCTTCTTACCTGTGCGGGAGCGAAAAAGCTGGGCTTCAACATGGCAGGTC	rs11099	-0.626701	8.92336	-7.38875	1.71896e-07	3.24359e-06	7.26364		ILMN_1670895	ZNF207	ENSG00000010244	CCCAGCTGTGGACCACTGCCTGAAAGGTTTGTACAGATGCATGCCACAGT	rs56280221	-0.565972	8.7709	-9.30028	3.18849e-09	2.16261e-07	11.293
ILMN_1669523	FOS	ENSG00000170345	CCCAGTGACACTTCAGAGAGCTGGTAGTTAGTAGCATGTTGAGCCAGGCC	NA	-0.625282	7.19655	-4.01601	0.000547802	0.00246553	-0.779736		ILMN_1651958	MGP	ENSG00000111341	GGAGCCTCTCTCCCTACTGCTGCTACACAAGACCCTGAGACTGACCTGCA	rs41394145	-0.565827	8.48206	-2.79139	0.0104228	0.0293144	-3.52896
ILMN_3198367	SMS	ENSG00000213080	CTGAAAGAAGCACTGTCGCTCTATGAAGAACAGCTGGGGCGCCTGTATTG	NA	-0.624334	9.30691	-9.11852	4.56342e-09	2.27436e-07	10.9019		ILMN_1755897	UGT2B7	ENSG00000171234	GAGCTAAACACCTTCGGGTTGCAGCCCACGACCTCACCTGGTTCCAGTAC	NA	-0.565675	7.05075	-8.07981	3.84541e-08	1.25175e-06	8.8136
ILMN_3224758	TUBB	ENSG00000127589	GGGTGACCACACCAACCTATGGGGATCTGAACCACCTCCTCTAAGACACC	rs25497 rs11546736	-0.624321	7.78904	-6.6004	1.02438e-06	1.34074e-05	5.47257		ILMN_1760201	DNMT1	ENSG00000130816	GTGGTACATGGTGTTTGTGGCCTTGGCTGACATGAAGCTGTTGTGTGAGG	rs115729223	-0.565423	10.9012	-5.55882	1.21417e-05	0.000113103	3.06908
ILMN_1745946	HAUS1	ENSG00000152240	TAGTAAAGTGGCGGGAGCCGCAGCTATGGAGCCGCAGGAGGAGAGAGAAA	rs113957702	-0.623195	8.15043	-7.58328	1.12049e-07	2.3395e-06	7.69314		ILMN_2211800	HMGB1	ENSG00000124097	ACTGGGAGAGATGTGGAATAACACTGCTGCAGATGACAAGCAGCCTGGTG	rs4597168	-0.565004	10.3574	-4.02521	0.000535469	0.00250151	-0.674388
ILMN_2414027	CMTM1	ENSG00000254788	CAGCCGAAAATAAAACATCGCCCCTTCTGCTTCAGTGTGAAAGGCCACGT	NA	-0.622802	9.48369	-9.19132	3.95103e-09	2.04423e-07	11.0461		ILMN_1705407	NOP56	ENSG00000249327	GGAATGGAAGACCCATCTATCTCTTTCTCCAAACCCAAGAAAAAGAAATC	NA	-0.564722	8.3658	-6.47234	1.37915e-06	1.97343e-05	5.23858
ILMN_1679299	IGSF1	ENSG00000147255	CCCTGCAAGTCAGCCCCATCTGCTGTTCCTTGGTCTCTAATCACCTGAGC	NA	-0.622729	7.45266	-6.26599	2.23619e-06	2.48601e-05	4.68988		ILMN_1658649	C3orf57	ENSG00000196542	CTCAACAGCTCCAGTTAAATGCTTTGATATAGTGGCTCCTTTGCAGAGCC	rs79494261	-0.564385	11.3217	-4.9124	5.92549e-05	0.000405836	1.49438
ILMN_3235727	AK297683	ENSG00000204740	CAGGAAGCCTGGAGACCCTGTCACATCATCTCAAATAGCAGCATCGAGAC	NA	-0.622717	6.76915	-9.5865	1.8285e-09	1.16463e-07	11.8165		ILMN_1727055	C12orf48	ENSG00000185480	ACACTTTCAGATAAGAGGTGTTTGCTGGGATGGAAGAACTACCTGGCATG	NA	-0.563832	9.11594	-6.50579	1.27584e-06	1.85651e-05	5.31634
ILMN_1782045	FKBP4	ENSG00000004478	TCCCTGTTCTGGTATTTCCCCTGTCAGTTTCCCCTCTCGGCCAGGTTGTG	rs1803815	-0.621919	9.81629	-8.20433	2.95603e-08	8.86959e-07	9.03002		ILMN_1684045	CDCA4	ENSG00000170779	TTCCACTCCTGCCCCGCCTCACCCCACATGCTCCCTGTTTCTCATGCTTT	NA	-0.562922	8.72721	-5.43238	1.65155e-05	0.000144099	2.7629
ILMN_2155172	BRIX1	ENSG00000113460	CCACATGATCCCACTGCAGATGTTTTTGTAACACCAGCTGAGGAGAAACC	NA	-0.620317	9.009	-7.4258	1.58381e-07	3.05056e-06	7.34582		ILMN_1677314	MUC1	ENSG00000185499	TCTACTGGGGTCTCTTTCTTTTTCCTGTCTTTTCACATTTCAAACCTCCA	NA	-0.562472	7.40715	-5.94947	4.73782e-06	5.24729e-05	4.00686
ILMN_1722127	RAD54B	ENSG00000197275	GGCAGATCAGTAAGCAAGGTCTTTGTGGGGCAGTTGTCGACCTCACCAAG	NA	-0.617717	7.66507	-6.4872	1.33222e-06	1.64481e-05	5.20907		ILMN_1743747	RUSC1	ENSG00000160753	GGTGGGCCTGTGGTGATGGTTTGCATCCTTCCTCCCTTGTCCCAATAAAG	NA	-0.562324	10.2977	-8.58259	1.34645e-08	5.83672e-07	9.85981
ILMN_2405018	PPP1CB	ENSG00000213639	GCTGCCCCTGAGAAGAGACTTAATCCAAGCCTGATTGTACTAGTGGCATC	NA	-0.617524	8.27225	-6.3964	1.64666e-06	1.9498e-05	4.99661		ILMN_1676091	HNRNPA1	ENSG00000215492	ACTCTGGCCCCTATGGCGGTGGAGGCCAGTACTTTGCAAAACCACGAAAC	rs1056872	-0.562205	9.29366	-6.39538	1.65057e-06	2.284e-05	5.05919
ILMN_2367743	TUBG1	ENSG00000131462	CATCCAGGGAGATTGTGCAGCAGCTCATCGATGAGTACCATGCGGCCACA	rs11538914	-0.617093	8.72143	-4.91996	5.81567e-05	0.000374748	1.43578		ILMN_2376408	DPM3	ENSG00000179085	ACCATGACGAAATTAGCGCAGTGGCTTTGGGGACTAGCGATCCTGGGCTC	NA	-0.561897	9.21646	-5.45339	1.56908e-05	0.000138555	2.81387
ILMN_1669584	ILF3	ENSG00000129351	CTGTGCTTCACTGGGTTTCTCAACCGTGGCTTTTCACCGCAGCTTGTCTG	NA	-0.616697	7.84808	-5.23211	2.69556e-05	0.000194431	2.20106		ILMN_1655642	FANCI	ENSG00000140525	TTGGTTAGGATGCCACCTCAAGAACTGTAACTGAGAGCTCAGAAGTGAGC	NA	-0.561379	8.80356	-3.53543	0.00178504	0.00681678	-1.84579
ILMN_1716382	C12orf75	ENSG00000235162	GGAGGCTGTTGTTGCCCAGCCAGGGCCGCTGCATTTTGACAACATTTCCA	NA	-0.615529	8.77035	-8.23362	2.77954e-08	8.49905e-07	9.09176		ILMN_1663454	PKP1	ENSG00000081277	GGGGACCCAAGAGGCAGTGTTGCTGTCTGCATGTCCACCTTGGAATCTGG	rs1046962	-0.561165	6.98114	-8.34072	2.22134e-08	8.37416e-07	9.36089
ILMN_2349459	BIRC5	ENSG00000089685	GCACCTGAAAGCTTCCTCGACATCTGTTAATAAAGCCGTAGGCCCTTGTC	NA	-0.614987	9.05563	-5.45829	1.55048e-05	0.000122428	2.75269		ILMN_1680692	NUCKS1	ENSG00000069275	GGGTCTGAAGATGAAGCCCCTTCTGGGGAGGATTAAAAGTGATGATGGTC	NA	-0.561084	8.97374	-2.96999	0.00689543	0.0209078	-3.13967
ILMN_1667925	PDCL3	ENSG00000213089	GCTTGTGGGTCATCTTGCACCTTTACAAACAAGGAATTCCCCTCTGTGCC	rs35116653	-0.614507	8.93199	-9.17218	4.10326e-09	2.1009e-07	11.0083		ILMN_2220283	HNRNPA1	ENSG00000214223	GGCGGTGGAGGCCAATACTTTGCAAAACCACGAAACCAAGTGGCTATGGC	rs1056872	-0.559519	9.85293	-5.345	2.04435e-05	0.000171021	2.5507
ILMN_1694305	SMS	ENSG00000213080	GCACTGTCGCTCTATGAAGAACAGCTGGGGCGCCTGTATTGTCCTGTGGA	NA	-0.61401	9.89414	-8.57213	1.3757e-08	5.07772e-07	9.79684		ILMN_1803775	MOBKL3	ENSG00000115541	GCAGAGTACGAGTCTGAGGCGGAGGGAGTAATGGCAGGACAAGCGTTTAG	NA	-0.559435	11.6031	-5.59282	1.11806e-05	0.000105769	3.15119
ILMN_1686981	SULF2	ENSG00000196562	GTTTCAGCGTCGAAAGTGGCCAGAAATGAAGAGACCTTCTTCCAAATCAC	NA	-0.613819	9.02497	-8.3621	2.12451e-08	6.83992e-07	9.36123		ILMN_1753584	KRT8	ENSG00000170421	CAGAGCCTGGGAAGGAGGCCGCTATGCAGGGTAGCACTGGGAACAGGAGA	NA	-0.559295	11.9154	-5.32256	2.15969e-05	0.000179395	2.49613
ILMN_1768816	TMPO	ENSG00000120802	CCATGGGAAATGCCACTGTAGGTCGTCGATACCTCTGGCTGAAGGATTGC	NA	-0.613806	8.0934	-6.1154	3.19185e-06	3.35601e-05	4.33339		ILMN_1764321	ACOT4	ENSG00000177465	TGCCTGGAAGCAAATTCTAGCCTTCTTCTGCAAACACCTGGGAGGTACCC	NA	-0.558695	8.10673	-6.16304	2.85124e-06	3.47166e-05	4.5135
ILMN_2077550	RACGAP1	ENSG00000161800	CTTGGCCCCCATACCCCCAACCTTGTCCAGTGGAGCCCAACTTCTAAAGG	NA	-0.613794	9.21576	-6.10659	3.25927e-06	3.41672e-05	4.31245		ILMN_1740555	SNAP25	ENSG00000132639	CCTCCTGTCTCCTCTGTCAGTTTGTGAAGTGATTGACATTTTGTAGCTAG	NA	-0.558629	6.86076	-6.15892	2.8792e-06	3.50329e-05	4.50376
ILMN_1666208	MIS18BP1	ENSG00000129534	CTTGACATAGGATATTTTCCCTCTGGCTACACATTCACCTACCCTTGTTC	NA	-0.613439	8.33714	-6.56161	1.12071e-06	1.44011e-05	5.38243		ILMN_1777066	NIF3L1	ENSG00000196290	GTAACATGAGTCAGTGGGACTGGTGTGCTTCCAGAGAGTGTCTTCGAGGG	NA	-0.556936	10.3122	-9.45392	2.36264e-09	1.72248e-07	11.5907
ILMN_3248676	CBWD1	ENSG00000204790	GACGTCAGGCCCCGGCCAGGCCGGGAGTGGCGTGCTGGGCGTGCGCGGCT	rs2482189	-0.613327	7.73066	-7.90388	5.59594e-08	1.41515e-06	8.38985		ILMN_1789492	ZDHHC8	ENSG00000099904	CAGGGACCTGAGAGTAAGCACATGACAGCGTCTGCTTGCGTTGTGTCTGT	NA	-0.556333	9.54961	-5.94342	4.80686e-06	5.31708e-05	3.99243
ILMN_1795298	GPER	ENSG00000164850	AATTGCACTCATGTGGACTGGGACCGTGCGAGCTGCCGTGTGGGTTAGTC	rs114986355	-0.612526	8.70877	-3.38212	0.00258863	0.00905166	-2.2908		ILMN_1716264	ANKRD1	ENSG00000148677	AACGTCATGAGTGTAAGTGCAAATCAGTGGAAGGAGCGGCAAACTGGGAC	rs78155086	-0.555521	6.85777	-6.56707	1.1066e-06	1.66443e-05	5.45847
ILMN_1808999	ARHGEF19	ENSG00000142632	GACTGGGGCCCTCTCCTTTCTATGTCCTCAATCCTGCCTGACTCTTGGTC	NA	-0.612246	7.0917	-8.33057	2.26888e-08	7.18669e-07	9.29531		ILMN_3301740	LOC729887	NA	GACACCGGTGCGTGCGAAACGGAGGACCTTTGTAACGCCACGTGTTTGCT	NA	-0.555453	9.65	-5.13364	3.4333e-05	0.000259305	2.03562
ILMN_2105983	XRCC5	ENSG00000079246	CCAACAAGCAGCTGGGTTAGGAAAACCATGGGTAAGGACGGACTCACTTC	NA	-0.60994	8.89108	-6.69223	8.28701e-07	1.12468e-05	5.6852		ILMN_1713450	MYL6B	ENSG00000196465	CTTGAAACACATCCTAAGCGTCTGAGTGCTGCAGATCCAGTGGGGTCCGG	rs17850911	-0.555164	10.0861	-8.10909	3.61415e-08	1.19633e-06	8.87548
ILMN_1810423	RPP40	ENSG00000124787	CAGGACTATTGGCTTCAGATGGCTGTTGGGGCAAATGATCACTGTCCACC	NA	-0.609108	10.1275	-8.57831	1.35834e-08	5.04179e-07	9.80957		ILMN_1771593	RRM1	ENSG00000167325	TAGTGGGTTTGCTTGAGGTGGTAAGGCTTTGCTGGACCCTGTTGCAGGCA	NA	-0.5548	10.3096	-4.62077	0.000122065	0.000748037	0.779465
ILMN_1761762	C6orf141	ENSG00000197261	GTTAGGTGGATGAACCGCATCAAAGACTTCCAGAAGCCACTCCAGTGACC	rs76329807	-0.60865	7.81876	-6.20193	2.6008e-06	2.80476e-05	4.53853		ILMN_1702637	BEX1	ENSG00000133169	GGGAGCTGCAGAGCTACGCAGCCTTCGGTGCAGTCGTCACTCGTGTCTCG	NA	-0.554653	8.07784	-6.41065	1.5927e-06	2.21434e-05	5.09483
ILMN_2374425	CCNE1	ENSG00000105173	TTGTACCAAGTGGAGCAGGTGGTTGCGGGCAAGCGTTGTGCAGAGCCCAT	NA	-0.608086	7.27011	-6.76535	7.00499e-07	9.88712e-06	5.8538		ILMN_1790603	ATPAF1	ENSG00000123472	ATGCCCCCCAGAGATGCCTTTAGTGTAAGTAGCTGGCTTGGGGTATCAGC	NA	-0.554229	9.02118	-8.83373	8.07165e-09	4.05721e-07	10.3693
ILMN_1699208	NAP1L1	ENSG00000187109	GGTCTTGGAATGTGAACACATTGTTTGTAGTGCTATCCATTCCTCTCCTG	NA	-0.607777	8.68489	-6.06061	3.63533e-06	3.75736e-05	4.2031		ILMN_1671766	F12	ENSG00000131187	CTCCTTGGTGATTCCGCAGTGAGAGAGTGGCTGGGGCATGGAAGGCAAGA	NA	-0.554172	9.1243	-9.02979	5.44461e-09	3.12897e-07	10.7611
ILMN_3200921	SMS	ENSG00000102172	CGATCAATAGCCCCTAATCACATGTGCTGCAAATAGCCTTCCTGACCTCC	rs112032407	-0.606806	9.76462	-8.46981	1.69885e-08	5.92179e-07	9.58538		ILMN_1708101	LMNB2	ENSG00000176619	CCTCTTCCAAGCCCTGCGTCCAGCGAGCGTCACAGCACAACCTGCAAAAA	NA	-0.554168	8.90623	-6.32951	1.92602e-06	2.55441e-05	4.90509
ILMN_1811472	KIF23	ENSG00000137807	CAGCTGGGACCTGGATATCAGCATCACGCACAACCCAAGCGCAAAAAGCC	NA	-0.605807	8.32725	-5.69107	8.81468e-06	7.77976e-05	3.31685		ILMN_1722156	RWDD2A	ENSG00000013392	GGCTGTGTAGCATCCTCAGTGCAAAACCCAGCTCCAGAATTTTCACCTGG	NA	-0.553764	8.67026	-10.4641	3.53884e-10	4.95522e-08	13.4709
ILMN_1703906	HJURP	ENSG00000123485	ATGGGGTGGACAACACCGTCAGACCGGGAGACCAGGGCAGCTCTTCACAG	NA	-0.605156	8.24497	-7.24718	2.35447e-07	4.18328e-06	6.9479		ILMN_1810922	PCNT	ENSG00000160299	GAGGTGACGGGCACTCACTCCCATGAGCCCTGGCTGTGTGCTGTTGTGTG	NA	-0.553515	9.17923	-8.92501	6.71564e-09	3.55808e-07	10.5524
ILMN_1765770	SYCP2	ENSG00000196074	GAAAGTGCTGCAAGACAGGCTTCTTAAGGACATGCTAGAAGAGGAGCTTC	NA	-0.60468	7.11092	-8.8053	8.54955e-09	3.6086e-07	10.2734		ILMN_1657796	STMN1	ENSG00000117632	CCGCACGTTCTCTGCCCCGTTTCTTGCCCCAGTGTGGTTTGCATTGTCTC	NA	-0.55269	8.09891	-4.82405	7.37345e-05	0.000489612	1.27787
ILMN_1696601	VARS	ENSG00000231116	AGCTCCAACAGACAGAAGCAGAGCTCAGGAAGGTGGATGAGGCCATCGCC	NA	-0.604117	8.59313	-8.07665	3.87129e-08	1.09107e-06	8.75948		ILMN_2058512	PSMA2	ENSG00000106588	TCCTAGGGTGCTCTATGAGATTGTACTAGGCCTATGAAGAGTGGTAAGCC	NA	-0.552673	7.90504	-7.23171	2.43722e-07	5.21534e-06	6.96994
ILMN_1687107	RFWD3	ENSG00000168411	GTCTTCTGGGCTCCACCAGTCTCTGCCCCACCATATTCCTTTGTCACTAC	NA	-0.604015	8.96719	-8.5416	1.46486e-08	5.31104e-07	9.73391		ILMN_2372413	BID	ENSG00000015475	AAGACATGAAGCCACGGGTGCCAGAAGCTACTGCGATGCCCCGGGAGTTA	NA	-0.551442	7.49893	-7.80591	6.90852e-08	1.98516e-06	8.22894
ILMN_1759883	SRP9	ENSG00000143742	GGCTGCTGGGACTCGTCGTCGGTTGGCGACTCCCGGACGTTAGGTAGTTT	rs3738036	-0.602959	7.73329	-8.92982	6.65103e-09	3.00881e-07	10.5249		ILMN_1685781	C14orf142	ENSG00000170270	GGAGAGTCCTTGAAAGAGACCCAAGGAAACCCTGAATTCATACCCACGTC	NA	-0.551233	9.4093	-5.4809	1.4674e-05	0.000131285	2.88053
ILMN_1712766	ERGIC2	ENSG00000087502	GCAGCTAAACGATGAAGAAGCCCAACTGGAGTGTTGCTTTGAAGATGACG	rs73273359	-0.601488	8.47834	-9.36679	2.79941e-09	1.58268e-07	11.3908		ILMN_1657679	VAV3	ENSG00000134215	GTTGCATTTCATGGGCCTGGGGGTTTCCTAGCAGAGGATATTGGAGCCCC	NA	-0.55103	7.8622	-5.85831	5.89336e-06	6.28511e-05	3.78923
ILMN_1678143	ARHGDIB	ENSG00000111348	TTGTGGTTGTTGCTGGCCCAATGAGTCCCTAGTCACATCCCCTGCCAGAG	NA	-0.600744	6.74866	-9.78277	1.2562e-09	8.76013e-08	12.1914		ILMN_1671928	PROS1	ENSG00000184500	GGAGGTAAGATTGCCACGTGCCTGCTGGTACTGTGATGCATTTCAAGTGG	NA	-0.550692	7.48259	-7.52097	1.2844e-07	3.16049e-06	7.60976
ILMN_2348975	NASP	ENSG00000132780	GAAAGTAGCCAAGGGGACTGATGGTGGACACTCCAGATGTGGTTGGAAGC	NA	-0.599931	7.24698	-6.58894	1.05194e-06	1.36868e-05	5.44595		ILMN_1676515	IMPDH1	ENSG00000106348	GTCATGGCCGCCTGCCTGTCATTCCTGACTCACCACCGTCCCCAGGTGAA	rs1803821	-0.550354	9.39555	-9.19445	3.92665e-09	2.4654e-07	11.086
ILMN_2384807	LRRCC1	ENSG00000133739	TGGGGACATGAGCTGGCACAACAAGGATCTTCTCTAGCCCAAAATCGTGG	NA	-0.598719	7.79061	-8.80572	8.54225e-09	3.6086e-07	10.2743		ILMN_2231242	HMGB1	ENSG00000189403	GCTGTGCAAAGGTTGAGAGCTATTGCTGATTAGTTACCACAGTTCTGATG	rs12589	-0.549964	8.09853	-3.86958	0.000786649	0.00344559	-1.05007
ILMN_1696046	SIVA1	ENSG00000184990	CGGTGTTCACACTGAACTGTGGGGTCGACGGGAGGGGTGCCTTTTACATG	NA	-0.598624	10.5972	-4.99742	4.80296e-05	0.000319046	1.62598		ILMN_1687107	RFWD3	ENSG00000168411	GTCTTCTGGGCTCCACCAGTCTCTGCCCCACCATATTCCTTTGTCACTAC	NA	-0.54991	8.96719	-7.64054	9.88807e-08	2.57854e-06	7.87095
ILMN_1663447	HNRNPA1	ENSG00000135486	AAGGTAGGCTGGCAGATACGTTCGTCAGCTTGCTCCTTTCTGCCCGTGGA	NA	-0.597911	7.44203	-7.00132	4.09148e-07	6.45094e-06	6.39333		ILMN_2397024	SPOP	ENSG00000121067	TGGCCTGGCTGAGTTTGATACTGTGGGGATTCAGTTTAGGCGCTGGCCCG	rs111569143	-0.549684	10.0474	-9.17772	4.05859e-09	2.53921e-07	11.0532
ILMN_1684929	TOPBP1	ENSG00000163781	ACCTCTTTTAACAGGAGCCTGAGCACAAGGTTTAATGAGGAAGCTGGGGC	NA	-0.595786	9.01584	-8.52625	1.51193e-08	5.42174e-07	9.70221		ILMN_1719032	LSM3	ENSG00000170860	ACTGTAGAGGAGCCCCTGGATCTTATCAGGCTCAGCCTAGATGAGCGAAT	NA	-0.54924	11.5604	-7.8339	6.50411e-08	1.89048e-06	8.28915
ILMN_1746465	FJX1	ENSG00000179431	CTCTGGGGAGCCCTGCAGACCTTGACAATTTGCCTGACTCATTCCTGACC	NA	-0.595345	7.83893	-5.67069	9.25956e-06	8.10751e-05	3.26763		ILMN_1723625	MAP4K2	ENSG00000168067	TTTCCTTTCTACTCTTTCTGCCAAGAGCCTGCCCCTGCATTTGTCCTGGG	rs112747982	-0.548919	8.9498	-7.88914	5.77579e-08	1.72716e-06	8.40768
ILMN_1662306	RABL3	ENSG00000144840	GCGTCGTTGGTCATTGGAAGCTCTCAACAGGGATTTGGTGCCAACTGGAG	rs114847372	-0.593452	8.54366	-8.02582	4.31273e-08	1.17422e-06	8.65116		ILMN_2399431	PRPS2	ENSG00000101911	TGCTGCTCCTGGCGTGGAAACTTAAGTGAGACCACCAAATACATTGGTCC	NA	-0.548674	8.04797	-5.83769	6.19235e-06	6.5381e-05	3.73989
ILMN_2161330	SPDEF	ENSG00000124664	GCAGAGCCTACAGAAGGGCAGTGACTCGACAAAGGCCACAGGCAGTCCAG	rs11551511 rs8171	-0.593345	9.58175	-5.02701	4.46474e-05	0.000298377	1.69861		ILMN_2110908	MYC	ENSG00000136997	ACTTGTTTCAAATGCATGATCAAATGCAACCTCACAACCTTGGCTGAGTC	NA	-0.548302	9.04074	-3.52239	0.00184258	0.00698361	-1.87645
ILMN_1703430	CCDC94	ENSG00000105248	GCTTCCAACACTACTTCAGGGTGGCAGTGTTTGGGGCACTGGGCGAGCCT	NA	-0.593249	8.09754	-10.8582	1.74391e-10	2.10862e-08	14.1585		ILMN_3212373	RANBP1	ENSG00000257199	ATCATGCGGATGATGGAGCTGAAGCCCAAGCAGGTAGTGACCGTGCCTGG	rs111311060	-0.547177	9.63658	-4.99095	4.88028e-05	0.000344313	1.68671
ILMN_1693410	BRI3BP	ENSG00000184992	GGACCAGCCCTCTCTAGATTGCTGGAATTGTATGGATGTGTTGGGGTTGG	NA	-0.59303	9.67779	-4.19992	0.000347219	0.00167973	-0.331868		ILMN_1701512	KIAA0391	ENSG00000258790	CTGACCTTGCCTTCCAGGCCTACCAATAGCAGAATCAATCCATCTGTCCC	NA	-0.546929	9.49975	-8.77373	9.11449e-09	4.36975e-07	10.2484
ILMN_2103841	AIP	ENSG00000110711	TTCTCCCATTGACAGGAGCACTTGGCCCTGCCTTACCTGCCAAGCCCACT	NA	-0.591835	8.517	-11.0306	1.28665e-10	1.69406e-08	14.4606		ILMN_1738989	SYBU	ENSG00000147642	CCCTGCCGTGTCGTCTGAGGTACCCGTTCTTATCCTAGTGGTTCAGGAAG	NA	-0.546783	8.49493	-5.63208	1.0166e-05	9.8225e-05	3.24592
ILMN_1810891	ZNF629	ENSG00000102870	TGAAACTGCTATGGACATGGAGGTCAGATGGGAACTTGGAACTGGGCATG	NA	-0.590441	7.99896	-10.2258	5.47784e-10	4.93089e-08	13.0194		ILMN_1779171	SGSM2	ENSG00000141258	GGCCATTGTGTGCCTGCCTTAGTGACTCCGTGGTTTTGTGAGGAGCAGAG	NA	-0.546426	10.5385	-6.82473	6.11442e-07	1.04028e-05	6.05106
ILMN_1775192	BCLAF1	ENSG00000029363	AGAAGGCCATGACTCTTTAGGTGTGTATGTGTACCTTTCAGCATCCTAGG	NA	-0.590233	9.69525	-8.03279	4.24927e-08	1.16509e-06	8.66603		ILMN_1728934	PRC1	ENSG00000198901	CATGTCACTACTGGGGAGGTGTTCCTGCTCTAGCTTCCACGATGAGGCGC	NA	-0.546187	10.6997	-5.81594	6.52448e-06	6.80729e-05	3.68781
ILMN_2404906	SGOL1	ENSG00000129810	CCTAAACGTAGGTGCACAGCCAGCGTGAACTATAAGGAGCCCACCCTCGC	NA	-0.589985	7.58874	-5.96135	4.60536e-06	4.52912e-05	3.96629		ILMN_1732074	HNRNPA1	ENSG00000135486	AGAAGCATTGTTAAAGTCTCTCTTCACCCTGCCGTCATGTCTAAGTCAGA	NA	-0.546017	11.9845	-5.35122	2.01346e-05	0.000169392	2.56584
ILMN_1693145	BUB3	ENSG00000154473	CAGTAGTCTGACGTATTTCCCCTTCTGTCCCCTAGTAAGCCCAGTTGCTG	NA	-0.589259	11.4783	-11.9258	2.79402e-11	5.39201e-09	15.9733		ILMN_1756445	PMF1	ENSG00000160783	GGGCTACCTCTGAGAACGGCTGAAATGGTGCCCAGTCCATCAGCAGTGAT	NA	-0.545262	7.40585	-9.56868	1.89233e-09	1.45792e-07	11.811
ILMN_1750711	MYO19	ENSG00000141140	GGCCCCTCTGTGCTACCTCCAAGGAATCAGTCACCTCTGTTCTGCTGAGT	rs114985663 rs6607296 rs8882 rs8077677	-0.589211	7.37828	-9.69346	1.48931e-09	1.0029e-07	12.0214		ILMN_1769158	ISOC2	ENSG00000063241	GCTGCTCCCGGAAATGCAAATGAGACTCCTGGAAACTGGGTGGGAATTGG	NA	-0.544566	8.40897	-7.88916	5.77552e-08	1.72716e-06	8.40773
ILMN_1688464	MAP6D1	ENSG00000180834	GCCCAAAGCGTGTGCTTATCCAAGGGGTTCAGCTATTCCTGACTTCACGG	NA	-0.587821	8.26841	-6.49168	1.31841e-06	1.63118e-05	5.21952		ILMN_1660793	PAQR4	ENSG00000162073	CTTCCATCTGGCTGCACTCCAAGGCCCCCTCTGTCCTTTTCAGAACACAT	NA	-0.543912	8.77367	-3.90756	0.000716262	0.00319601	-0.958629
ILMN_2311089	BRCA1	ENSG00000012048	TCCAGGACTGTTTATAGCTGTTGGAAGGACTAGGTCTTCCCTAGCCCCCC	NA	-0.587034	7.00995	-7.03117	3.82445e-07	6.10632e-06	6.46106		ILMN_1714730	UBE2C	ENSG00000175063	CCCTCATGAACCCAACATTGATAGTCCCTTGAACACACATGCTGCCGAGC	NA	-0.543463	10.6034	-5.37807	1.8856e-05	0.000160636	2.63108
ILMN_1759184	C19orf48	ENSG00000167747	GCAGGCCAAGCAGGGCAACCCCACACCCTTGACATAAAAGCATCTTGAAG	NA	-0.586325	9.71078	-11.8647	3.09269e-11	5.64299e-09	15.873		ILMN_1794863	CAMK2N1	ENSG00000162545	TATGACCGACAAGGCACCTCCTGGTGTCTAACTCCCCCAAAGACAATGAG	NA	-0.543457	9.82755	-4.28816	0.000278899	0.00146578	-0.0347035
ILMN_1693905	HAT1	ENSG00000128708	TGACATTAGAACTTTCTTTCCTGAGTATACCCATCAACTCTTTGGGGATG	NA	-0.584775	9.06185	-5.48152	1.46518e-05	0.000117128	2.80918		ILMN_1684108	IRX4	ENSG00000113430	GCCTGTCGGGCCTCCGATTTCATCCTCAGACGTAATGCTCACCAACAGCA	NA	-0.542817	7.92617	-8.64939	1.17416e-08	5.29814e-07	9.99619
ILMN_1695731	TUBG1	ENSG00000131462	CTGACTGACCACCCCCTCAGAGCACAGATCAGGGACCTCACGCATCTCTT	NA	-0.582255	9.87917	-5.50815	1.37327e-05	0.000111242	2.87387		ILMN_1689342	NUBP1	ENSG00000103274	GCCAGTCTTTTTTCATTGACGCCCCAGATTCCCCAGCCACGTTAGCCTAC	NA	-0.542677	7.80162	-9.05046	5.22479e-09	3.02233e-07	10.8021
ILMN_1713178	FAM116A	ENSG00000174839	AATTTGCACTGGGAACCTGGGAAAGAGTGACTGATAATTTTTGGTGCGTG	NA	-0.581949	8.32682	-5.11787	3.56916e-05	0.000247332	1.92142		ILMN_1719627	SLC27A3	ENSG00000143554	GGTGGGGGCCGTTGCAGGTGTACTGGGCTGTCAGGGATCTTTTCTATACC	NA	-0.542486	9.06927	-8.78858	8.844e-09	4.28071e-07	10.2784
ILMN_1766637	GLA	ENSG00000102393	CCATCGCAGTTGCTTCCCTGGGTAAAGGAGTGGCCTGTAATCCTGCCTGC	rs113993943	-0.581878	10.1465	-7.56328	1.17061e-07	2.4184e-06	7.64922		ILMN_2302716	ALDH18A1	ENSG00000059573	TGCATCCAGGAGATGCTGTGTTCCCCGTGATGCAGCTGGAACCCAAGCTG	rs41291562	-0.541666	8.29748	-9.5088	2.12426e-09	1.58806e-07	11.6962
ILMN_2090105	TAGLN2	ENSG00000158710	TGTGTCCTCCGTTCATTCCATGGCTGGGAGTCACTGATGCTGCCTCTGCC	rs115070391	-0.581399	9.51495	-6.43266	1.51286e-06	1.82568e-05	5.08157		ILMN_1786024	POLR3H	ENSG00000100413	GGGACAGGTCAATGTTCGCTCACCCTTCAGGCCTCAGCTGCAAGATCAGC	NA	-0.541556	8.15918	-9.13802	4.39032e-09	2.65268e-07	10.9751
ILMN_1726720	NUSAP1	ENSG00000137804	CTAGGCTTTGCTTAGTATCATGTCCATGTTTCCTTCACCTCAGTGGAGCT	rs78153320	-0.581211	9.39112	-5.51379	1.35454e-05	0.000110079	2.88758		ILMN_1708516	PRTFDC1	ENSG00000099256	GTGGGACATGAGCAAATGGCAGAATTAGGGGCGAGTGCTTTCAATGCTCG	NA	-0.540762	7.45447	-6.24451	2.35224e-06	2.97495e-05	4.70552
ILMN_1814122	MDC1	ENSG00000234012	TGGGGTCAGGAACTTGAAGGGATGCTTGGAGTGAGTAGATTTGAGGGTCC	NA	-0.580421	8.47807	-8.72275	1.01095e-08	4.09085e-07	10.1055		ILMN_1715947	HNRNPA1	ENSG00000220157	CAGCAAGAGATGGATAGTGCTTCATCCAGCCAAAGAGGTCGAAGTGGTTC	rs1056546	-0.540723	11.4735	-4.91431	5.89753e-05	0.00040455	1.49906
ILMN_1768293	NUP155	ENSG00000113569	CTCTGCCTGGATGCTGTTTGTGGTTACCTTGTTGAGCTCCAGTCTATGAG	rs35260031	-0.580412	8.17138	-8.2849	2.49619e-08	7.72637e-07	9.19958		ILMN_2043452	FANCE	ENSG00000112039	CCAGGAGGTCTGGGGTACCAGTGGGCTCAGATGAAGCTCTTGTGCTCATG	NA	-0.540694	7.79965	-8.91429	6.8619e-09	3.62468e-07	10.5309
ILMN_3292224	HNRNPA1	ENSG00000237285	TGCAAGGCCACACAAGGTGGATGGAAGAGCTGTGGAACCAAAGAGAGCTG	rs511874	-0.57978	10.0386	-4.31774	0.00025914	0.00131531	-0.0436858		ILMN_1753183	CDCA4	ENSG00000170779	TCTTTGTGTCCCCCACTGTAGAGGACGGTGAGCCGCAGCTGCATCAACCT	NA	-0.540353	7.96214	-5.00387	4.72711e-05	0.000335996	1.71833
ILMN_1729051	MSH6	ENSG00000116062	TCGGGAAGTTTGCCTGGCTAGTGAAAGGTCAACTGTAGATGCTGAAGCTG	rs61748086	-0.579492	10.4047	-5.43425	1.64403e-05	0.000128914	2.69421		ILMN_2110281	UFC1	ENSG00000143222	GTGCATCACACTTAACTCATCTAACTGCTTCCCCGGACACCCTCCACCTC	NA	-0.539834	9.41922	-9.54193	1.99253e-09	1.52844e-07	11.7598
ILMN_2347917	EED	ENSG00000074266	GTCTTGTGAAAATGCCATTGTGTGCTGGAAACCTGGCAAGATGGAAGATG	NA	-0.578684	8.15458	-6.13493	3.04743e-06	3.2253e-05	4.37977		ILMN_2361603	NDRG2	ENSG00000165795	GCTGAGGGGTAAGAGGTTGTTGTAGTTGTCCTGGTGCCTCCATCAGACTC	NA	-0.539532	7.15219	-6.44187	1.48069e-06	2.09662e-05	5.16764
ILMN_1724407	TACC3	ENSG00000013810	GGAGCAGAAGACTAAAGAGAACGAGGAGCTGACCAGGATCTGCGACGACC	NA	-0.577989	7.80826	-5.62813	1.02638e-05	8.799e-05	3.16473		ILMN_1810891	ZNF629	ENSG00000102870	TGAAACTGCTATGGACATGGAGGTCAGATGGGAACTTGGAACTGGGCATG	NA	-0.538903	7.99896	-9.17003	4.12081e-09	2.55694e-07	11.0381
ILMN_2050023	CCDC23	ENSG00000177868	CCCCAGGTTCAAACCAGATGGGATCCTGAGAGCTTTGAGAGGGTGTTGCC	rs12402142	-0.577747	8.71454	-11.1808	9.89841e-11	1.3971e-08	14.7209		ILMN_1793651	UBE2N	ENSG00000177889	CGGGTTGCAACCTTGTCTCTTGCAGTTTAAGGTAATGGATATTGTAGCCC	NA	-0.538795	9.14627	-4.75089	8.83872e-05	0.00057017	1.09853
ILMN_1723020	MAP3K1	ENSG00000095015	TGCTGTGTGACTATGATTCCTAAGATTTCCAGGGCTTAAGGGCTAACTTC	NA	-0.577413	8.85274	-5.96849	4.52742e-06	4.46991e-05	3.98338		ILMN_1806432	NT5C	ENSG00000125458	TCCCGAGAGGCTGTCCCTGGACCCTGGCTGGCATGGAAATACAGTGGGAA	NA	-0.537539	9.6345	-7.08663	3.37459e-07	6.68215e-06	6.64485
ILMN_1706958	PCNA	ENSG00000132646	GTGAGAGCGCGCGCTTGCGGACGCGGCGGCATTAAACGGTTGCAGGCGTA	rs36228616	-0.577346	6.93063	-7.50741	1.32323e-07	2.64691e-06	7.52623		ILMN_1686097	TOP2A	ENSG00000131747	TTTCAGCTCTTGACCTGTCCCCTCTGGCTGCCTCTGAGTCTGAATCTCCC	NA	-0.537245	9.87765	-4.12068	0.000422658	0.00206564	-0.442734
ILMN_1703316	PRR24	ENSG00000257704	ACAGAGCCCACAGCCCATCTGCCTCTTCACCTCCCTGAATCCGTGTCCAT	NA	-0.577228	8.9984	-9.84151	1.12374e-09	8.09232e-08	12.3027		ILMN_2374425	CCNE1	ENSG00000105173	TTGTACCAAGTGGAGCAGGTGGTTGCGGGCAAGCGTTGTGCAGAGCCCAT	NA	-0.537167	7.27011	-5.87185	5.70508e-06	6.12081e-05	3.8216
ILMN_2146761	FABP5	ENSG00000234964	GCCCGCACCCACCATGGCCACAGTTCAGCAGCTGGAAGGAAGATGGCGCC	rs11542504	-0.576999	7.25639	-9.30044	3.18753e-09	1.73573e-07	11.2609		ILMN_1678493	CHN1	ENSG00000128656	GCACCGCCTCTGCGTCCTGGGTAGTCTGTGCTTGTAATCCAGCATGTTTC	rs118166107	-0.537157	8.03777	-9.70561	1.45515e-09	1.21674e-07	12.0716
ILMN_1755862	PFAS	ENSG00000178921	GACTGTTGTTGATTAGTTATTATTGCAAAGCACTGTCACCGGCCTCAGGG	rs117657654	-0.576096	8.07437	-7.6208	1.03232e-07	2.20233e-06	7.77539		ILMN_1811650	DUS2L	ENSG00000167264	GGTGGTAACTCCCCAACCTGACATTGGTACTGTGCAATAAAGACACCCCC	NA	-0.537047	8.04389	-9.66598	1.56973e-09	1.29414e-07	11.9964
ILMN_1658460	SRSF10	ENSG00000215699	GACGACACCAGGTCTGAAGACTTGCGGCGTGAATTTGGTCGTTATGGTCC	NA	-0.575692	9.36301	-8.22569	2.82623e-08	8.56757e-07	9.07505		ILMN_1769388	GJB2	ENSG00000165474	GATGAGCTTTGTCTACTTCAAAAGTTTGTTTGCTTACCCCTTCAGCCTCC	NA	-0.536743	7.18907	-7.54037	1.23089e-07	3.05227e-06	7.65227
ILMN_1696407	SRSF2	ENSG00000161547	CCCGATTGCTCCTGTGTAAAGATGCCTTGTCGTGCAGAAACAAATGGCTG	NA	-0.575049	11.0187	-5.12501	3.50706e-05	0.000243603	1.9389		ILMN_1660031	P2RY6	ENSG00000171631	GCACCAGGAGCCCCACCAACCCCAAACCATGCGGAGAATTAGAGTTCAGC	rs113910844	-0.536091	6.91216	-7.75666	7.68425e-08	2.17265e-06	8.1227
ILMN_1653553	C14orf80	ENSG00000185347	CTAGCAGCACTGGGGACAGGAATGACTGGTCCCTTGAGGAGGTCGTGACA	rs112912693 rs75392201	-0.57461	8.69907	-6.02072	3.99727e-06	4.05542e-05	4.10806		ILMN_1827736	PDK3	NA	CCCCGGAAGTTGCAGAGCAATCTGTGGTGTCTGTCATAGCCCAACTAGTC	NA	-0.535629	8.51857	-7.81425	6.78534e-08	1.95931e-06	8.2469
ILMN_1726306	HMBS	ENSG00000149397	GGAGACTGAACTGCAGGGTTCAAGCCTTCCAGGGATTTGCCTCACCTTGG	NA	-0.573578	9.10934	-9.55302	1.95034e-09	1.22021e-07	11.752		ILMN_1760280	NXT1	ENSG00000132661	TTCTGTTGTTGCGGAGACACTGCAGACTCCACTGTGCCGAGGTTGAACTC	rs1046125	-0.535538	9.41145	-9.60936	1.74982e-09	1.3844e-07	11.8887
ILMN_1815552	NTAN1	ENSG00000157045	GCAGAGACAGAACAACTTCGTATAGGACCGTACTCCTGGACACCATTTCC	NA	-0.573251	8.96814	-9.19729	3.90466e-09	2.02618e-07	11.0579		ILMN_1759008	ZNF689	ENSG00000156853	CCACTACACCTTCTGGGGCTGGACTTGTTTCAGCAGCTTTGGTTGCACTG	NA	-0.535191	8.49283	-10.7454	2.13167e-10	3.65137e-08	13.9711
ILMN_2199439	CA2	ENSG00000104267	AGTACCTTGACTTTGTTCACAGCATGTAGGGTGATGAGCACTCACAATTG	rs116816904	-0.573165	10.4444	-3.18411	0.00416151	0.0135589	-2.74694		ILMN_1812976	DDX54	ENSG00000123064	CTGCGTGAGCAGACACCTTCACAGCTTCCTCGCTGCTGTCACCTGCACTA	NA	-0.534586	7.35171	-8.3555	2.15394e-08	8.15492e-07	9.39161
ILMN_1801387	YEATS4	ENSG00000127337	GGTGGGCTTCACTGGAGAAATGGACTTACTGCAAATGCTGTGATGTTTCT	NA	-0.573063	8.80587	-6.40737	1.60494e-06	1.91324e-05	5.02234		ILMN_1683475	TOMM40	ENSG00000130204	GTCAGTCCACCCTGCCCCGTCCACTTTCCCATCTCCTCGGTATAAATCAT	NA	-0.53408	10.7166	-6.70424	8.06093e-07	1.30596e-05	5.77496
ILMN_2350634	EFEMP1	ENSG00000115380	ACCGATGTGTTTGCCCAGTCTCAAATGCCATGTGCCGAGAACTGCCCCAG	NA	-0.571227	7.53493	-5.29189	2.32807e-05	0.000172074	2.34716		ILMN_1657893	TXNRD2	ENSG00000184470	TGGGTGGAAACCTACCCTGTGGGCACCCATGTCCGAGCCCCCTGGCATTT	NA	-0.532523	8.09224	-8.15755	3.26231e-08	1.12857e-06	8.97764
ILMN_1796099	HMGB1	ENSG00000132967	CAAAAAGAAAAAGTTGCAGCTGTTTTGTTGACATTCTGAATGCTTCTAAG	rs60363814 rs2331285	-0.570943	7.3293	-6.43868	1.49177e-06	1.80557e-05	5.09565		ILMN_1779584	UTP18	ENSG00000011260	CGCCTCTTCGGGGGATGGAGAAGTTTATGTTTGGGATGTGAACTCAAGGA	NA	-0.532334	8.2987	-6.36489	1.77271e-06	2.42074e-05	4.9879
ILMN_1796074	C18orf56	ENSG00000176912	CGTCACAGCTTTCCTGGGTTGTTGAGCCTCTAAGATGGTCTTTTCCTCTG	rs3198762	-0.570753	8.48571	-5.86913	5.74248e-06	5.47055e-05	3.74544		ILMN_2269256	DNAJC12	ENSG00000108176	GGAAGAGCAAGACTGTCCCCTATGCTGCCAACATGCAGTCTTTGTTTATG	rs79297589 rs41307567	-0.531741	8.30186	-7.4808	1.40296e-07	3.36767e-06	7.52159
ILMN_1773763	MTA2	ENSG00000149480	GAGGCCCCTAAGCTGGCATCAACCCCAGGCCACGCTCGCTCTTTCCTTCC	NA	-0.570737	9.00685	-7.28959	2.14212e-07	3.88822e-06	7.04276		ILMN_1776586	RPL26L1	ENSG00000037241	GCGCACTCAGGGTCTGAGGCAGCTAGTAGCCGGAGGGTCACCATGAAGTT	NA	-0.531105	9.00283	-10.2008	5.73617e-10	6.69001e-08	12.9935
ILMN_1774589	IQCC	ENSG00000160051	GTGTGGCTAAGGAGTTACCTGGGGGAAGTAGAATGAGAGGTCTGTTGGGA	NA	-0.570584	7.6212	-7.74644	7.85605e-08	1.80474e-06	8.04946		ILMN_2048700	ATAD2	ENSG00000156802	GGCTTTGGCAATTCTTTCTCAGCCTACACCCTCACTTGTTGTGGATCATG	NA	-0.530303	9.5835	-2.97412	0.00682921	0.0207478	-3.13054
ILMN_1676893	ADCY3	ENSG00000138031	CTTGCCTTTTGAGCTCTTGCTACAGTCGCCTTTGCTACTGCTTTAAGAGA	NA	-0.570053	9.4309	-8.69364	1.07271e-08	4.21624e-07	10.0461		ILMN_1658289	WDR54	ENSG00000005448	GTGATTCCTCAGGCAACTCCTTTGCTGTGACTGGCTATGACCTTGCGGAG	NA	-0.529968	9.92974	-4.55489	0.00014376	0.000854278	0.617981
ILMN_1758823	SMARCB1	ENSG00000099956	GTGGAGTGGGGGCTTCCAGGTGGCCCTTCCCGGCACACATTCCATTTGTT	NA	-0.568365	8.76588	-10.7501	2.1138e-10	2.42907e-08	13.9673		ILMN_3247723	NOP16	ENSG00000048162	GCTTGTACGGAAGCCCTATGTGCTGAATGACCTGGAGGCAGAAGCCAGCC	NA	-0.529813	8.50813	-7.64265	9.84279e-08	2.5765e-06	7.87553
ILMN_1758164	STC1	ENSG00000159167	CCAAAGCTTCGTCTTGTGTTTGCTGCAGAGTGATTCGGGGGCTGACCTAG	rs79411032	-0.567941	7.74957	-5.60627	1.0822e-05	9.19717e-05	3.1118		ILMN_1744403	KCNIP3	ENSG00000115041	CCTTGGCCACGGCCTGGGAGGGTGGTTCCTGTTCTCAGCATCCACTAATA	NA	-0.529579	6.66339	-9.30382	3.16647e-09	2.15902e-07	11.2999
ILMN_1684217	AURKB	ENSG00000178999	CACAACGAGACCTATCGCCGCATCGTCAAGGTGGACCTAAAGTTCCCCGC	NA	-0.567905	8.62929	-5.35874	1.97678e-05	0.000150132	2.51029		ILMN_1714384	PCCA	ENSG00000175198	CAAGCTGGAGACACAGTTGGAGAAGGGGATCTGCTCGTGGAGCTGGAATG	NA	-0.529357	7.81351	-9.13836	4.38741e-09	2.65268e-07	10.9758
ILMN_1713901	KDELR3	ENSG00000100196	TTTCTGGGTCTGTACCGGGCACTCTACCTGGCTAACTGGATCAGGCGGTA	NA	-0.566372	7.88715	-6.42338	1.54601e-06	1.85805e-05	5.05985		ILMN_1711005	CDC25A	ENSG00000164045	GGTGCCAGCCTCCTTACCATCACGGCTTCACTGAGGTGTAGGTGGGTTTT	NA	-0.528644	7.21219	-6.04971	3.73077e-06	4.31619e-05	4.24522
ILMN_2323508	AIF1L	ENSG00000126878	GCAGGAATTCTCCTTAAGGGAGGAGAGCAAGCAGGTGTGGCCCCAGCTTC	NA	-0.56493	7.52025	-8.96134	6.24338e-09	2.90948e-07	10.5882		ILMN_1712312	RAB11A	ENSG00000103769	TTGTCTCTTGCGGTGCTCATGATGTGTGGGGCACACGGAAGGCATTGCTG	NA	-0.528539	10.5508	-6.52881	1.20937e-06	1.77713e-05	5.36978
ILMN_1738681	NUP62	ENSG00000213024	CAGCTTCCAGTGGTGGCCGTAGACTTGGCTCGGAACTTAGTGGCACCAGA	rs114164962 rs62126289	-0.564919	10.9044	-9.90482	9.97043e-10	7.51678e-08	12.4221		ILMN_1666670	RBX1	ENSG00000100387	CTTTGCATAGAATGTCAAGCTAACCAGGCGTCCGCTACTTCAGAAGAGTG	NA	-0.528387	10.6768	-6.66395	8.845e-07	1.40335e-05	5.68224
ILMN_1760201	DNMT1	ENSG00000130816	GTGGTACATGGTGTTTGTGGCCTTGGCTGACATGAAGCTGTTGTGTGAGG	rs115729223	-0.564795	10.9012	-5.65145	9.70059e-06	8.42481e-05	3.22112		ILMN_1654013	C17orf28	ENSG00000167861	CTCTGGCCTCTGGGTCCCACCACCCAGCCCCCCGTGTCAGAACAATCTTT	rs115186046	-0.527784	8.10581	-8.80499	8.55495e-09	4.19264e-07	10.3115
ILMN_1700378	ZWILCH	ENSG00000174442	GCATGTGACTTAGCAAGGGCTCTGAAATGACAAAGAGAACGAGCACCACA	NA	-0.564636	7.49129	-7.21066	2.55464e-07	4.4318e-06	6.86601		ILMN_1803194	GALK1	ENSG00000108479	GTGCCCGGTGCCATCTTCCATATCCGGGTGCTCAATAAACTTGTGCCTCC	NA	-0.527428	9.75074	-5.89559	5.38961e-06	5.84085e-05	3.87832
ILMN_2323491	NUP62	ENSG00000213024	GCTAACCACCAAGGCAAAGCAGCACAGTGTGAATAGAACAGAGCGGGATC	NA	-0.564539	7.95535	-7.73545	8.04544e-08	1.83392e-06	8.02555		ILMN_2372915	P2RY2	ENSG00000175591	CCCATCTGGAGGCTCCCATGGGCTAGGAGCCAGTGTGAGGCTGTAACTTA	NA	-0.527182	7.42281	-7.4891	1.37758e-07	3.3294e-06	7.53982
ILMN_1705753	C3orf26	ENSG00000184220	GCACATAAAGGTCCAGGCGCAGGTAAAGTTGCTGGAGAAGCGTGTGGTGC	NA	-0.56425	8.28473	-6.24776	2.33431e-06	2.57241e-05	4.64685		ILMN_2202423	HELLS	ENSG00000119969	CAGGCTGATGTGTACTTAACCACTTCCAGATTTATACAGTCTTCCTGTGG	NA	-0.526619	7.7446	-3.87858	0.000769372	0.00338272	-1.02841
ILMN_2157510	RDH5	ENSG00000135441	TTCAACCAGGCACTCAAGGAAATTGGGGATGTGGAGAACTGGGCTCGGAG	NA	-0.56395	9.17296	-4.29008	0.00027757	0.00139163	-0.111405		ILMN_1695316	SLC39A8	ENSG00000138821	GGTTGCACCCCTCACAAATGGCAGAACAGTATGTAAAGCTGGTAACACCT	NA	-0.526544	8.1876	-3.73614	0.00109256	0.00454301	-1.36987
ILMN_1815924	NUP107	ENSG00000111581	GCTCAGAGAGTCCTCTCTAATGCTCCTAGACCAGGGACTTGACCCATTAG	NA	-0.563148	9.58193	-6.86013	5.63956e-07	8.34021e-06	6.07133		ILMN_1680652	SELENBP1	ENSG00000143416	GCTCCGCTACCCTGGGGGCGATTGTAGCTCTGACATCTGGATTTGAACTC	rs116396590	-0.526415	8.4395	-4.89396	6.20189e-05	0.000422308	1.44921
ILMN_1765255	CDH26	ENSG00000124215	GAATCAGAAACTCCATGTTGCCAATGTGCTGGAAGATGACCCCGGCTACC	NA	-0.562822	6.77628	-11.4938	5.77576e-11	9.09837e-09	15.2549		ILMN_1674386	PITX1	ENSG00000069011	GGCCCGCGCCCCTGTTTACAGCGTCCCTGTGTATGTTGGACTGACTGTAA	NA	-0.525255	9.2433	-9.20955	3.8114e-09	2.4102e-07	11.1157
ILMN_1764321	ACOT4	ENSG00000177465	TGCCTGGAAGCAAATTCTAGCCTTCTTCTGCAAACACCTGGGAGGTACCC	NA	-0.562079	8.10673	-6.31069	2.01306e-06	2.28182e-05	4.79523		ILMN_1711810	PNKD	ENSG00000127838	CAGAGGGCAAGGAGGAACCTGAACCCCTATCCCCGGAGCTGGAATACATT	NA	-0.523648	7.56254	-8.56636	1.39211e-08	5.94699e-07	9.82659
ILMN_1800634	NME4	ENSG00000103202	AGAGGAGTTTGAGCCACCAACTTCAGTGCCTTTCTGTACCCCAAGCCAGC	rs116944825 rs112441412	-0.562067	10.5274	-9.56513	1.90531e-09	1.20486e-07	11.7754		ILMN_1711823	C17orf70	ENSG00000185504	CGATGAGTGCGGGTAGGAGCCGTGAGGTGCTTCTCTGCTGTGACAAACGA	rs77650837	-0.523625	8.60425	-8.01457	4.41731e-08	1.38674e-06	8.67527
ILMN_1659888	PPP1R14B	ENSG00000173457	GAGAACGGTGGCTCCCACAGGACAATCGCTGCCCCCCAACCTCGTAGCAA	NA	-0.561514	10.3477	-10.2575	5.16634e-10	4.77224e-08	13.0777		ILMN_1708009	LANCL2	ENSG00000132434	CCAGCTCGGTCCCTCCAGGCAAAGGAGAAACGGGACTTACTTCACAGGAC	NA	-0.522336	7.20794	-9.99281	8.45018e-10	8.71851e-08	12.6101
ILMN_2371458	CXCR7	ENSG00000144476	GCGTCAGAGCCAGCTGAGGACAGGCTTGCCTGGACTTCTGTAAGATAGGA	NA	-0.560914	7.31921	-6.15765	2.88788e-06	3.07723e-05	4.43364		ILMN_2057573	ESYT2	ENSG00000117868	GCCAAATGCAGGCCTGTGTGTAGCTGTGTGTTTTTTCTGTGGTTGCCGCA	rs17837836 rs112439287	-0.522135	8.73365	-9.82838	1.15205e-09	1.03292e-07	12.3031
ILMN_1758293	UBR7	ENSG00000012963	AGGGAAGATTGCCCAGGCCACTGACAGGAGCGATCCCCTAATGGATACCC	NA	-0.560562	7.63187	-6.20989	2.55237e-06	2.75759e-05	4.55737		ILMN_1663640	MAOA	ENSG00000189221	GGTGCCTAATGTTCCATGTCTGAAGTTTGCCCCAGTGCTACACGTTGGAG	NA	-0.521948	7.08322	-6.10556	3.26724e-06	3.90277e-05	4.37759
ILMN_1729288	C1QTNF6	ENSG00000133466	CCAAGTGCCAGGAAGACCTGTGCTATAAACCACCCTGCCTGATCCTGCCC	NA	-0.560407	7.415	-9.47888	2.25096e-09	1.3508e-07	11.6088		ILMN_1669635	NUP85	ENSG00000125450	GATGACGTCTCGGATTGCCCCTCGGTCTTTCTGGATGACTCTGCTGACAG	NA	-0.520136	9.13409	-5.48052	1.46876e-05	0.000131339	2.87961
ILMN_1709044	TGIF2	ENSG00000118707	GTGCACTGAGCAATGGAGGGTGGTGAGGGAGCCATGCTGCTGAATTCTGG	NA	-0.55994	7.98111	-5.85698	5.91231e-06	5.6051e-05	3.71628		ILMN_1674231	CHAF1B	ENSG00000159259	CAGTGAGTCCTCCCTGGCATCCTCGTGAAAGTGCACACACTTCATGGAGG	NA	-0.520107	7.54824	-5.20461	2.88376e-05	0.000225224	2.20883
ILMN_3256445	SNRPG	ENSG00000235363	ACCTTGTGATAGATGAATGTGTGGAAATGGCGACTAGTGGACAACAGAAC	rs114696564	-0.559446	7.56069	-5.80122	6.75949e-06	6.26683e-05	3.58232		ILMN_1809477	CARHSP1	ENSG00000153048	GGGGTGTTCCCGGCCATCAGCACAGCCTATGACCATTGCAACAACCTCTC	NA	-0.519518	10.5058	-4.44784	0.000187559	0.00105857	0.35575
ILMN_3273885	LOC100127983	ENSG00000253250	GCTTCAACCAGCAAGACCTGTTCGTCATCTGACTTCTCCCCCAGGAGCAG	NA	-0.559163	6.88979	-6.55729	1.13198e-06	1.44996e-05	5.3724		ILMN_1728298	SBK1	ENSG00000188322	CAGAGCCCCAGCCCCTCATGTCTTGCCGCCCTTCCTCCATGTGTTTGTAA	NA	-0.519506	9.06909	-7.37008	1.79149e-07	4.0731e-06	7.27742
ILMN_1751776	CKAP2L	ENSG00000169607	AGTGCAAGCCCCAGAGACTGTTGTAGGTTGCTTTTTCTTCCTCCTGGGCA	NA	-0.558357	7.76617	-6.80665	6.3725e-07	9.20803e-06	5.94874		ILMN_2151048	STAG1	ENSG00000118007	AAGAAATGTCCATGCAGCCATTTTTCCAACAGATGCTGTACACCGTTCAT	NA	-0.519284	8.49399	-6.3879	1.67974e-06	2.32081e-05	5.0417
ILMN_1869109	NUCKS1	ENSG00000069275	GAAGGGTTTCCAGGACTGCGTGTCTGCTCCTGAGCTCTGTTTTAAGTATG	rs11547787	-0.557971	12.2304	-8.1647	3.21341e-08	9.46482e-07	8.94629		ILMN_1774334	HIGD2A	ENSG00000146066	AGGCCCATGTGTCGCTGGGGAGGAAGTGACCCTTTGTGTAACTGTAACCG	NA	-0.519088	10.7061	-10.4279	3.7803e-10	5.15041e-08	13.4057
ILMN_2082209	TOX2	ENSG00000124191	CCTACCGTGTGTGTGGTTTTGGGGTTTCGTTTGGGTTTGGGTTCTTGACG	rs112196441 rs41280250	-0.557826	7.45093	-9.48093	2.24205e-09	1.35005e-07	11.6127		ILMN_2388507	AKT1	ENSG00000142208	CACGCCTCCTGGCCAGACGCTGCCGCTGCCGCTGCACCACGGCGTTTTTT	rs11555429 rs17102385 rs17846829	-0.518989	10.5312	-7.22067	2.49808e-07	5.32918e-06	6.94531
ILMN_1720526	CENPN	ENSG00000166451	TTCACGTCCTCCTCCATGCTGAGGCGCAATACACCGCTTCTGGGTCAGGA	NA	-0.55764	10.1108	-6.78829	6.6462e-07	9.49466e-06	5.90654		ILMN_2112049	DNLZ	ENSG00000187796	TCCTGCGCTCCCCGGCACTGTGGGACTTCGGCCTTCCAGAAGGAGGTTTT	NA	-0.518685	9.37762	-9.91599	9.76277e-10	9.51628e-08	12.4671
ILMN_1738263	PIGU	ENSG00000101464	CCCAGACAGGAAGGAGAAGAGGCAGGTGAGCAGGGCTTGTTAGATTGTGG	NA	-0.557396	8.24216	-7.15733	2.87874e-07	4.83384e-06	6.74613		ILMN_1789123	PLK4	ENSG00000142731	GGGTCCCAGTTGGTTGTGCAGGCAGGAGTGTCTTCTATCAGTTATACCTC	NA	-0.518146	8.32321	-4.2114	0.000337468	0.00171534	-0.221947
ILMN_1811014	PGR	ENSG00000082175	CTGCTTGAATACATTTATCCAGTCCCGGGCACTGAGTGTTGAATTTCCAG	rs111886932	-0.557354	7.1883	-6.27276	2.20084e-06	2.45654e-05	4.70585		ILMN_1760890	SEPN1	ENSG00000162430	TGGCCTGGGCTTTCTGAGGCCTTATCTGATGCCTCTGCAGTTCATGTCCC	NA	-0.517768	7.40011	-8.47131	1.69356e-08	6.80627e-07	9.63128
ILMN_1804448	MSI2	ENSG00000153944	GACGTACCACTCAGTTGGACCCTCAAGAGTCACTGCTTTGTCTGTGCTGG	NA	-0.556469	8.00953	-7.62365	1.02592e-07	2.19478e-06	7.78163		ILMN_1813175	LPHN1	ENSG00000072071	GGTTTCCTCTCCTACTCCCTTCCTTAGGCTCCTGAACTCGTTTGCTCCTA	NA	-0.517759	7.54595	-8.17062	3.1736e-08	1.10437e-06	9.00514
ILMN_1651433	DCK	ENSG00000156136	CCTGCCTCAGTCTGCTTTCTCTACTGTCTGGATTAATTAGGCAGCCTGCT	rs72552078 rs72552079	-0.556381	8.08754	-6.56106	1.12213e-06	1.44089e-05	5.38116		ILMN_1671971	KRT8	ENSG00000170421	GGAAGCTGCTAGAGGGCGAGGAGAGCCGGCTGGAGTCTGGGATGCAGAAC	rs2277330	-0.517624	12.7288	-4.79252	7.97221e-05	0.000523655	1.2006
ILMN_1810228	TTF2	ENSG00000116830	CAGCCATCTCTGCAGTTCTCTCAGTGCAGGCAGTTCTTCCTCTCAGGCTG	NA	-0.556277	9.9404	-7.79063	7.14017e-08	1.68432e-06	8.14533		ILMN_1755721	ANXA9	ENSG00000143412	ATGCAGTGAAAGGGGATTGCCAGTCAGCCCTCCTGGCCTTGTGCAGGGCT	NA	-0.516987	7.71484	-9.16885	4.13041e-09	2.55694e-07	11.0358
ILMN_1717173	ECT2	ENSG00000114346	CTATGCCATGTATGTGCCACTTCTGAGAGTAGTAAATGACTCTTTGCTAC	NA	-0.556272	9.506	-5.52236	1.32663e-05	0.00010826	2.90837		ILMN_1715476	CKMT1B	ENSG00000223572	CGCATCCCCTGCCTCCATCCTAGTAAAGACTCCTTGCTATGCTGCAGCTG	NA	-0.516717	9.61728	-4.94727	5.4361e-05	0.000377298	1.57979
ILMN_1767113	AOX1	ENSG00000138356	GCCTCTTCCCAGATGGCAATCTGTCCTATCTCTGTGCTGGAAGATGCTAG	NA	-0.555688	6.81918	-5.71067	8.40719e-06	7.48754e-05	3.36417		ILMN_1812031	PALM	ENSG00000099864	CCTTGCTATAACCCCCTCTGCTTCTGGTGTGTGACGAGGCCCCCGATGTT	NA	-0.51652	8.17775	-6.1731	2.78418e-06	3.40187e-05	4.53725
ILMN_2200331	H2AFX	ENSG00000188486	CGGGGAGGCCGCAGCACCTTCTGGAAGACTTGGCCTTCCGCTCTGACGCA	NA	-0.5556	8.14661	-6.88959	5.27316e-07	7.91108e-06	6.13873		ILMN_3205271	HMGB1	ENSG00000132967	GTATGGTTAACACACTACCAAATGTGTCTTTAGATAGCCCTGTCCTGGTG	NA	-0.516337	11.632	-4.03489	0.000522788	0.00245634	-0.65094
ILMN_1669113	ATF5	ENSG00000169136	CAGTGTTTCGTGAAGGTGTTGGAGAGGGGCTGTGTCTGGGTGAGGGATGG	NA	-0.555396	9.54356	-5.00875	4.67042e-05	0.000310593	1.65381		ILMN_2335669	ZC3H14	ENSG00000100722	AGGGGGCTACACGGTTGCTGTGTGAGTGGAGAGATGCAGTGAGGCAGTTG	NA	-0.516044	8.62587	-7.6803	9.06832e-08	2.43891e-06	7.95736
ILMN_1788363	MLH1	ENSG00000076242	CAGGCCAGCAGAGTGAAGTGCCTGGCTCCATTCCAAACTCCTGGAAGTGG	rs75756294 rs1800147 rs63750978	-0.554759	9.09344	-7.04352	3.71921e-07	5.95952e-06	6.48906		ILMN_2363058	PAOX	ENSG00000148832	TTGAGCTGAGACACCAGATGCTCACGGAGATGCTGGACACATAAAGCAAG	rs78837789	-0.515399	7.18879	-8.99983	5.78044e-09	3.21717e-07	10.7016
ILMN_1748529	RLN2	ENSG00000107018	CACTGGGAATCTCACCGGACGGAGGGAAAGCACTGAGAACAGGAAGCTGC	NA	-0.553955	8.01259	-5.61171	1.06802e-05	9.10291e-05	3.12499		ILMN_1690268	HNRNPUL1	ENSG00000105323	TCCCACTGCCTCCTCTCCAGTGGTCTCCCAGGTGCCAGACCCAAAAGCTT	NA	-0.515147	9.95511	-9.85868	1.08782e-09	1.00484e-07	12.3599
ILMN_3256868	RBMX	ENSG00000217835	ACTCAAGTGGTCGTGATCAGGTTGGCAGACAAGAAAGAGGGCTTCCCCCT	rs7882859	-0.553722	8.59097	-7.05088	3.65788e-07	5.88295e-06	6.50575		ILMN_1676611	PHPT1	ENSG00000054148	CGGGCGCATCTCCCACCAGAGTCAGGACAAGAAGATTCACGTGTACGGCT	rs117266452	-0.515109	10.3323	-8.21349	2.89961e-08	1.02111e-06	9.09519
ILMN_1800573	RPS21	ENSG00000171858	CGCCGATATCTCTGCCGGGTGACTAGCTGCTTCCTTTCTCTCTCGCGCGC	rs76508598	-0.552861	11.0006	-9.55798	1.93178e-09	1.21723e-07	11.7616		ILMN_1665761	BCL11B	ENSG00000127152	GGAACACAGGCAAACCCGTGATTTTGGTGCTCCTTGTAACTCAGCCCTGC	NA	-0.514748	7.13219	-9.90485	9.96988e-10	9.56075e-08	12.4463
ILMN_1676665	CUEDC1	ENSG00000180891	GCAGCAGCCAATTACAGCCCCTTTTGTAGCCGGGCGTTCCTATGGTCAAA	rs114637509	-0.552815	8.96922	-7.64574	9.77676e-08	2.12759e-06	7.82997		ILMN_1723042	CLDN3	ENSG00000165215	CGCTGGGCAGGGACCGGCAGCCCTGGAAGGGGCACTTGATATTTTTCAAT	NA	-0.514707	10.0229	-5.01935	4.54996e-05	0.000325263	1.75621
ILMN_1766435	WBP11	ENSG00000084463	GCTAACATCCATTCCCTTTCATACCACCATTTTCACCCTGTTTCTTCCCC	NA	-0.55265	9.49965	-6.96837	4.40862e-07	6.86617e-06	6.31842		ILMN_1658460	SRSF10	ENSG00000215699	GACGACACCAGGTCTGAAGACTTGCGGCGTGAATTTGGTCGTTATGGTCC	NA	-0.513971	9.36301	-7.21541	2.52762e-07	5.37935e-06	6.93356
ILMN_2223805	TSGA14	ENSG00000106477	CTTCCCTCCTTGTTCCGATTCTGCGTTCCCATCGTCAGACAACTTTGGAG	NA	-0.55262	7.79927	-7.98823	4.67239e-08	1.24336e-06	8.57081		ILMN_2219712	HMGB2	ENSG00000164104	TGCAGGTTGTAGCTTTTTGATGGGCTACTCATACAGTTAGATTTTACAGC	NA	-0.513957	10.6634	-4.25407	0.000303539	0.00156864	-0.117896
ILMN_1768020	HAUS8	ENSG00000131351	CCTCGTCAGCCCCCGCTCAGGCCACGTTCATCAGCCCAAGCGAAGATTTT	NA	-0.552438	7.16067	-8.66205	1.14415e-08	4.38976e-07	9.98152		ILMN_1668721	CCND3	ENSG00000112576	GCCCTGTTGACACAGGTCTTTCCTAAGGCTGCAAGGTTTAGGCTGGTGGC	NA	-0.513793	9.81659	-5.2867	2.35788e-05	0.000191706	2.40886
ILMN_1667839	UBR7	ENSG00000012963	CGTGCAGCACAATAGTACCGATCAGTTAACTCAGCGCTGAAGGGCTTGTT	NA	-0.552041	9.42992	-4.69458	0.000101634	0.000596517	0.881721		ILMN_1695034	HNRNPA1L2	ENSG00000218574	AGCCCGAATAGCTGAGGAAGCTCTTCATTGGAGGGTTGAGCTTTGAAACA	rs113869751	-0.513615	10.3251	-4.29376	0.000275043	0.0014481	-0.0210197
ILMN_2092756	TMEM109	ENSG00000110108	CTTCTCTCCCCATCGCTCCACAACCTGAAACCGAGAAGGAGTTGCTGACC	NA	-0.55122	8.65335	-5.51972	1.33516e-05	0.000108805	2.90197		ILMN_1659649	SGCG	ENSG00000102683	GTGGGCACACACTGAGTGTTGAGTTGCCGTGTGGAGTTAATGTATGACGC	rs78718194	-0.512832	7.18191	-5.12603	3.49825e-05	0.00026338	2.01702
ILMN_2215545	C3orf26	ENSG00000184220	GGAAATGGGAGTGCTCAGTCTGTGCAAGTCAGAATCCTTGAAACTGGGCC	NA	-0.549972	8.92739	-5.98592	4.34305e-06	4.32174e-05	4.02499		ILMN_1796589	TRIP13	ENSG00000071539	CGGTATGGGCGCCCCTGCATTGCTGGGATGTTTCTGCCCACGGTTTTGTT	NA	-0.512718	8.5988	-3.72021	0.00113614	0.00468229	-1.40788
ILMN_1776586	RPL26L1	ENSG00000037241	GCGCACTCAGGGTCTGAGGCAGCTAGTAGCCGGAGGGTCACCATGAAGTT	NA	-0.549829	9.00283	-10.7484	2.12025e-10	2.42907e-08	13.9643		ILMN_1657451	SRPK2	ENSG00000135250	GCACCATTGAATCCCAGTCCTAACAGAAGTACTGCGAATCTTGTGGCCTC	rs113915612	-0.511382	7.55862	-6.33733	1.89104e-06	2.52946e-05	4.92339
ILMN_1686811	PPIA	ENSG00000174495	CGTTGCTGTCGACAGTGAGCCCTTGGACCACGTCTCCTTTGAGCTGTTTG	rs61747112	-0.549495	11.0735	-4.30252	0.000269127	0.00135741	-0.0809637		ILMN_1753582	RPA2	ENSG00000117748	TGACGTGTGTTTCTGTGAACATGAAGTTCTGCGGTAGTGCCTCCAGGGGC	NA	-0.510975	9.5129	-5.60922	1.07449e-05	0.000102638	3.19077
ILMN_1749962	NCAM2	ENSG00000154654	GAGCTACATGTGTAAGAAGGCCCTGCATGTGTATGAGTCCTATTCTGGGC	NA	-0.549207	9.2966	-6.17916	2.74458e-06	2.94362e-05	4.48462		ILMN_1690223	CNTNAP2	ENSG00000174469	TTTTCAGTGAGCGTGGTGACTGCAGAGGTTAGTGCTGTGAAAAGCTGGGC	NA	-0.51085	6.70302	-7.72174	8.28799e-08	2.27411e-06	8.04719
ILMN_1756162	EXOSC8	ENSG00000120699	GGCAAACTCTGTTGTCTTCACAAACCAGGTGGAAGTGGGCTAACTGGAGC	NA	-0.549121	9.23204	-4.64439	0.000115113	0.000661093	0.75832		ILMN_2212763	ICAM3	ENSG00000076662	TTCGTGGCGGTGTTACTGACCCTGGGCGTGGTGACTATCGTACTGGCCTT	NA	-0.510441	8.55334	-4.70722	9.84966e-05	0.000624425	0.991441
ILMN_1770678	CBX2	ENSG00000173894	TTGTGTGTTTTTCCTGGTGCTTCAAGAGCGTGTGCAGGGCAAGTGCCGTC	rs73420297	-0.548767	9.5051	-8.97526	6.07168e-09	2.86378e-07	10.6161		ILMN_1659027	SLC2A1	ENSG00000117394	AGGGCCTGTGGGAGCCTGCAAACTCACTGCTCAAGAAGACATGGAGACTC	rs116589411	-0.510335	10.0285	-4.31144	0.000263228	0.00139799	0.0221469
ILMN_2396947	PSMC3IP	ENSG00000131470	CCCCAAGAGCAAGAAGCAGTTCTTTGAGGAAGTTGGGATAGAGACGGATG	NA	-0.548066	6.82662	-7.64641	9.76257e-08	2.12759e-06	7.83142		ILMN_1707763	ST7	ENSG00000004866	CAGCAGACCGAGAGCTGCTTCCATCTTTCCATGAAGTCTCAGTTTACCCA	NA	-0.509965	7.63954	-7.6485	9.71817e-08	2.55571e-06	7.88825
ILMN_2121555	FBXO5	ENSG00000112029	CCTAGACAGTCTTAAATATGTCTGGTTTTCCATCTGTTAGCATTTCAGAC	NA	-0.547971	7.14702	-9.35092	2.88758e-09	1.61732e-07	11.3598		ILMN_1663954	TH1L	ENSG00000101158	CTTCAGTGAGAAACTGCCCTTACAAACAGTCCCTTCTCTGCTGTCAATCC	NA	-0.50991	10.6747	-7.30866	2.05313e-07	4.56214e-06	7.14125
ILMN_2384785	CCNE1	ENSG00000105173	GCAGAGCTGTTGGATCTCTGTGTCCTGGATGTTGACTGCCTTGAATTTCC	NA	-0.547775	7.09061	-8.4264	1.85869e-08	6.25818e-07	9.49524		ILMN_1657884	NME1	ENSG00000011052	TGGCCACCCCGCGCTCCGCCCTGCGCCCCTCCTCCGCCGCCGGCTCCCGG	NA	-0.509793	8.32796	-7.74463	7.88691e-08	2.19824e-06	8.09671
ILMN_2392189	CTDSPL	ENSG00000144677	CCGGGTAGTGGAGATGCTGGTGTCTGGGTAGTCATGGATTTCTGCTGGAC	NA	-0.546862	6.9866	-11.222	9.21437e-11	1.32866e-08	14.7919		ILMN_1664030	RAB1B	ENSG00000174903	ACTCTGCTAGCACCTCCTCCCTTTCCCCAAGGTAGCACATCTGGCTCACT	NA	-0.509435	7.90459	-10.2445	5.29204e-10	6.33132e-08	13.0732
ILMN_3229770	SKP1	ENSG00000113558	TCCCTTGACAGTAGTTTGCCTTCATCTCACCTTTCATTTGTCCCAAATTC	NA	-0.546565	7.71602	-6.78233	6.73758e-07	9.60044e-06	5.89285		ILMN_1658143	RFC3	ENSG00000133119	GTCAGTCAGCAAACTCCACAAAGGCTCCTTGAAGTTCGTGGAAGGCTGTA	NA	-0.509364	8.21172	-3.56725	0.00165187	0.00640244	-1.7708
ILMN_1790461	C6orf125	ENSG00000137288	ACAAACACAAGTACCCTCGCCCCAGAGACACCAGCTTCAGTGGCCTGTCG	rs114881155	-0.545673	10.0621	-10.807	1.90994e-10	2.26154e-08	14.0681		ILMN_3227811	HNRNPA1	ENSG00000229887	GGCCCCTATGGCGGTGGAGGCCAATACTTTGCCAAACTGTGAAACCAAGG	rs1056872	-0.508223	8.61965	-4.42729	0.000197387	0.0011045	0.305437
ILMN_3284177	SNRPG	ENSG00000235763	TGTGTGGAGATGGCGACTAGTGGGCAACAGAACAATACTGGAATGGTGGT	rs61743995	-0.545416	8.37177	-4.6516	0.000113071	0.000652147	0.776045		ILMN_1742798	TRA2B	ENSG00000136527	CAGGTCCTTTGCTTACCAAAGGAGGCCCAATTTCACTCAAATGTTTTGAG	NA	-0.507919	9.72793	-4.86882	6.59992e-05	0.000445286	1.3876
ILMN_1684563	SPIN4	ENSG00000186767	TATTGCTGATTGTACTGGTTGTTGCTTGTTGACTGTACTATTCAGATGGC	NA	-0.545089	7.93965	-4.96833	5.16055e-05	0.000338971	1.55457		ILMN_3289745	NA	NA	GGGATCCGACGCGCCCGGGTGAGGTCTGCCTGTAAATGACACTGTGAATA	NA	-0.506976	7.20202	-8.20446	2.95524e-08	1.03657e-06	9.07624
ILMN_2229242	LSM3	ENSG00000170860	CGAAACGGAATATTCCAATGCTCTTTGTCCGGGGAGATGGCGTTGTCCTG	rs112724438	-0.545033	11.4662	-5.30414	2.25926e-05	0.000167621	2.37707		ILMN_1660691	RAB31	ENSG00000168461	CCCTGTAGTCCAGTGGTGCTGCCCTGTTGTGCAAACTGCTCCTTTTTCTC	NA	-0.506693	10.6522	-3.41792	0.00237414	0.00858692	-2.121
ILMN_2175112	KCNS3	ENSG00000170745	CCAGTCTCTCTTCTGTAGGCATTGTGGTGAGCGATCCTGACTCCACAGAT	NA	-0.544756	7.39202	-7.24082	2.38813e-07	4.22605e-06	6.93365		ILMN_2405628	TOP1MT	ENSG00000184428	CAGGATCAGCATTGCCTGGTGCAAGCGGTTCAGGGTGCCAGTGGAGAAGA	NA	-0.506252	8.52546	-7.74529	7.87576e-08	2.19824e-06	8.09813
ILMN_2354237	PARP2	ENSG00000129484	CAAGGTAAACATAGCACCAAGGGGCTGGGCAAGATGGCTCCCAGTTCTGC	NA	-0.544709	7.51368	-7.58383	1.11915e-07	2.33947e-06	7.69434		ILMN_2143566	SLC39A6	ENSG00000141424	AGTTTCAGTAGGTCATAGGGAGATGAGTTTGTATGCTGTACTATGCAGCG	NA	-0.505352	9.98432	-5.34637	2.03747e-05	0.000170837	2.55405
ILMN_2333319	PTBP1	ENSG00000011304	ACGCACATTCCGTTGCCTTACCCGATGGCTTGTGACGCGGAGAGAACCGA	rs1059714	-0.544163	11.8275	-8.46193	1.72678e-08	5.9503e-07	9.56903		ILMN_1784218	DDX23	ENSG00000174243	ATTGCTCCCCAGACTGAACAGAAACCTGGCCGCCGGATGGGACCTCCTTT	NA	-0.505337	8.2283	-6.04996	3.72856e-06	4.31619e-05	4.24581
ILMN_1719032	LSM3	ENSG00000170860	ACTGTAGAGGAGCCCCTGGATCTTATCAGGCTCAGCCTAGATGAGCGAAT	NA	-0.543573	11.5604	-7.89101	5.7526e-08	1.4384e-06	8.36215		ILMN_1694325	NFIX	ENSG00000008441	CTGGGTTTTCAGTGTCCTAGCGGAATGCAAGTAGGCAGCCAGCCCGTCTG	NA	-0.50439	7.14417	-9.96941	8.82948e-10	8.90163e-08	12.5666
ILMN_1753353	SLBP	ENSG00000163950	CTGGCCAGGCACCAAGCATGTGTGTGCACTTGTACCTGGTGGTTTCTCTG	NA	-0.543168	8.12891	-6.37457	1.73296e-06	2.02214e-05	4.9454		ILMN_1733356	MOBKL3	ENSG00000115540	GGCTTTGAACACTGCCCATCAGCTACAGTCATTACTGTTCCCCAACCCAC	NA	-0.504061	8.82687	-6.30554	2.03757e-06	2.66683e-05	4.84888
ILMN_1683475	TOMM40	ENSG00000130204	GTCAGTCCACCCTGCCCCGTCCACTTTCCCATCTCCTCGGTATAAATCAT	NA	-0.542785	10.7166	-6.93474	4.75835e-07	7.28746e-06	6.24181		ILMN_1749868	FAM171A1	ENSG00000148468	GCCAAGTGCCATTTGGGGTCAGCATCCTCGTTTCAACACAGTGTGCTCTC	rs10925	-0.503756	7.00054	-9.76933	1.28872e-09	1.12559e-07	12.192
ILMN_1775008	NCAPD2	ENSG00000010292	GATCCTAGGAAGTCTGTTCCTGTCCTCCCTGTGCAGGGTATCCTGTAGGG	NA	-0.542385	8.45517	-5.72146	8.19111e-06	7.32838e-05	3.3902		ILMN_1796762	CCDC102A	ENSG00000135736	GGAGCCCCACCCTGGGCTGCCTCTCTAGGCTTCGCTGTTCATCATACAAT	NA	-0.50331	7.10669	-10.8414	1.79645e-10	3.23553e-08	14.1397
ILMN_1692707	C2orf79	ENSG00000184924	CTCCGGCCCTACCCCAAGGAAGAAGTGGGCCAGTATTTGAAGAAGTTCCG	NA	-0.541123	7.94577	-8.92855	6.66806e-09	3.00881e-07	10.5223		ILMN_1753712	STX10	ENSG00000104915	TGGTGTGCCATCGCCGTGCTAGTGGGGGTGCTTCTCCTCGTTCTCATCTT	NA	-0.503143	7.9902	-7.97594	4.7965e-08	1.47945e-06	8.59309
ILMN_1789944	PGAM5	ENSG00000247077	CGACTGAGGCACGTGGATGAGGAGGGCACCCAGGTTCTGTTCACAACTCA	NA	-0.54094	7.74163	-7.77617	7.36681e-08	1.72149e-06	8.11398		ILMN_1706958	PCNA	ENSG00000132646	GTGAGAGCGCGCGCTTGCGGACGCGGCGGCATTAAACGGTTGCAGGCGTA	rs36228616	-0.502619	6.93063	-6.42147	1.55294e-06	2.17025e-05	5.12007
ILMN_1667577	LCMT2	ENSG00000168806	GCTGAAGACAGTGGCCATGCAGTCCGAGAGGAGTAGTGGTCTGCCTCTAA	NA	-0.540696	8.21343	-5.55018	1.23993e-05	0.00010256	2.97587		ILMN_3200717	LOC643387	ENSG00000120948	AGCTTGTGGTGTGCTTTGCAGGAGGACTTGGAAGCAGAGTTCAGCAGTGA	NA	-0.501421	8.91784	-6.1449	2.97632e-06	3.60576e-05	4.47065
ILMN_1666670	RBX1	ENSG00000100387	CTTTGCATAGAATGTCAAGCTAACCAGGCGTCCGCTACTTCAGAAGAGTG	NA	-0.540503	10.6768	-6.93804	4.72284e-07	7.25196e-06	6.24933		ILMN_1794782	ABCG1	ENSG00000160179	CAGCACTTGTGAAGGATTGAATGCAGGTTCCAGGTGGAGGGAAGACGTGG	rs113036971	-0.501407	8.17278	-3.58032	0.00160004	0.00623858	-1.73995
ILMN_1701882	FAM72A	ENSG00000215784	CGTGTCCATCCTGTGTTGCAAATTCTGTAAACAAGTGCTCAGCTCTAGGG	NA	-0.539101	8.21381	-5.76378	7.39686e-06	6.7618e-05	3.49219		ILMN_1673721	EXO1	ENSG00000174371	GAAACCCCTGTCCCCAGTCAGAGATAACATCCAACTAACTCCAGAAGCGG	NA	-0.500857	7.68215	-3.21874	0.00383179	0.0128184	-2.58054
ILMN_1746252	POLD2	ENSG00000106628	TTTGACCAGAGAGGCCCAGATGGAGGCTGTTCATTCCCTGCAGTGTCGGC	rs56204827	-0.538966	11.1281	-7.55463	1.193e-07	2.45602e-06	7.63021		ILMN_1787324	C16orf48	ENSG00000124074	AGTCACCAGTGGCTGCAGAAGGGCCACCCTAGCCTTTTAACTGCTTTGTC	NA	-0.500818	8.32314	-8.4546	1.75319e-08	6.98227e-07	9.5968
ILMN_1708516	PRTFDC1	ENSG00000099256	GTGGGACATGAGCAAATGGCAGAATTAGGGGCGAGTGCTTTCAATGCTCG	NA	-0.538595	7.45447	-6.33015	1.92315e-06	2.19755e-05	4.84102		ILMN_1758823	SMARCB1	ENSG00000099956	GTGGAGTGGGGGCTTCCAGGTGGCCCTTCCCGGCACACATTCCATTTGTT	NA	-0.500626	8.76588	-9.30334	3.16945e-09	2.15902e-07	11.2989
ILMN_2094360	NR2F2	ENSG00000185551	CTGTGGAATTTATTGGCAGCCAAGGAATGTGTCCAAGACACATGCTGAGG	NA	-0.538028	9.98184	-4.55294	0.000144457	0.000804497	0.533523		ILMN_1726565	PIK3R2	ENSG00000105647	TTTGGGACAAGAGCCCTGGTTTTCTACGCTGCCCTTGGCCACCACACTGC	NA	-0.500626	11.1816	-5.23868	2.65244e-05	0.000210229	2.29189
ILMN_1694539	MAP3K6	ENSG00000142733	GGATGAATGGAGAGGACAAAGGCAGCTTCTGACACACCAGCCCCAGGACC	rs74645064	-0.537793	8.01863	-5.93232	4.93611e-06	4.80352e-05	3.89687		ILMN_1798081	PTPRF	ENSG00000142949	ATCAGTCCTTATTATCCCAGCTTGCTGAGGGGCAGGGAGAGCGCCTCTTC	NA	-0.500584	8.64027	-6.58268	1.06728e-06	1.62468e-05	5.49461
ILMN_3245983	NEURL1B	ENSG00000214357	GGAGGGGGGCTAGCATACGTGGTAGGGTTCTAGAAATCTGTGGTCATCGC	rs118161805	-0.537435	7.62992	-7.41946	1.60612e-07	3.08091e-06	7.33178		ILMN_1795342	MLPH	ENSG00000115648	TCCTGCACTGCTCACCTGGGTTTACTGATGACTCCTGGCTGCCCCACCAT	rs1044485	-0.500299	10.7669	-4.93261	5.63673e-05	0.000389537	1.54388
ILMN_1749243	BANF1	ENSG00000175334	GCGGCTCTTGAAGCGACCCGGAAGCGGAAGTGGAAGAAAGTTCTAGTGGC	rs11554558	-0.536797	7.83186	-8.18904	3.05275e-08	9.08258e-07	8.99773		ILMN_1686811	PPIA	ENSG00000174495	CGTTGCTGTCGACAGTGAGCCCTTGGACCACGTCTCCTTTGAGCTGTTTG	rs61747112	-0.499655	11.0735	-3.84388	0.000838112	0.00363223	-1.11184
ILMN_1741133	NME1	ENSG00000239672	GGAGAGTGCAGAGAAGGAGATCGGCTTGTGGTTTCACCCTGAGGAACTGG	rs74953745 rs77254045	-0.536491	12.5956	-11.105	1.12953e-10	1.54484e-08	14.5899		ILMN_1748529	RLN2	ENSG00000107018	CACTGGGAATCTCACCGGACGGAGGGAAAGCACTGAGAACAGGAAGCTGC	NA	-0.499105	8.01259	-4.96768	5.16887e-05	0.000362026	1.62976
ILMN_1673676	SNX5	ENSG00000089006	TCTTTCTCTAGACGCGTCTTGCTGGGAGAGTGTCCGTTGCTTCCCGTCCG	rs73901137	-0.535984	8.53977	-6.23881	2.38407e-06	2.61906e-05	4.62571		ILMN_1751020	PACSIN1	ENSG00000124507	GCCGTCTGCCGCCCTAGGCTTCCTGACTCCATTAGTTCCGACACTTGTGA	rs34471710	-0.498726	7.86307	-5.06612	4.05435e-05	0.000296597	1.87061
ILMN_3209399	KRT18	ENSG00000187686	CTGGAGAACAGCCTGAGGTGGGTGGAGGCCCGCTATGCCATGCAAATGGA	NA	-0.535596	9.67153	-3.8775	0.000771441	0.00327649	-1.11491		ILMN_2312719	EXOSC9	ENSG00000123737	CTGGGGTGATCTTGAAGACTCTGAGAAGGAAGATGATGAAGGCGGTGGTG	rs76155182	-0.497772	8.67862	-4.45239	0.000185454	0.00104904	0.366872
ILMN_1661137	SH3RF2	ENSG00000156463	CCTGGCTGCAAAGGGAGGATTTCTGCGCGGGGTGTGAGGTGGATACTTTG	NA	-0.535586	6.91397	-10.1843	5.91452e-10	5.24372e-08	12.9429		ILMN_1668374	ITGB5	ENSG00000082781	GGCTATGCCTTGCACACAGGTGTTGGTGATGGGGCTGTTGAGATGCCTGT	NA	-0.497762	9.88377	-4.56482	0.000140257	0.000836848	0.64232
ILMN_1679800	BRIX1	ENSG00000113460	CCAGTCACCAAACATGCATCGGCGTGTCATAAGATCCATCACAGCTGCAA	rs74914737	-0.535265	10.2272	-6.5532	1.14278e-06	1.4589e-05	5.36288		ILMN_1756469	GAMT	ENSG00000130005	CACCAGCAGCTTTCCCAGCTTCTCTGTGAGGGTCACTGCTGCCCACTGCA	NA	-0.497494	7.65725	-6.59532	1.03651e-06	1.59435e-05	5.52383
ILMN_1758728	FANCG	ENSG00000221829	TCCTGGACTGGTGAGATTGGTGGTAGGCCTGTGAAATTTGCCCTAGTTAC	NA	-0.534326	8.44426	-4.75902	8.66231e-05	0.000524465	1.04019		ILMN_1680193	PAXIP1	ENSG00000157212	CCTTCACATGCTCTTGTTTTCCAGCTGCTTTCCTGGGGGATCAGACTGTG	NA	-0.496029	8.09031	-9.0268	5.4772e-09	3.13747e-07	10.7552
ILMN_2345142	SULF2	ENSG00000196562	ATCCCTCGCAGTTGTGGACATTTCTGTTCCTGTCCAGATACCATTTCTCC	rs72646224 rs74407651	-0.534268	10.1485	-8.82267	8.25422e-09	3.52613e-07	10.3086		ILMN_1681651	FOLH1	ENSG00000086205	GTTTCTGGAAAGAGCATTTATTGATCCATTAGGGTTACCAGACAGGCCTT	NA	-0.495946	7.14422	-4.4937	0.000167362	0.000965903	0.468045
ILMN_2056975	HPRT1	ENSG00000165704	TTGCACTATGAGCCTATAGACTATCAGTTCCCTTTGGGCGGATTGTTGTT	NA	-0.533966	10.4015	-6.15269	2.92192e-06	3.11113e-05	4.4219		ILMN_1803110	SF3B3	ENSG00000189091	GTACAATGTTATCTCTGTGGGAGGAAGGAGGCAGGCTGTGGTGGGACTGG	rs115463766	-0.494632	8.93728	-7.01014	4.01066e-07	7.5087e-06	6.47234
ILMN_1761941	FAM198B	ENSG00000164125	AGATGTGTTTTCAGAGCTAGGTACAGAGGAATGTTTGCTACCTTTAGCGG	NA	-0.533956	6.98193	-7.53479	1.24604e-07	2.54443e-06	7.58655		ILMN_1739645	ANLN	ENSG00000011426	TCAGAAAAGTGATGTGGACATAGGAGGCAATGTGTGAGACTTGGGGGTTC	NA	-0.49444	8.46597	-4.61378	0.000124201	0.000758488	0.76234
ILMN_1711208	CELSR2	ENSG00000143126	CTGGAGCAGGTGGCTAGAAAAAGAGGCTGTGGGCAGGAAAGAAAGGCTCC	NA	-0.533879	9.20613	-4.74621	8.94185e-05	0.000539	1.00869		ILMN_2362549	ZWINT	ENSG00000122952	CCTGCTGGAGATGTAAATTTGCCATGACTTCCTGGAGGACAGCAGCATGG	NA	-0.49427	8.34648	-3.32485	0.00297164	0.0103563	-2.33689
ILMN_2070300	LSM2	ENSG00000224979	CCAGGGCAGCATGTGATTCATTTGGGGATGGAAGGAATCTGTCCCGCATC	NA	-0.531312	10.583	-6.88163	5.3697e-07	8.02861e-06	6.12053		ILMN_2410826	OAS1	ENSG00000089127	AGAGAGACTTCCTGAAGCAGCGCCCCACCAAGCTCAAGAGCCTCATCCGC	NA	-0.494162	6.65318	-6.34971	1.83692e-06	2.48725e-05	4.95238
ILMN_2220283	HNRNPA1	ENSG00000214223	GGCGGTGGAGGCCAATACTTTGCAAAACCACGAAACCAAGTGGCTATGGC	rs1056872	-0.531265	9.85293	-5.16539	3.17545e-05	0.00022365	2.03782		ILMN_1680037	FAM65A	ENSG00000039523	GGCTTGGCCACCCTGCCGCTGCCCAGCCACATCCCTTGGTTTTGTATTTT	rs116653155 rs79838407	-0.494119	8.70197	-6.81327	6.27672e-07	1.06115e-05	6.02488
ILMN_1801864	NTAN1	ENSG00000157045	GTGGAAGGCTGGAAGTACACCTTGTTGGAGGCTTCAGTGACGACAGGCAG	rs78636705	-0.530848	9.22811	-10.568	2.93156e-10	3.0971e-08	13.642		ILMN_3234116	CCDC72	ENSG00000236574	AGGTGGCAAGAAGAAGGCCCTGAAACAGCCCAAGAAGCAGGCCAAGGAGA	NA	-0.493829	8.42435	-6.57561	1.08493e-06	1.63957e-05	5.47823
ILMN_1677162	SRSF10	ENSG00000215699	AAAAAGAACCACCTAGATCCAAATCTCAGTCAAGATCACAGTCTAGGTCT	NA	-0.530832	8.09216	-6.21167	2.54167e-06	2.7494e-05	4.56157		ILMN_1702175	ST7	ENSG00000004866	GTCTGTGGCACCAGCTAACACGGATCTGAGAGAAGCCCTGTCCTCCACTC	NA	-0.49339	7.67013	-7.12401	3.10239e-07	6.29868e-06	6.72887
ILMN_1659725	EXOSC5	ENSG00000077348	CTACCGGGAATCGCTGCAGAGGCGTTACTCCAAGAGCTGAGGCAAGCTGG	rs35219501	-0.530632	7.66653	-10.1403	6.41663e-10	5.49557e-08	12.8617		ILMN_1796423	CLIC3	ENSG00000169583	GCAGGAGAAAGAGTTCAAATACACGTGTCCGCACAGCGCCGAGATCCTGG	NA	-0.49299	10.2906	-2.97846	0.00676023	0.020571	-3.12093
ILMN_1673941	RBM24	ENSG00000112183	GGAGCGTGGCAGTGGGTAAAATGGTGGACAGGCACCAAAGCTATTTTCTC	NA	-0.530317	6.81861	-7.11992	3.13102e-07	5.14824e-06	6.66183		ILMN_2162860	SLFN11	ENSG00000172716	GCCTTTCTCCTGTCTTTCTGTGTTTATTCATGGAATCCCAGTTATCTGGG	NA	-0.492503	7.00264	-8.18525	3.07719e-08	1.0772e-06	9.03591
ILMN_1780667	POC1A	ENSG00000164087	CACTGGAGCCAGGTGACTTCCTCCTTGCGTGAGTGAGGGCACAGGAATCT	NA	-0.530286	8.66599	-6.86255	5.60846e-07	8.30815e-06	6.07688		ILMN_1735115	FOLH1	ENSG00000134612	GACTCCAGGACTTTGACAAAAGCAAGCATGTCATCTATGCTCCAAGCAGC	NA	-0.491998	6.98739	-7.07943	3.42981e-07	6.76113e-06	6.62864
ILMN_1695475	SEMA3C	ENSG00000075223	GTCACAGTTCCCTTTATTTCACATAAGCCCAAACTGATAGACAGTAACGG	NA	-0.529845	9.25398	-4.54673	0.000146702	0.000813921	0.518261		ILMN_2357272	BCLAF1	ENSG00000029363	CACTTTCGAGGATTTGCAGTGCGTCTAGCACCTAGATTACAGCCAGGAAC	rs115229429	-0.491936	8.14892	-4.98018	5.01178e-05	0.000352282	1.66035
ILMN_1662795	CA2	ENSG00000104267	GACTAGACCAATTGTCATGCTTGACACAACTGCTGTGGCTGGTTGGTGCT	NA	-0.529838	11.2114	-3.0246	0.0060678	0.0185343	-3.10674		ILMN_2364700	ENSA	ENSG00000143420	GCCTAGGACAAAAGCCTGGAGGCTCCGACTTCCTCATGAAGAGACTCCAG	NA	-0.491224	10.294	-5.50866	1.37155e-05	0.00012396	2.94776
ILMN_1737947	LSM5	ENSG00000106355	GCTGGTTCCTGGAGGAGAAGGACCTGAAGTGTGAATGAGTTTCCTTGACT	rs111627205	-0.529735	11.9691	-6.36199	1.78477e-06	2.0689e-05	4.91587		ILMN_1745005	GGCT	ENSG00000006625	AAGGGGTGTATGAGGGCCTGAAATATGTGACAAATGAATGTGAGTACCCC	NA	-0.490674	9.55558	-3.89435	0.000740019	0.00327879	-0.990468
ILMN_2135984	MASTL	ENSG00000120539	AGAGGACACTATTGAGAGTGAGCCACTAGCTTGATTTTCTTTCTCCTCTG	NA	-0.529479	6.83638	-5.99777	4.222e-06	4.23713e-05	4.05329		ILMN_2127605	LRP3	ENSG00000130881	CTGGTGACCGCCACAGCCCCGCTTTGTAACCAGGGAATACACAGTCATTT	NA	-0.490429	8.8505	-5.6911	8.81398e-06	8.70689e-05	3.38808
ILMN_1797318	HSPA14	ENSG00000187522	GGACTCCTTTGCCAGCTCGAAGACAACACACATTGCAAGCCCCTGGAAGC	NA	-0.528311	8.32124	-6.67792	8.56464e-07	1.15701e-05	5.65214		ILMN_2126706	LMNB1	ENSG00000113368	GAACTTTTCCACCAGCAGGGAACCCCAAGAGCATCCAATAGAAGCTGTGC	NA	-0.489739	8.48502	-4.04972	0.000503935	0.00238555	-0.614997
ILMN_1690523	LRRC20	ENSG00000172731	TCTGCTTGGAGAGTTTGCCCTTGTCTGTCTTGGAAAGTGTGGGCAGCCAC	NA	-0.527066	7.69464	-7.04314	3.72238e-07	5.95952e-06	6.48821		ILMN_1688848	TMEM44	ENSG00000145014	TGCGATGAGTAAGGGTAAGGGCGCATGGAATGGGGCTAAGGTGGGAGTGA	rs73890141 rs79228566	-0.489168	7.23883	-7.16412	2.83521e-07	5.87109e-06	6.81884
ILMN_1701289	LOC146880	ENSG00000215769	CTGCAAAAGATACCAAGATTATTCTGGTTATCCTGGATGCCATTTCAAAT	NA	-0.52653	8.88551	-3.98994	0.000584307	0.00260458	-0.842974		ILMN_1662619	TFPI	ENSG00000003436	CAATGCTGTGAATAACTCCCTGACTCCGCAATCAACCAAGGTTCCCAGCC	NA	-0.488093	8.1912	-5.79884	6.79829e-06	7.03061e-05	3.64683
ILMN_1661337	SRM	ENSG00000116649	GACCTCCTGCTGGCTCTCGCCCACCAACCAAGTGTTACAAGCCCCAGAAT	NA	-0.526502	8.11744	-6.90857	5.0502e-07	7.64813e-06	6.18208		ILMN_2384536	ECI2	ENSG00000198721	GATCTGACTAACTTCACTGATATTCCCCCTGGTGGAGTAGAGGAGAAAGC	rs117792259	-0.48801	7.90767	-6.30705	2.03034e-06	2.66132e-05	4.85243
ILMN_1664922	FLNB	ENSG00000136068	GAGGTGTAGGGAATTTTGCCTGCCTTCCTGCAGACCTGAGCTGGCTTTGG	NA	-0.526311	9.12359	-4.25712	0.000301253	0.00149214	-0.192072		ILMN_1776674	SAC3D1	ENSG00000168061	AGTGGAGAGCAAACTTCGAGGACGTACCCTGGAGGAGGTGGTCATGGCAG	rs61736624	-0.487804	9.30495	-4.75637	8.71952e-05	0.000564338	1.11196
ILMN_1785644	C20orf29	ENSG00000125843	GGCAGTATTATCAACAAGGTCCTGCTCAGTGTCCAGCCCCCGCTGAGTTC	rs56163010	-0.525846	7.65123	-7.9378	5.20388e-08	1.34425e-06	8.46272		ILMN_1739541	NMI	ENSG00000123609	CGGGCAAAGAATGGAGGTGGAGAAGTAGATGTGGTCAAGTGTTCTCTAGG	NA	-0.487498	7.78871	-3.5503	0.00172152	0.00661284	-1.81075
ILMN_1772506	ATP5I	ENSG00000169020	AGGCTTTGCTGGCTTGTGCGGCATCCTGCTCCGTCTGCAGGTTGTGCTTC	NA	-0.525748	8.28301	-8.24948	2.68849e-08	8.24924e-07	9.12516		ILMN_1796339	PLEKHA2	ENSG00000169499	CTGTTTGACCTCCTCCCCCTCTGCTTATGAAGGGGTAGCATGATTCTGTG	NA	-0.486915	7.84702	-6.33447	1.90377e-06	2.54047e-05	4.91669
ILMN_1789599	C1orf151	ENSG00000158747	CCCATGAAGAAAGCCCCTCGTTGCCCAGCACTGTCTGCGTCTGCTCTTCT	NA	-0.524542	7.91724	-4.91457	5.89367e-05	0.000379194	1.42254		ILMN_1693108	RUVBL1	ENSG00000175792	TGCACCGCGCCCTGGAGTCTTCTATCGCTCCCATCGTCATCTTTGCATCC	rs11539271	-0.486393	8.56823	-5.32035	2.1714e-05	0.000180045	2.49076
ILMN_1717052	STARD10	ENSG00000214530	GGCTCCCAAGGCCATGAAGAAGATGTACAAGGCGTGCCTCAAGTACCCCG	NA	-0.524506	11.5266	-6.35579	1.81092e-06	2.09646e-05	4.90129		ILMN_1691572	TST	ENSG00000128311	GGCCGGTTTAGTGACCCCATGACTTACAGCCGGTTCTTACCTCTTAGGTG	NA	-0.485501	11.2868	-6.14334	2.98737e-06	3.61497e-05	4.46695
ILMN_1653055	SOX3	ENSG00000134595	GCCAATGTTAATTTATAGCCAGGTGTGCGTGTGTCTCCCGCCTCGCCGCC	NA	-0.522363	7.92611	-8.59928	1.30108e-08	4.86332e-07	9.85273		ILMN_1780699	THAP11	ENSG00000168286	GGTGCAGCCTGTGATTCTGATGGGGACTGGTAAATCTGTGCCTCTGCCTC	NA	-0.485324	10.055	-8.41308	1.91079e-08	7.45842e-07	9.51101
ILMN_1709307	GPSM1	ENSG00000160360	TTGCTCACGTCTGTGCCATGTTGTCAATGGGTCCTTTCCAACCCAAGAGG	rs1128908	-0.522139	8.20401	-8.45575	1.74899e-08	6.00338e-07	9.55622		ILMN_1785324	MTHFD1	ENSG00000100714	CTTAGTAGGAACGATGAGCACAATGCCTGGACTCCCCACCCGGCCCTGTT	NA	-0.484793	7.72871	-6.5328	1.19819e-06	1.76458e-05	5.37906
ILMN_2316540	MRPL11	ENSG00000174547	CAGGATGAGGCATTTGCCCTGCAGGATGTACCCCTGTCGTCTGTTGTCCG	NA	-0.521811	9.90727	-7.16949	2.80132e-07	4.72955e-06	6.77349		ILMN_1733746	REEP1	ENSG00000068615	GTGCTTGTCAACCATGACCATCTTTGAGCCTTCCTAGTCCTCCACCTGGC	rs57249135	-0.484605	7.36444	-4.45388	0.000184767	0.0010465	0.370529
ILMN_2344971	FOXM1	ENSG00000111206	GCCACCTCCCCGTGTTTCCAAGTCAGCTTTCCTGCAAGAAGAAATCCTGG	NA	-0.521079	8.13561	-5.91416	5.15526e-06	4.98652e-05	3.85339		ILMN_2319424	GYG2	ENSG00000056998	CTTTTTCCGTGTGGGTGGTTAATAATCGTCAGTCTCGGAGGGCGAGGCTC	rs12325 rs1269	-0.484226	7.4547	-8.56911	1.38425e-08	5.94335e-07	9.83223
ILMN_1655154	PTBP1	ENSG00000011304	GAAACTCCTCCCTTGTCTAGCCCTGTGTTCGCTGTGGACGCTGTAGAGGC	NA	-0.520871	11.0502	-8.02641	4.30737e-08	1.17422e-06	8.65241		ILMN_1814281	SPC25	ENSG00000152253	GCAAGGGACTATGAAGTGTCAGATAGTGCCCCTCATCTTGAGGGCCTAGC	NA	-0.483869	7.60883	-4.13445	0.000408469	0.00200462	-0.409262
ILMN_1727001	DDX46	ENSG00000145833	TGGCAGTCCCACATCGATGATAATTGGTGCTCCCTTCATCCAACTGGATC	NA	-0.520867	7.37393	-7.09444	3.3158e-07	5.41629e-06	6.60428		ILMN_1725071	CCDC12	ENSG00000160799	CATGGATGAGGTCAGCTCCTTGTCTGCTGGGTGGCCCCTGCCATTCTGAA	NA	-0.483379	8.33967	-8.516	1.54424e-08	6.35084e-07	9.72326
ILMN_1774334	HIGD2A	ENSG00000146066	AGGCCCATGTGTCGCTGGGGAGGAAGTGACCCTTTGTGTAACTGTAACCG	NA	-0.519986	10.7061	-10.6318	2.61306e-10	2.87175e-08	13.7564		ILMN_1802706	IDH3G	ENSG00000067829	GATGCTGGACCACCTCAAGCTGCACTCCTATGCCACCTCCATCCGTAAGG	NA	-0.483151	8.41758	-8.08219	3.82608e-08	1.24855e-06	8.81863
ILMN_1730294	INO80C	ENSG00000153391	GCGGTTCAGCACCATTGAAGAGTTTTCCTACATTCGGAGGCTGCCCTCTG	rs112429593	-0.51986	7.91839	-9.18448	4.00473e-09	2.06595e-07	11.0326		ILMN_1796074	C18orf56	ENSG00000176912	CGTCACAGCTTTCCTGGGTTGTTGAGCCTCTAAGATGGTCTTTTCCTCTG	rs3198762	-0.483129	8.48571	-4.88123	6.40023e-05	0.000433971	1.41803
ILMN_1655261	ERP27	ENSG00000139055	GTCTTTTTGCCAGAAGTTAAAGGCTGTCTCCAAGTCCCTGAACTCAGCAG	NA	-0.51983	6.8095	-8.39847	1.96969e-08	6.49557e-07	9.43709		ILMN_2382290	KREMEN2	ENSG00000131650	GGACCTGTATGTGGGGGTGGTCTCTGGTTTCGGAGGTCTTTGAACCCCTC	NA	-0.483114	7.45361	-5.40309	1.77386e-05	0.000153338	2.69183
ILMN_1695404	LY6E	ENSG00000160932	CAGGGAGACCGTGTCAGTAGGGATGTGTGCCTGGCTGTGTACGTGGGTGT	NA	-0.519805	11.4379	-4.40291	0.000209714	0.00110086	0.165102		ILMN_1729455	EML1	ENSG00000066629	CCAAGGGCAGCTGCTTTTCCTGTCTTTTGTGCATGGGCGACCCATTACAG	NA	-0.482586	8.4491	-7.71388	8.43051e-08	2.30247e-06	8.03017
ILMN_1769158	ISOC2	ENSG00000063241	GCTGCTCCCGGAAATGCAAATGAGACTCCTGGAAACTGGGTGGGAATTGG	NA	-0.519102	8.40897	-7.65407	9.60098e-08	2.10423e-06	7.84817		ILMN_1800634	NME4	ENSG00000103202	AGAGGAGTTTGAGCCACCAACTTCAGTGCCTTTCTGTACCCCAAGCCAGC	rs116944825 rs112441412	-0.482462	10.5274	-8.0669	3.95218e-08	1.27707e-06	8.78628
ILMN_3247223	TPBG	ENSG00000146242	GCAGACGTTAGCAGGCTCTTCAAAATAACTCCATGGTGCACAGGAGCACC	NA	-0.518993	8.60098	-6.62994	9.56745e-07	1.2663e-05	5.54108		ILMN_1795325	ACTG2	ENSG00000163017	GTCAGAACAGGTTCTCCAAGGATCCCCTCGAGACTACTCTGTTACCAGTC	rs111474892	-0.482246	6.82978	-4.78936	8.0349e-05	0.000526596	1.19285
ILMN_1745593	STMN1	ENSG00000117632	TTTGGCGCTTTTGTGCGCGCCCGGGTCTGTTGGTGCTCAGAGTGTGGTCA	NA	-0.518697	6.98629	-9.01978	5.5545e-09	2.66299e-07	10.7052		ILMN_2335718	HNRNPAB	ENSG00000197451	GCGGCAGCAGGAGCGACCAACTGATCGCACACATGCTTTGTTTGGATATG	rs77837239	-0.481975	10.3123	-4.6412	0.000116028	0.000715761	0.829567
ILMN_1737413	MSH2	ENSG00000095002	CCCTAAGCATGTAATAGAGTGTGCTAAACAGAAAGCCCTGGAACTTGAGG	rs63750027 rs63750571 rs63750857	-0.518447	7.49338	-5.06606	4.05495e-05	0.000275054	1.7944		ILMN_3226807	NHP2	ENSG00000145912	CCCTATGAGGGGCTCCGGTAGCACCTGGGCACCTGCCGCTGGAAGCTATT	rs115094232 rs121908091	-0.481932	9.80046	-5.85295	5.96968e-06	6.33713e-05	3.7764
ILMN_1660806	CSRP2	ENSG00000175183	GAGCTGGAAAGCCCTGGCACAAAAACTGTTTCCGATGTGCAAAGTGTGGG	NA	-0.518029	7.2962	-5.8151	6.53766e-06	6.08905e-05	3.61569		ILMN_2079285	ATP5L	ENSG00000167283	TAGAGTACTTGTCATCTTGAATATAGCCTCCCCAAGAGAGAACAGGGTGG	NA	-0.481878	8.88939	-5.94179	4.82565e-06	5.33118e-05	3.98854
ILMN_2080611	PDSS1	ENSG00000148459	CAGTAAACTTCGACCATCCCCAGAAAGAGATGCCCTCATTCAGCTTTCAG	rs67959614 rs112661893	-0.517509	8.25442	-7.9494	5.07626e-08	1.32486e-06	8.48763		ILMN_1869109	NUCKS1	ENSG00000069275	GAAGGGTTTCCAGGACTGCGTGTCTGCTCCTGAGCTCTGTTTTAAGTATG	rs11547787	-0.481302	12.2304	-6.9197	4.92394e-07	8.78467e-06	6.26738
ILMN_3208233	RBMX	ENSG00000217835	AAGCCGTGGAGCACCAAGAGGTGGTGGCCGTGGACGAAGCCGATCTGATA	rs72615484 rs74509382	-0.517262	9.39757	-6.79902	6.48482e-07	9.34736e-06	5.93121		ILMN_1797585	MYO1B	ENSG00000128641	AGGCTTCAAGAAGGGCTGGTCCTAAGAGGGGGCAGAAATGAATGACCAGG	NA	-0.480742	8.49026	-3.36878	0.00267333	0.00947671	-2.23523
ILMN_1848552	NFIB	ENSG00000147862	CCAGCCTATACTGCTAGCAGCTGCTCATACTGCAGTCAATTACTGGAAGC	NA	-0.516988	8.75196	-6.59453	1.0384e-06	1.35507e-05	5.45893		ILMN_2396546	IGSF3	ENSG00000143061	GGTACAGGAGCGGCTCAGTCATGAAAAAAGAAGGTCTTTTGCCCCATTTC	NA	-0.480669	8.73613	-4.20542	0.000342512	0.00173683	-0.236512
ILMN_2048414	BC146570	ENSG00000258085	TCATTCTGGCAGATGCCCTTAATCCCTGTGGTGAGCTACTGGCTGAACTA	rs34664906 rs113980992	-0.516951	6.59462	-12.0679	2.20981e-11	4.53345e-09	16.205		ILMN_1812968	SOX18	ENSG00000203883	TTTTCCAGGAAGCCCGAGCCCAGGACCTGTTGGCAGAGTTGCCAGGGTTA	NA	-0.480656	7.50837	-5.66828	9.3137e-06	9.09351e-05	3.33314
ILMN_2054392	PPIL1	ENSG00000137168	CAAGTAGTGTCTGTCAGCCCTCTTAACTCTGTGCACGCCCTATTTCAGTC	NA	-0.516867	8.42541	-7.80693	6.8934e-08	1.63468e-06	8.18062		ILMN_1779735	C7orf59	ENSG00000188186	TGTGGTGAAGAGGCAGAACCGAGGTCGGGAGCCCATTGATGTCTGAGCCT	rs115811744 rs115350338 rs113315077	-0.480617	9.76024	-4.56835	0.000139035	0.000830961	0.650957
ILMN_2382942	CA12	ENSG00000074410	GCTGCATGGCAGATGCCTAGGTGGAAATAGCAAAAACAAGGCCCAGGCTG	NA	-0.516119	7.23248	-5.85742	5.90602e-06	5.60449e-05	3.71735		ILMN_3251526	USP13	ENSG00000058056	CACTGCACAAATCCTGCCACTCTTGATGTGCCGCTTGTCTCAGCCTTGGC	rs118165568	-0.480352	7.72507	-9.09657	4.76671e-09	2.8033e-07	10.8933
ILMN_1754839	DHX15	ENSG00000109606	CCCACAGTGTGAAGCAAAGAGACAGTTGGACCGCATCATTGCCAAACTTC	NA	-0.51594	9.9559	-5.27281	2.43952e-05	0.00017874	2.30054		ILMN_2356311	FAM165B	ENSG00000205670	CACAGTCTACCATGAATTGGAAGGTTCTTGAGCACGTGCCCCTGCTGCTG	rs61747964	-0.480242	7.95709	-8.26811	2.58549e-08	9.44426e-07	9.20953
ILMN_1696266	XRCC3	ENSG00000126215	CCTTACATCTGGCTGGAAAGCAGAGCCTCCTGGGAACACATCTGGCTGCA	NA	-0.515446	7.48636	-6.52639	1.21618e-06	1.53046e-05	5.30045		ILMN_1738677	PRPF8	ENSG00000174231	ATCGGGAGGACCTGTATGCCTGACCGTTTCCCTGCCTCCTGCTTCAGCCT	NA	-0.479889	10.5544	-8.08189	3.82851e-08	1.24855e-06	8.818
ILMN_2397231	USP16	ENSG00000156256	GGAATCAAAAGGGCAGTGGTTTCACATCAGCGACACACATGTGCAAGCTG	NA	-0.514856	8.4255	-8.54033	1.46871e-08	5.31104e-07	9.73128		ILMN_1761010	PCCB	ENSG00000114054	CCTTCTTCCACACGTGCCCGAATCTGCTGTGACCTGGATGTCTTGGCCAG	NA	-0.479812	10.681	-9.49773	2.17027e-09	1.59542e-07	11.675
ILMN_1680874	TUBB2B	ENSG00000137285	GGTCTACTTTAGGTGTGCGCTGGGTCTCTGGTGCTCTTCACTGTTGCCTG	rs111970943	-0.514349	6.66914	-8.31291	2.35413e-08	7.40354e-07	9.25833		ILMN_2148796	MND1	ENSG00000121211	CAAAAGCAGGATGATAACCATATCCCCCCAGTGCTCATCAAAGTAGGACA	NA	-0.479557	7.81136	-4.05112	0.000502189	0.00238047	-0.611599
ILMN_1770244	CBX1	ENSG00000108468	AGAGGAAGAGGGTGGTAGAGGAGGTAAGACAGTAGGGAAAGACAAGGGCC	NA	-0.514235	8.74989	-4.46722	0.000178745	0.000961461	0.322929		ILMN_1719205	FBL	ENSG00000105202	CGTGGTCGTGGGAGTGTACAGGCCACCCCCCAAGGTGAAGAACTGAAGTT	rs61737956	-0.479461	10.1625	-6.42594	1.53681e-06	2.1519e-05	5.13049
ILMN_2170515	METTL11A	ENSG00000148335	ACTTCACCCCGGAGCCGGACTCTTACGACGTGATCTGGATCCAGTGGGTG	NA	-0.513088	8.50617	-6.96343	4.45835e-07	6.91809e-06	6.30716		ILMN_3268564	C19orf60	ENSG00000006015	TACCTGCGCAGCGGCCCTGACTACGACTTCGCGCGCTACCGGAGCACAGT	NA	-0.479248	8.50263	-6.34198	1.87051e-06	2.51343e-05	4.93429
ILMN_1723235	DUS3L	ENSG00000141994	GAGAAGACCCGGCGCTTTCTGCTCGAGTGGCTGTCCTTCCTGTGCCGGTA	NA	-0.512883	7.23205	-10.4432	3.67663e-10	3.67704e-08	13.4166		ILMN_2070815	MPDU1	ENSG00000129255	TGCTGTTTGGGGGCTCCCTGGCCCGAATCTTCACTTCCATTCAGGAAACC	NA	-0.478804	7.55204	-6.82839	6.06347e-07	1.0336e-05	6.05941
ILMN_1770053	RBBP7	ENSG00000102054	GTCACGACATCCGAACTGGAGGGACAAGGATCTTAAACCCAAAGTACGAG	NA	-0.512272	10.2013	-3.94349	0.00065543	0.00286058	-0.955482		ILMN_1718988	DAZAP2	ENSG00000183283	AGTGTCTGATGCGGCCACTCATTCGGCTCCCCAGAATTCCTAGACTGGGT	rs1804087	-0.478773	11.8624	-8.81033	8.4629e-09	4.15908e-07	10.3222
ILMN_1883745	BC038580	ENSG00000230836	CCGCTGGGGGCTTCAAGATAACGATGGACGGATAGGGTTCTCTCACCGCT	rs79085961 rs4853082	-0.512205	7.69476	-4.31396	0.000261586	0.00132536	-0.0529481		ILMN_1658015	MBNL2	ENSG00000139793	TCAGGATATAACAGCACTTCACCGAAATATTCTTTCAGCCATACCACTGG	NA	-0.478767	7.90442	-5.82574	6.37267e-06	6.68847e-05	3.71128
ILMN_1720745	HNRNPA1	ENSG00000219582	AGCAAGAGATGGTTAGTGCTTCATCCAGCCAAAGAGGTCGAAGTGGTTCT	NA	-0.511715	11.9573	-3.94329	0.000655758	0.00286091	-0.95597		ILMN_2210482	MRPS34	ENSG00000074071	TACGCGGTGGACTACGAGACCTTGACGCGGCCGTTCTCTGGACGCCGGCT	NA	-0.477823	7.85666	-7.14908	2.93255e-07	6.03723e-06	6.78512
ILMN_1747934	ISYNA1	ENSG00000105655	TTCCTCCCCGCTGCCCCCCACGACCCTACCTTGAAGGCCCCCACAAATAA	NA	-0.511563	7.27828	-10.2258	5.47713e-10	4.93089e-08	13.0195		ILMN_1766951	MSX2	ENSG00000120149	AGGTACATTCATCCTCACAGATTGCAAAGGTGATTTGGGTGGGGGTTTAG	rs34342523	-0.477782	7.80943	-5.03102	4.42081e-05	0.000317833	1.78477
ILMN_1653718	ZFAND2B	ENSG00000158552	GCCAGGCCCTACTCTTAGCCCCTTCATCATGTCATCTCCCTTATGCTGGA	NA	-0.511558	8.55821	-9.36526	2.8078e-09	1.58268e-07	11.3878		ILMN_1690523	LRRC20	ENSG00000172731	TCTGCTTGGAGAGTTTGCCCTTGTCTGTCTTGGAAAGTGTGGGCAGCCAC	NA	-0.477602	7.69464	-6.27059	2.2121e-06	2.83869e-05	4.76684
ILMN_3265365	CEP78	ENSG00000148019	GCAACACCCTGGAAAGGACCTGCATTCCTGATCTGACTGTCCTGAAAACC	NA	-0.511304	8.3421	-5.77877	7.1346e-06	6.55945e-05	3.5283		ILMN_1775008	NCAPD2	ENSG00000010292	GATCCTAGGAAGTCTGTTCCTGTCCTCCCTGTGCAGGGTATCCTGTAGGG	NA	-0.477495	8.45517	-4.94891	5.4141e-05	0.000375919	1.58381
ILMN_1671766	F12	ENSG00000131187	CTCCTTGGTGATTCCGCAGTGAGAGAGTGGCTGGGGCATGGAAGGCAAGA	NA	-0.511048	9.1243	-8.47527	1.67975e-08	5.86848e-07	9.59671		ILMN_1720745	HNRNPA1	ENSG00000219582	AGCAAGAGATGGTTAGTGCTTCATCCAGCCAAAGAGGTCGAAGTGGTTCT	NA	-0.477258	11.9573	-3.61347	0.0014756	0.00582937	-1.66154
ILMN_1702637	BEX1	ENSG00000133169	GGGAGCTGCAGAGCTACGCAGCCTTCGGTGCAGTCGTCACTCGTGTCTCG	NA	-0.511019	8.07784	-6.01142	4.08686e-06	4.12733e-05	4.08586		ILMN_1838863	CCDC85C	ENSG00000205476	GCCCGTGGACTCCCGGCCTGTTTCTACCTTCTATTCAACCACTCTGACGT	NA	-0.476874	9.26335	-7.70796	8.53952e-08	2.32864e-06	8.01734
ILMN_1753823	IL17D	ENSG00000172458	CTGCAGAGATCAATCTGGAGGCTTCTGTTTCTGCATTCTGCCACGAGAGC	NA	-0.510298	7.57551	-8.37812	2.05483e-08	6.6814e-07	9.39466		ILMN_1662306	RABL3	ENSG00000144840	GCGTCGTTGGTCATTGGAAGCTCTCAACAGGGATTTGGTGCCAACTGGAG	rs114847372	-0.476846	8.54366	-6.33612	1.89641e-06	2.53472e-05	4.92056
ILMN_1779416	SCUBE2	ENSG00000175356	TGGGAGGACTCAGTTTCTCCACAGCCTTCTCCAGCCTGTGTGATACAAGT	NA	-0.509867	7.00863	-8.37777	2.05634e-08	6.6814e-07	9.39393		ILMN_1676548	BZW2	ENSG00000136261	AAATGGAGCCCTGAGGCATCAGCTATTATACTTGGGACTCTACCTCTCAC	NA	-0.47668	10.0939	-4.72382	9.45225e-05	0.000603787	1.03216
ILMN_1689800	MRTO4	ENSG00000053372	GGACCATCAGGACTGCTGCCGCCCCTCTGGAGAGAGCAGCTTTTTATTTG	NA	-0.509835	7.57331	-9.89525	1.01521e-09	7.58958e-08	12.404		ILMN_1729123	PPP2R4	ENSG00000119383	CATCCCCCTATGGGCTCCCAGCCCCTTGCACCCTCATTGCTGTTCAGATT	rs112423935	-0.476303	10.378	-7.7384	7.99418e-08	2.21791e-06	8.08323
ILMN_1729455	EML1	ENSG00000066629	CCAAGGGCAGCTGCTTTTCCTGTCTTTTGTGCATGGGCGACCCATTACAG	NA	-0.509595	8.4491	-8.29053	2.46693e-08	7.68975e-07	9.2114		ILMN_1758173	TMEM99	ENSG00000167920	CTCTCTCAAGGGTCTCACGTTGCAGCATTCTTACCAGAGGCCATTGGGCC	NA	-0.476258	8.4028	-7.80515	6.91988e-08	1.98516e-06	8.2273
ILMN_3240365	MNX1	ENSG00000130675	GGGTTTATGCTTACGTCTCTGGGGTCGGGGGGATTATGTCACGAGCGTTC	NA	-0.509324	8.3963	-6.85038	5.76645e-07	8.49228e-06	6.049		ILMN_2376050	FXYD3	ENSG00000089356	CCTGAGACATGAACCCAAAAAGAGACCCACAATAAACTCGTGACTTGTCC	rs12852	-0.47546	7.76729	-7.41546	1.62039e-07	3.78154e-06	7.37768
ILMN_1764522	LMBR1	ENSG00000105983	GCCGAGTGGTAGAAACTCCTCTTTCTTCATAGTCCTCAGGCTTTGGTTAC	rs114561060	-0.509187	9.82407	-6.75903	7.10725e-07	9.96841e-06	5.83926		ILMN_2371458	CXCR7	ENSG00000144476	GCGTCAGAGCCAGCTGAGGACAGGCTTGCCTGGACTTCTGTAAGATAGGA	NA	-0.475239	7.31921	-5.12592	3.4992e-05	0.00026338	2.01675
ILMN_2394242	AMMECR1	ENSG00000101935	GCACATACAGTCCCAGTGCCCAGCACACCGGAAGTTTGTATACTGGCCTC	NA	-0.50847	7.38068	-7.72562	8.21854e-08	1.86615e-06	8.00419		ILMN_1692651	PHB	ENSG00000167085	TTCAGAGACTGCCCTTCTCACGGGCTCTATGCCTGCACTGGGAAGGAAAC	NA	-0.475133	9.27063	-6.6341	9.4759e-07	1.47797e-05	5.61342
ILMN_1678165	LSM7	ENSG00000130332	CGGCACCATTGAGTACATGCGAGACCCTGACGACCAGTACAAGCTCACGG	NA	-0.507349	9.92609	-6.39969	1.63401e-06	1.93936e-05	5.00434		ILMN_1763460	NHP2L1	ENSG00000100138	TCTGAGAGCCCTTCCCCTGTGTCCTGCCACCATGTGGGTCAGATGTACTC	NA	-0.474962	10.0636	-5.54624	1.25184e-05	0.000115634	3.03866
ILMN_1677085	RGS19	ENSG00000171700	CCCAGACAAGCCTTTGGTGGGGAACAGAACCTCCGCATCGTGTAGTTTTG	NA	-0.507195	8.00705	-10.2344	5.39158e-10	4.90328e-08	13.0352		ILMN_1758915	PDCD2	ENSG00000071994	CTGAAGACTGCCTGGAAGGGGCCGCGCGTGTGTTCATGCCTATACGATAA	NA	-0.474801	8.447	-6.02982	3.91157e-06	4.48711e-05	4.19801
ILMN_1664369	DHTKD1	ENSG00000181192	TTTCTCTGAAGTGGTGTGGGAAGTACCAGGGGACTGGCAGAAGCCCAGGC	NA	-0.506049	7.58978	-6.36807	1.75956e-06	2.04641e-05	4.93013		ILMN_1767446	RNF150	ENSG00000170153	GGAGGTCCTGCTGCAAACCCCCTGAGCCTTTGCCATTCACTACTTACCAA	NA	-0.474778	7.28633	-5.93988	4.8477e-06	5.35219e-05	3.98399
ILMN_1729453	TSPAN9	ENSG00000011105	CTTTCTGCTTGCATTGCCGTATCTGTGCGTTCCTTCATCCTGGTCCTGGC	NA	-0.505545	8.08527	-7.0592	3.58991e-07	5.78418e-06	6.52457		ILMN_1705301	TEAD4	ENSG00000197905	GGCAGCCCCCTGAAGTGCCAAGAGAGCTGAGAGGAGCAGTTGTGACTCTA	NA	-0.474741	8.50393	-5.61309	1.06445e-05	0.000101899	3.20012
ILMN_1652913	EZH2	ENSG00000106462	TGCAGTTGCTTCAGTACCCATAATGTATTCTTGGTCTCCCCTACAGCAGA	NA	-0.505317	7.57271	-5.6361	1.00676e-05	8.67146e-05	3.18401		ILMN_3229770	SKP1	ENSG00000113558	TCCCTTGACAGTAGTTTGCCTTCATCTCACCTTTCATTTGTCCCAAATTC	NA	-0.474191	7.71602	-5.78138	7.09002e-06	7.28131e-05	3.60496
ILMN_1715947	HNRNPA1	ENSG00000220157	CAGCAAGAGATGGATAGTGCTTCATCCAGCCAAAGAGGTCGAAGTGGTTC	rs1056546	-0.505198	11.4735	-4.67314	0.000107185	0.000622678	0.829013		ILMN_1658373	PAN2	ENSG00000135473	GGCCAGCAAGTAGAGTGTTGGTGGCCCAAGCAAACCAGTGTTGCCAATAC	NA	-0.473613	7.72405	-7.18181	2.72499e-07	5.73711e-06	6.85845
ILMN_2231242	HMGB1	ENSG00000189403	GCTGTGCAAAGGTTGAGAGCTATTGCTGATTAGTTACCACAGTTCTGATG	rs12589	-0.505179	8.09853	-3.61772	0.00146037	0.00559077	-1.73681		ILMN_2072178	ECHDC3	ENSG00000134463	AGCAAAAGGTGGCAACCCATGGAGGCAGAAAGAAGGACGCCAGCCTGACC	NA	-0.473507	7.40681	-6.33897	1.88375e-06	2.52353e-05	4.92725
ILMN_1665797	CSE1L	ENSG00000124207	AACCCCAAAATTCACCTGGCACAGTCACTTCACAAGTTGTCTACCGCCTG	NA	-0.504931	10.5801	-6.79311	6.57326e-07	9.43072e-06	5.91762		ILMN_1761138	C9orf142	ENSG00000148362	CAGCTGGTGGCGTGGACTTCGATGAGACCTGAAGGTGCAGCACAAGCGTG	NA	-0.473467	9.95266	-8.14822	3.32717e-08	1.14157e-06	8.95801
ILMN_3307266	PSMC3IP	ENSG00000131470	GCAGGTGTACAGAGAGAGGCAGAAGTACTGTAAGGAGTGGAGGAAGAGGA	rs2292754	-0.504696	7.0411	-6.74398	7.35714e-07	1.02368e-05	5.80459		ILMN_1713927	AMTN	ENSG00000187689	TCCCAACTCCCAGTGGCACAGATGACGACTTTGCAGTGACCACCCCTGCA	rs61755875	-0.473251	6.52962	-9.4476	2.39181e-09	1.73657e-07	11.5785
ILMN_2137084	LIN9	ENSG00000183814	GATTTGGCATGTCTTCCCATCAGTTCAGGTCAAAAGTGCATTGTTGTGAG	NA	-0.504635	6.84531	-7.94326	5.14341e-08	1.33449e-06	8.47445		ILMN_1710514	BCL3	ENSG00000069399	CTGTCCGGAATGCCACCCACATCTTCCATTTCCATGTCCCCTCCCAGAGC	rs116476053	-0.473094	8.01681	-9.93581	9.40518e-10	9.27015e-08	12.5041
ILMN_1797307	PAK6	ENSG00000156970	GGGGAGCTTGCAGCAGAAATGAATGGGGTTTTTGACACTACATTCCAAAG	rs79104296	-0.504013	7.31986	-7.07569	3.45884e-07	5.5883e-06	6.5619		ILMN_1776577	DSCC1	ENSG00000136982	CTCATCACCAGGACAGTTGGAGGGGGTAGGCCGAGGTTAAATGGTCCACG	NA	-0.47238	8.22621	-3.37902	0.0026081	0.00928092	-2.21148
ILMN_3307729	CXXC5	ENSG00000171604	TGTCACTGCTCGTGTGGTCTCCAGCAAGGGATTCGGGCGAAGACAAACGG	NA	-0.503967	11.217	-7.30186	2.08444e-07	3.80307e-06	7.07016		ILMN_1660577	ATP5G2	ENSG00000135390	TCAGCAGCTTGGCAGTCTCATGTCCCCTTACCTCACTTGTCTCTAGCCGC	NA	-0.472349	11.4772	-7.30609	2.06491e-07	4.58255e-06	7.13554
ILMN_2124951	RBMX	ENSG00000147274	CCTCCACGTGATTCCTACAGCAGTTCAAGCCGCGGAGCACCAAGAGGTGG	rs74509382 rs34606958	-0.50382	9.47686	-6.2858	2.13432e-06	2.39389e-05	4.73661		ILMN_1714383	TPD52L1	ENSG00000111907	CCCGCTGGGAAAAACCCAGGCCTTGACATTGTTATTCAAATGGCCCCTCC	NA	-0.472235	10.8035	-6.3288	1.92927e-06	2.55441e-05	4.90341
ILMN_1797074	EMG1	ENSG00000126749	GGTGTCCATCAGTAACTACCCCCTTTCTGCTGCCCTCACCTGTGCAAAAC	rs74396478 rs3180956	-0.503584	9.00658	-7.47555	1.41927e-07	2.78533e-06	7.45591		ILMN_1702806	PDCL3	ENSG00000115539	ATGAAGAGGGACAGCGATTCCGAGGGTGACTGAGGCTACAGCTTCTATCA	NA	-0.471222	8.95315	-9.82511	1.1592e-09	1.03292e-07	12.297
ILMN_1716465	RBP7	ENSG00000162444	GTGCAAACAGACATTCCAGAGAGCCTGATCCACATCCAGCAGCAGAGCCC	rs41280784	-0.503484	6.73336	-14.182	8.44196e-13	4.38063e-10	19.4071		ILMN_1764431	COPS6	ENSG00000168090	CCCTGCTGGTGGCTCTGTCCTCTGTTAGGCACCACACTGGTTGGTCAACT	rs113803296	-0.470623	8.66253	-5.98204	4.38338e-06	4.94476e-05	4.08441
ILMN_1669598	SUV420H1	ENSG00000110066	CTGGTGCTTTTAAATCCAGAGTGGGACTGCCTGCGCCTGCTCCTGTTATC	NA	-0.50245	7.85646	-5.43056	1.65886e-05	0.000129888	2.68524		ILMN_1735955	RPL23AP7	ENSG00000184319	CAAACCTGTTTGTGAGATCTCCTTCAAATACTACTGTAGACCCCAGTGTT	rs1049997 rs1049996	-0.470299	8.92174	-8.14274	3.36594e-08	1.14865e-06	8.94645
ILMN_2147306	PNRC2	ENSG00000215700	GTTTGGTCAAGGGGTAGGTGCAACCCAATGGACCACTTATGCAAAAGATG	NA	-0.501406	8.97492	-7.71055	8.49171e-08	1.9061e-06	7.97138		ILMN_1811624	THADA	ENSG00000115970	GTCAGAGCAGTGCCACCTCCTGTCTCAGTTCTTCAGAGAGCTTCCACCAG	NA	-0.468814	7.76459	-9.24505	3.55392e-09	2.28839e-07	11.1852
ILMN_1783075	MMS22L	ENSG00000146263	TCAGAGCAGAAATGGGGCCTTGGCAGGAATATAGCACAAAGGGAAGCCTA	rs112225327	-0.501195	7.08063	-8.51677	1.54179e-08	5.50645e-07	9.68261		ILMN_1801118	SNRNP25	ENSG00000161981	CTGGTGGCTGAGCTTTTTCCCAGCAGGAATGGGTCCTCGAATCATCGTGC	rs74493241	-0.468776	10.3024	-3.03886	0.00586792	0.0183138	-2.98671
ILMN_1668996	C1QBP	ENSG00000108561	TTGCCGACCGAGGGGTGGACAACACTTTTGCAGATGAGCTGGTGGAGCTC	rs115143985	-0.500909	11.0652	-7.02117	3.91183e-07	6.21957e-06	6.43839		ILMN_2266005	FAM165B	ENSG00000205670	TGTAGTTTTCCCCGGCAGGACGGTAGAAGTCGTGGTTTGTGCGCGGCCAG	NA	-0.468089	7.39673	-13.1059	4.22669e-12	3.24224e-09	17.8068
ILMN_2151488	RMI1	ENSG00000178966	GGTGTCATTGTTCCCTTTCTGAATTAGCTGTACATATAAGCCTTCCTTTG	NA	-0.500653	8.75757	-4.8996	6.11602e-05	0.000390677	1.38574		ILMN_1788099	LSM4	ENSG00000130520	GGCATCTTTCAAGCCCTCGCTCTGGTTCTCAGGGCAGCATTTTCCAGGCG	NA	-0.468067	9.97233	-6.32327	1.95448e-06	2.57912e-05	4.89045
ILMN_1703132	LYRM2	ENSG00000083099	GTGGACATGGCTGCTTCCCGCTTACCCCCAGCGACGCTAACGTTAAAGCA	rs74466886	-0.499978	9.42836	-7.17983	2.73712e-07	4.63446e-06	6.79676		ILMN_1795927	PSPC1	ENSG00000121390	GGTAGAGGAAGTCAAGGGGGCAACTTTGAAGGCCCTAATAAGCGTCGTAG	rs543360	-0.467631	7.57234	-5.62679	1.02971e-05	9.92742e-05	3.23316
ILMN_3200717	LOC643387	ENSG00000120948	AGCTTGTGGTGTGCTTTGCAGGAGGACTTGGAAGCAGAGTTCAGCAGTGA	NA	-0.499962	8.91784	-6.23604	2.39971e-06	2.62718e-05	4.61916		ILMN_2328986	SREBF1	ENSG00000072310	TCATGCGCCTGGGCGGTGGGACCACTGTCACTTCCAGCTAGACCCCGTGT	NA	-0.46732	7.49649	-5.36218	1.96025e-05	0.000165556	2.59247
ILMN_1658607	BCMSUNL	NA	CATTAGGAAGTGGTAGAAACTTTAAATCGCCCCAGAGTTTGCCTGTTTCC	NA	-0.499811	7.18871	-7.13583	3.02107e-07	5.02362e-06	6.6977		ILMN_2071809	MGP	ENSG00000111341	CCGAGAACGCTCTAAGCCTGTCCACGAGCTCAATAGGGAAGCCTGTGATG	NA	-0.465658	8.23727	-2.22989	0.0358909	0.0808816	-4.66753
ILMN_1681890	DYNLT3	ENSG00000165169	ATTAGGGTACACAGCTGGCCACCAAATGCGAAGTCAATCTGCTACTTAAC	NA	-0.499595	8.82658	-5.10778	3.6589e-05	0.00025246	1.8967		ILMN_1798886	NUDT21	ENSG00000167005	ACTTGTTCAGTCACTTGAGATGAAATGCTTGGGGTAGCTTTTCCATCCTC	NA	-0.465286	8.18116	-5.02423	4.49542e-05	0.00032241	1.76817
ILMN_1800261	TUBA1B	ENSG00000123416	GGAGAGGAATACTAATTATCCATTCCTTTTGGCCCTGCAGCATGTCATGC	rs117591888	-0.499046	12.9977	-7.41323	1.6284e-07	3.10929e-06	7.31796		ILMN_1811102	LRSAM1	ENSG00000148356	CCTGCTCTCCACAACTGTCCCTCCTTACCCCATGTAGCTCGATCCGAAGC	NA	-0.465214	8.86797	-6.24764	2.33497e-06	2.95948e-05	4.71287
ILMN_1801118	SNRNP25	ENSG00000161981	CTGGTGGCTGAGCTTTTTCCCAGCAGGAATGGGTCCTCGAATCATCGTGC	rs74493241	-0.498575	10.3024	-3.28953	0.00323471	0.010956	-2.50529		ILMN_1782045	FKBP4	ENSG00000004478	TCCCTGTTCTGGTATTTCCCCTGTCAGTTTCCCCTCTCGGCCAGGTTGTG	rs1803815	-0.465027	9.81629	-6.02738	3.9344e-06	4.51037e-05	4.19221
ILMN_1653466	HES4	ENSG00000188290	CCCCGTTCTAGGGCCGTGGCCTTTGCCGAGACTGTAGCAGAGAAAACGTA	NA	-0.498507	10.4415	-5.86837	5.75299e-06	5.4776e-05	3.74361		ILMN_1749243	BANF1	ENSG00000175334	GCGGCTCTTGAAGCGACCCGGAAGCGGAAGTGGAAGAAAGTTCTAGTGGC	rs11554558	-0.464906	7.83186	-6.96833	4.40907e-07	8.02779e-06	6.37772
ILMN_1801257	CENPA	ENSG00000115163	GGCTGGGCATTTCCATCATATAGACCTCTGCCCTTCAGAGTAGCCTCACC	NA	-0.49811	8.9371	-5.28417	2.37251e-05	0.000174618	2.3283		ILMN_1690282	CRADD	ENSG00000169372	GCTGGGGAGTGTGTCCCTGAGTCATGTGGGCTGAATCCTGACTTTCACTC	NA	-0.463877	7.92301	-8.59674	1.30788e-08	5.71161e-07	9.88877
ILMN_1680925	SLC9A3R1	ENSG00000109062	GGCCTCAGCCTTAAACTTTTGTTCCTACTCCCACCCTCAGCGAACTGGGC	NA	-0.497999	10.9558	-4.49446	0.000167047	0.000910194	0.389826		ILMN_1654690	CECR5	ENSG00000069998	CCGGCACTGAAGGCATGCAGCCTGTCGGCAGAGTGTCTTAACACCAGATG	NA	-0.463002	9.48039	-6.76149	7.06729e-07	1.16968e-05	5.90638
ILMN_1792681	CCDC86	ENSG00000110104	GGGAGCAGAGCTTTTCCCTAGCACCCACTTTCCCAAACCAGTCTCTGCAG	NA	-0.49791	8.36772	-7.73603	8.03528e-08	1.83392e-06	8.02682		ILMN_1797530	CHCHD5	ENSG00000125611	GAGGAGTGTCTTCGACAGAACGAGGCAGCTGTGGGCAACTGTGCAGAGCA	NA	-0.462714	8.80361	-8.46782	1.70586e-08	6.8401e-07	9.62407
ILMN_1702806	PDCL3	ENSG00000115539	ATGAAGAGGGACAGCGATTCCGAGGGTGACTGAGGCTACAGCTTCTATCA	NA	-0.497569	8.95315	-10.559	2.97942e-10	3.12893e-08	13.6259		ILMN_2290118	MEGF9	ENSG00000106780	GCAGCCCTAGAAAGTAAGCCCAGGGCTTCAGATCTAAGTTAGTCCAAAAG	NA	-0.462633	7.33786	-5.59938	1.10042e-05	0.00010438	3.16703
ILMN_1761138	C9orf142	ENSG00000148362	CAGCTGGTGGCGTGGACTTCGATGAGACCTGAAGGTGCAGCACAAGCGTG	NA	-0.497226	9.95266	-8.70936	1.03888e-08	4.16649e-07	10.0782		ILMN_1727281	TAF6L	ENSG00000162227	TCTCGGACTACTCGCTGTACTTGCCGCTCTGAGTCAGTGGCCCCTTCGTT	rs116651599	-0.462305	8.34606	-8.67962	1.10384e-08	5.0716e-07	10.0577
ILMN_3251383	CCDC74B	ENSG00000152076	AGAAACGGCGCCTGCATCGCTCGGTGCTTTGAGCTACCCGCATCTGGTCA	NA	-0.496594	7.20709	-7.42915	1.57211e-07	3.03527e-06	7.35326		ILMN_1670796	EXOSC10	ENSG00000171824	GACAGAGGCTTCAGGTACAACTGGCCACAGAGATAGTCCTGGAAGACACG	NA	-0.462063	9.25799	-9.41952	2.52602e-09	1.81397e-07	11.5243
ILMN_1728024	TUBG2	ENSG00000037042	ATGAGGCGGCTGCTGCAGCCCAAGAACGTGATGGTGTCCACAGGCCGAGA	NA	-0.495407	7.90895	-6.71172	7.92339e-07	1.08534e-05	5.73021		ILMN_1714349	GLCE	ENSG00000138604	CAGTGCAGACTCTCACTGAAAGCTGCTATTTTCATCCTCCTTGTGGTTGC	NA	-0.461756	8.2855	-5.22345	2.75341e-05	0.000216771	2.25477
ILMN_1708743	NT5DC2	ENSG00000168268	GTGCGCTTCTCTGACCTCTACATGGCCTCCCTCAGCTGCCTGCTCAACTA	rs112096597	-0.494991	7.92427	-10.0189	8.04733e-10	6.47072e-08	12.6359		ILMN_1695658	KIF20A	ENSG00000112984	GATCCTACGCTCACGGCGTTCCCCTTTACTCAAATCTGGGCCTTTTGGCA	NA	-0.461397	8.97572	-4.18829	0.00035739	0.00179489	-0.27824
ILMN_2355738	INCENP	ENSG00000149503	GGGCCCAGCCCCACATGGCCTGCAGACAGTGCTCTGTAAATAGTTGTTTT	rs12786326 rs1047739	-0.494052	7.92504	-5.50717	1.37653e-05	0.000111404	2.8715		ILMN_1768117	RBM25	ENSG00000119707	ACACACCTGGAGAGGACATTTGAAAACACTGTTCTTACCCTCGAACCCTG	NA	-0.461293	9.49766	-5.46725	1.51697e-05	0.000135035	2.84747
ILMN_2110281	UFC1	ENSG00000143222	GTGCATCACACTTAACTCATCTAACTGCTTCCCCGGACACCCTCCACCTC	NA	-0.493891	9.41922	-8.88517	7.27594e-09	3.23348e-07	10.435		ILMN_1781745	C9orf152	ENSG00000188959	GCATGGCCGTCCAGTCTTGCCCATCTACATCCAGAGCTGTTAACTAGTAG	NA	-0.461237	8.89185	-3.5979	0.00153282	0.0060177	-1.69839
ILMN_1743747	RUSC1	ENSG00000160753	GGTGGGCCTGTGGTGATGGTTTGCATCCTTCCTCCCTTGTCCCAATAAAG	NA	-0.493572	10.2977	-7.66728	9.32891e-08	2.05994e-06	7.87702		ILMN_1758104	PRPS2	ENSG00000101911	CTGAATGGGGGTGGACCTGGCATTTATCTGGCCAAAAACAGGAGCCAGAG	NA	-0.46115	7.73763	-5.53023	1.30149e-05	0.000119037	2.99994
ILMN_1703949	KPNB1	ENSG00000108424	TCAGAATTGGCAGCACAAAGAAAACGCCCTCTCCTGACTTGTATTGTGGC	rs79382496	-0.49347	11.6631	-8.13714	3.40597e-08	9.83495e-07	8.88792		ILMN_1770678	CBX2	ENSG00000173894	TTGTGTGTTTTTCCTGGTGCTTCAAGAGCGTGTGCAGGGCAAGTGCCGTC	rs73420297	-0.461088	9.5051	-7.40943	1.64213e-07	3.81715e-06	7.36437
ILMN_1730260	N6AMT2	ENSG00000150456	CTGGGCTGGACTGTGGGATCTGATTACAGACGGTGACATAACACAGGAAG	NA	-0.493323	8.66088	-6.03148	3.89622e-06	3.97117e-05	4.13369		ILMN_1750518	THOC4	ENSG00000183684	TCGCTCTGGTCGCAGCTTAGGAACAGCAGACGTGCACTTTGAGCGGAAGG	rs11544150	-0.460789	9.94181	-2.88345	0.00843199	0.0247242	-3.32968
ILMN_1735220	CAV2	ENSG00000105971	GCCATTCCCCTGGCCTTCATTGCGGGAATTCTCTTTGCCACCCTCAGCTG	NA	-0.493277	8.47604	-6.49039	1.32237e-06	1.63494e-05	5.21651		ILMN_1768973	HIST2H2AC	ENSG00000184260	CGCCCAGGGCGGCGTTTTGCCTAACATCCAGGCCGTTCTGTTACCAAAGA	NA	-0.460768	10.4434	-4.61137	0.000124947	0.000761994	0.75642
ILMN_2356895	MRPL42	ENSG00000198015	GACAGATGATGCGGAGGTTCCTGGGGGAATCAAAGAGAAATGTGCCTCAT	NA	-0.493218	9.46491	-9.13668	4.40199e-09	2.23173e-07	10.938		ILMN_1744647	CAND1	ENSG00000111530	TGGGTAAGTGTTCACTACTTTTCCTGATTAAGGGATCTGTGCTGGGGAAC	rs76825660	-0.460141	8.83568	-7.67334	9.20675e-08	2.46288e-06	7.94223
ILMN_1710207	FAM178A	ENSG00000119906	CAGTGTCGGCGCACCTCATTATCTGTGCATTTGTTTTTCCTGGGCAGTCC	NA	-0.492457	7.51149	-9.67742	1.5357e-09	1.0263e-07	11.9908		ILMN_2338997	PTP4A2	ENSG00000184007	GATGGAATAGAAGCCCTTGTTGCTGTAGATGTGCGTGCAGTCTGGCAGCC	NA	-0.459456	10.4248	-6.83717	5.94298e-07	1.01699e-05	6.07947
ILMN_1710150	EED	ENSG00000074266	GACTCATCATAAATGTGGTGCTGCTATTCGACAAACCAGTTTTAGCAGGG	NA	-0.491511	7.51005	-7.26673	2.25402e-07	4.04966e-06	6.99166		ILMN_1653711	FZD2	ENSG00000180340	TGGAGGAAGTTCTACACTCGCCTCACCAACAGCCGACACGGTGAGACCAC	NA	-0.459381	7.3579	-8.72674	1.00276e-08	4.71779e-07	10.1533
ILMN_2184640	NOLC1	ENSG00000166197	ACCTGGGAACCCTCAGGTCTCTAGGTGAGGGTCTTGATGAGGACAGAAGT	NA	-0.490374	8.09982	-8.01261	4.43579e-08	1.19848e-06	8.62294		ILMN_1750394	SLC39A6	ENSG00000141424	GACTTTGCTGTTCTACTAAAGGCTGGCATGACCGTTAAGCAGGCTGTCCT	NA	-0.459358	10.2465	-3.50928	0.00190229	0.00715624	-1.90726
ILMN_1787280	C1orf135	ENSG00000127423	TCTGGATGTGACTCTGTTACCCTTTTCCCACAAGATAGGAGGGAATCCCC	NA	-0.490342	7.78743	-8.13997	3.38566e-08	9.79543e-07	8.89392		ILMN_1745256	CXXC5	ENSG00000171604	TCTGGCCTTGCTAATGGCAACAGAAGAAAGGGCTTCTTTGCGTGGTCCCC	NA	-0.458455	10.7112	-7.73834	7.99517e-08	2.21791e-06	8.0831
ILMN_1783684	RBBP4	ENSG00000242457	GCCACAGGATCAGCTGACGAGACTGTTGCCTTGTGGGATCTGAGAAATCT	NA	-0.489942	9.3044	-7.18389	2.71235e-07	4.61022e-06	6.80588		ILMN_2172755	DEPTOR	ENSG00000155792	TGCTATGGTTGGGGGTAGTTAGGGAGAGACTACATGAAATTGTGTGCCCC	rs1051541	-0.458247	7.50367	-6.09831	3.32392e-06	3.95708e-05	4.36043
ILMN_1664030	RAB1B	ENSG00000174903	ACTCTGCTAGCACCTCCTCCCTTTCCCCAAGGTAGCACATCTGGCTCACT	NA	-0.489766	7.90459	-10.0242	7.96834e-10	6.47072e-08	12.6457		ILMN_1691949	THOC3	ENSG00000170089	CCTCTGGACCTCCTGTCTTCTCTGCTTCTGGGTGCATGGTAGACTTTGTG	NA	-0.45803	11.3409	-8.31106	2.36327e-08	8.75951e-07	9.29914
ILMN_1771734	GMPS	ENSG00000163655	ACATTCTCAGGGAGTCTGGGTATGCTGGGAAAATCAGCCAGATGCCGGTG	NA	-0.489154	10.3261	-6.60954	1.00294e-06	1.31659e-05	5.49378		ILMN_2354478	CYFIP2	ENSG00000055163	CCTTCAGGAGACTTGATCCCAGTAGACTGAGGTCTTCCCTTTCAGCAGAA	rs111840775	-0.45773	7.09748	-8.04178	4.16881e-08	1.32762e-06	8.73304
ILMN_1698185	WDR90	ENSG00000161996	GCGCCAGGTTGTCAATGGCCTCATGCTGGGACAGGCCAGGATTCACGTAA	NA	-0.489001	7.23324	-9.54045	1.99822e-09	1.23748e-07	11.7278		ILMN_3307841	AGR2	ENSG00000106541	GGCCTTGAGACTTGAAACCAGAAGAAGTGTGAGAAGACTGGCTAGTGTGG	rs1051869 rs1802157	-0.457726	12.4629	-2.56662	0.0173134	0.0446648	-4.00176
ILMN_2298936	THOC3	ENSG00000170089	GTTACGGCGTCTGGAGATAAAACCATTCGCATCTGGGATGTGAGGACTAC	rs4868559	-0.488538	9.53622	-5.5826	1.14612e-05	9.63823e-05	3.05447		ILMN_1706779	LIG1	ENSG00000105486	CTTCCCTCGGTTTATTCGAGTCCGTGAAGACAAGCAGCCGGAGCAGGCCA	rs35100567	-0.457229	7.74928	-4.19915	0.000347884	0.00175715	-0.251787
ILMN_1773200	CP110	ENSG00000103540	CACATTCTTTTTTGGTGTTCATAGCTTCTTCTCATACAGGTGCCAGACAC	rs1801766	-0.488442	8.58344	-7.07696	3.44897e-07	5.57747e-06	6.56476		ILMN_2383349	STEAP3	ENSG00000115107	CTGGCAGCAGCATCCCGAGAGCACATCATCTCCACAGCCTGGTAAATTCC	NA	-0.457123	7.4911	-7.25432	2.31726e-07	5.00409e-06	7.02036
ILMN_1742167	TUBA1C	ENSG00000167553	ACCTTAACCGCCTTATTAGCCAGATTGTGTCCTCCATCACTGCTTCCCTG	NA	-0.488134	12.7207	-6.54866	1.15488e-06	1.46904e-05	5.35231		ILMN_1693410	BRI3BP	ENSG00000184992	GGACCAGCCCTCTCTAGATTGCTGGAATTGTATGGATGTGTTGGGGTTGG	NA	-0.457083	9.67779	-3.18054	0.00419698	0.0138536	-2.66755
ILMN_1738718	CYB561D2	ENSG00000114395	GACACCTCAGGCACTGGGACAGTTGGGCATTTGGAGGCCCGTGTGTGAAT	NA	-0.488004	7.56366	-7.27696	2.2032e-07	3.97703e-06	7.01454		ILMN_1669273	PPT1	ENSG00000131238	TTGGAGAAATGATGAGCTACGCCTTGATGAAAGAACCGTGTTGGTGCTGC	NA	-0.456927	10.9062	-4.1768	0.000367724	0.00183529	-0.306209
ILMN_1685916	KIF2C	ENSG00000142945	CTGGGGTTGTCCTGGCTCTGGGGAGAGAGACGGAGCCTTTAGTACAGCTA	NA	-0.487284	7.70078	-6.86208	5.61449e-07	8.31011e-06	6.0758		ILMN_1810228	TTF2	ENSG00000116830	CAGCCATCTCTGCAGTTCTCTCAGTGCAGGCAGTTCTTCCTCTCAGGCTG	NA	-0.456381	9.9404	-6.27986	2.16439e-06	2.79958e-05	4.7886
ILMN_1713124	AKR1C3	ENSG00000196139	GCCGGTGACTGGACATATCACCTCTACTTAAATCCGTCCTGTTTAGCGAC	rs77584118	-0.487164	9.56115	-2.08292	0.0486638	0.104922	-5.03137		ILMN_1747451	PLCXD1	ENSG00000182378	GTACCCGGTTGCTACGGTGAAATGAAGGTGCCCCGCATCCAGAAAGACGC	rs61156782	-0.455884	7.29239	-5.54112	1.26752e-05	0.000116595	3.02627
ILMN_1701244	ITFG2	ENSG00000111203	TTACCAAAGCAGCCGGGTCAGTGCCTTCTCACGTTGCCGTATTCTTCAGG	NA	-0.486437	7.82951	-7.94428	5.13219e-08	1.33449e-06	8.47664		ILMN_1706246	CCT5	ENSG00000150753	CAGAGAACATACAGCAGCCTTCTTTGGACCACAGTCTTATCCGAGGGGTC	NA	-0.455802	7.78782	-6.26651	2.23345e-06	2.85335e-05	4.75725
ILMN_1738150	SUMO2	ENSG00000188612	CTTTTTTGTACGTAGCTGTTACATGTAGGGCAATCTGTCTTTAAGTAGGG	NA	-0.485818	10.8455	-5.70142	8.597e-06	7.61812e-05	3.34185		ILMN_1760779	ENSA	ENSG00000143420	GCCTGAGAGAGCTGAAGAGGCAAAGCTAAAGGCCAAATACCCAAGCCTAG	NA	-0.455594	10.9085	-5.6904	8.82889e-06	8.71674e-05	3.38639
ILMN_1705151	SF3A3	ENSG00000183431	ACAGGATCCCCCAGAGACCCCATTTGCCTCTCAACACTCAGACCTTCAAC	NA	-0.484728	8.84073	-7.98267	4.72808e-08	1.2544e-06	8.55892		ILMN_1692511	TMEM106C	ENSG00000134291	ATGTGGGGCTTGATTCACCCTTCATCCATTGGCTGGAACATGGATTGGGG	NA	-0.455466	10.28	-2.87198	0.00865866	0.0252713	-3.35467
ILMN_3235221	LOC644936	ENSG00000075624	CATGGGATGCATTGTTACAGGAAGTCCCTTGCCCTCCTAAAAGCCACCTC	NA	-0.484574	8.26011	-3.87975	0.000767171	0.00326314	-1.10948		ILMN_2110829	RPL23A	ENSG00000236829	CACAAGATGGCGCTGAAAGCAAAGAAGGAAGCTCCTGCCTCTCCTGAAGC	NA	-0.455142	8.86351	-5.03207	4.40932e-05	0.000317395	1.78735
ILMN_1703324	PDSS1	ENSG00000148459	GCGACGGTTCAGTTTGCCTGGAGATGTAGACAGAGCTCGACAGTATGTAC	rs116148064	-0.484413	7.69812	-5.96795	4.53331e-06	4.47322e-05	3.98207		ILMN_1772506	ATP5I	ENSG00000169020	AGGCTTTGCTGGCTTGTGCGGCATCCTGCTCCGTCTGCAGGTTGTGCTTC	NA	-0.45511	8.28301	-7.01627	3.95539e-07	7.47163e-06	6.4862
ILMN_3282587	H3F3A	ENSG00000178458	GCCAAAAGACATCCAGCTAGCACACAGCATACGTGGAGAACGTGCTTAAG	NA	-0.484047	9.15813	-5.35813	1.97973e-05	0.000150208	2.5088		ILMN_2364022	SLC16A3	ENSG00000141526	CACCCCTGGAAGATGGAAATAAACCTGCGTGTGGGTGGAGTGTTAGGACC	rs1131633 rs112716395	-0.45433	8.76918	-5.42468	1.68282e-05	0.000146545	2.74424
ILMN_1666305	CDKN3	ENSG00000100526	CGCAGATGGAGGGACTCCTGACATAGCCAGCTGCTGTGAAATAATGGAAG	NA	-0.48299	10.0174	-3.54308	0.00175208	0.00650916	-1.91348		ILMN_1725366	SLC27A5	ENSG00000083807	CGGTTGGTGCGTGAGGGCTTCAATGTGGGGATCGTGGTTGACCCTCTGTT	NA	-0.454263	7.1364	-8.31545	2.3417e-08	8.71615e-07	9.30828
ILMN_1792356	DPYSL4	ENSG00000151640	CCTGCCTCTGATGTGAATCAGGCCCATTAAAGACGTCTGGGTTTGAAGCC	rs78852489	-0.482719	7.03563	-9.04341	5.29873e-09	2.57204e-07	10.7524		ILMN_2099594	SRP9	ENSG00000143742	TGACACCCCTGCCCATTTTCTGTCTTTAATTAACCAAGGTGTTAGGTGTG	NA	-0.453582	11.7987	-6.49532	1.3073e-06	1.8921e-05	5.29202
ILMN_1813246	THOC3	ENSG00000170089	TGCCACTGTGAACACTAAAGGGGAGAACATTAATATCTGCTGGAGTCCTG	NA	-0.482232	8.79006	-6.74074	7.41203e-07	1.02726e-05	5.79713		ILMN_2355486	FAM3B	ENSG00000183844	CTGGACCGATGACAAAGTTTATTCAGAGTGCTGCTCCAAAATCCCTGCTC	NA	-0.453479	6.55114	-10.4466	3.65335e-10	5.07527e-08	13.4394
ILMN_1709294	CDCA8	ENSG00000134690	TGTGACTTGCTTGGTGGCCTCATTCCATGTGTGCCTGTGCCTGGGGCATG	rs74737759	-0.481971	8.11462	-6.46429	1.40525e-06	1.72292e-05	5.15555		ILMN_1732537	HEATR2	ENSG00000164818	TGCGCAGCTGGTTCATGAACTATTGGCTGCATCCTGCTTAGGTGCCCACC	NA	-0.453455	8.8518	-8.04516	4.13899e-08	1.32051e-06	8.7402
ILMN_1898124	C7orf40	ENSG00000232956	CTTCTGGAAGGAGTCAGGAATTTCCAGTTCTGGGCCTGGGCTGTGGGTCT	NA	-0.481895	8.46457	-4.14127	0.000401618	0.0018956	-0.475002		ILMN_2405018	PPP1CB	ENSG00000213639	GCTGCCCCTGAGAAGAGACTTAATCCAAGCCTGATTGTACTAGTGGCATC	NA	-0.453398	8.27225	-4.61426	0.000124055	0.000758121	0.763501
ILMN_1678037	HIRIP3	ENSG00000149929	GCAGCTCCCAAGGACACAAGCTGTTGGGATGCTACTTCTCAGCTTCACGC	NA	-0.481834	8.47144	-5.9598	4.62234e-06	4.54075e-05	3.96261		ILMN_1671207	IARS2	ENSG00000067704	GCGGAGTCTTCAGATACACTGTGTCCTCGATGTGCAGAAGTTGTCAGTGG	NA	-0.453084	10.096	-9.34087	2.94487e-09	2.04553e-07	11.3719
ILMN_1723123	FGFR3	ENSG00000068078	TCACCCAAACCGGCAGGTGCGATTTTGTTAACCCAGCGACGAACTTTCCG	NA	-0.481599	9.05074	-4.9103	5.95635e-05	0.000382277	1.41203		ILMN_1664028	CENPB	ENSG00000125817	GGGCCCAGAGTCCAGCCGTCCAGCTGCTCCTTTCCCAGTTTGATTTCAAT	rs114262206	-0.452515	11.0274	-8.07009	3.92555e-08	1.27313e-06	8.79303
ILMN_1656691	FBXO4	ENSG00000151876	CTAAATCACCCATGGCTGGTCCAGGATACAGAGGCTGAAACTCTGACTGG	NA	-0.480387	7.30533	-6.38485	1.69174e-06	1.98861e-05	4.96954		ILMN_1704353	IGSF3	ENSG00000143061	CAGATGGATGGTAATGGTGCCCTCCAGTGGCTGTGAGACCTCATTGCGCA	rs80189759 rs76876376	-0.451707	10.2416	-3.81275	0.000904935	0.00387895	-1.18657
ILMN_2197030	ZFYVE21	ENSG00000100711	GGTCTGCAGTGGAGCCTGTTCGCCTCTAATAGCCAGTTTACAGCACTTGC	NA	-0.480018	10.1849	-6.29676	2.08003e-06	2.34492e-05	4.76243		ILMN_1657746	BPHL	ENSG00000137274	GTCTTGGTGGTTCCTTCGTGTGGGGCTTGATCGTGTTGCTGCCTGTTAAC	NA	-0.451591	8.19696	-5.78375	7.04958e-06	7.2607e-05	3.61066
ILMN_1688500	PCDH10	ENSG00000138650	TCGGTGCTGGATGCCTTCTTTTGTCCCTTCTGATGGACGCCAGGCTGCTG	NA	-0.479196	6.98577	-10.4413	3.68892e-10	3.67704e-08	13.4132		ILMN_2044226	PPP3CA	ENSG00000138814	AGCATACCCAAACAAAGATGTTCTCGATACAGTCTGGCAAAGACTATCCC	NA	-0.451473	7.71426	-6.05555	3.67934e-06	4.28479e-05	4.25907
ILMN_1675462	LSM6	ENSG00000164167	CATCAGTACACAGAAGAGACGGATGTGAAGACACCAAGAGAGCAACGCTT	rs41280529	-0.47889	7.727	-5.47822	1.47699e-05	0.000117699	2.80117		ILMN_1779711	DTL	ENSG00000143476	GGAAGCCATAGAATTGCTCTGGTCAAAACCAAGCACACCATAGCCTTAAC	rs116288014 rs73091210	-0.451315	7.06291	-3.93198	0.000674345	0.00304595	-0.899763
ILMN_1815043	MRPS2	ENSG00000122140	AGAAGATGCTGCTGTCCCTGTGATCCCAGCAGCCCTCCCTTCACCGTGAC	rs55782511	-0.478842	8.35585	-8.66189	1.14453e-08	4.38976e-07	9.98119		ILMN_2192683	DHX37	ENSG00000150990	GGATTCTGCTCCTGGCTTTGCTTCTGCGGCTTCGGTGGAGACAGTTATGG	rs113012188 rs79238762 rs1132689	-0.451269	8.37078	-7.01803	3.93972e-07	7.45503e-06	6.49017
ILMN_2238928	RAD51C	ENSG00000108384	CAGGCCTTGCTTGTTCCTGCATTAGGGGAAAGTTGGGGACATGCTGCTAC	rs78702006 rs114762232	-0.478726	10.8397	-5.9304	4.95879e-06	4.82293e-05	3.89228		ILMN_1713249	PHF19	ENSG00000119403	GGGGTGTCTGCACCACCTGGGAAGATAGCACAAGGCCTAATGAGGTCACC	NA	-0.450977	7.70211	-6.78153	6.74996e-07	1.12774e-05	5.95227
ILMN_2097793	ZBTB4	ENSG00000174282	CCAGAATGTGGTGGTTCTGGGCAACAAATGAGATTGTGGCGACGTGGAGA	NA	-0.478699	9.64154	-7.60777	1.06211e-07	2.25225e-06	7.74684		ILMN_2124951	RBMX	ENSG00000147274	CCTCCACGTGATTCCTACAGCAGTTCAAGCCGCGGAGCACCAAGAGGTGG	rs74509382 rs34606958	-0.450453	9.47686	-5.52174	1.32862e-05	0.000120829	2.97941
ILMN_1691611	HNRNPA1L2	ENSG00000237285	TTTGCCTTTGTAACCTTTGATGACCATGACTCCGTGGATAAGACTGTCAT	NA	-0.478552	11.6971	-4.3766	0.000223883	0.00116073	0.100568		ILMN_1786125	CCNA2	ENSG00000145386	CCTTGTCTCATGGACCTTCACCAGACCTACCTCAAAGCACCACAGCATGC	NA	-0.450378	9.33482	-3.37518	0.00263239	0.00935225	-2.22039
ILMN_2357272	BCLAF1	ENSG00000029363	CACTTTCGAGGATTTGCAGTGCGTCTAGCACCTAGATTACAGCCAGGAAC	rs115229429	-0.478174	8.14892	-4.92699	5.71556e-05	0.000369241	1.45303		ILMN_1785644	C20orf29	ENSG00000125843	GGCAGTATTATCAACAAGGTCCTGCTCAGTGTCCAGCCCCCGCTGAGTTC	rs56163010	-0.449903	7.65123	-6.67268	8.66868e-07	1.38159e-05	5.70235
ILMN_1742031	IFRD2	ENSG00000214706	ACATCTTTGGCCTGGGCCCTGTGCTGTTGCTGGATGCCACTGCCCTGAAG	NA	-0.478034	7.73706	-8.22017	2.85919e-08	8.62302e-07	9.06343		ILMN_1721605	SMYD2	ENSG00000143499	GCCTGGAACACAAAGCCGCAGGGGAGAAAGCCCTGAAGAAGGCCATTGCA	NA	-0.449886	7.72299	-5.55602	1.22246e-05	0.000113635	3.06231
ILMN_1675130	NFIC	ENSG00000141905	GCCGACTCCCAGCCCGGCCAAAAAGACAAAACACATAGACGCACACACTC	rs62130570	-0.478026	8.01212	-7.98982	4.65653e-08	1.24289e-06	8.57422		ILMN_2362545	ZWINT	ENSG00000122952	TACTCAGAAGCCAATAACATGACAGGAGCTGGGACTGGTTTGAACACAGG	rs113209184	-0.44972	7.95958	-3.20588	0.00395113	0.0131528	-2.60987
ILMN_1703092	RECQL4	ENSG00000160957	GTCCGCTGCGACATCCGCCAGTTCCTGTCCCTGAGGCCAGAGGAGAAGTT	rs35346077 rs61755066 rs61755067	-0.477943	7.1011	-6.44229	1.47925e-06	1.79617e-05	5.1041		ILMN_1685928	WDR34	ENSG00000119333	GCTGCCTCTGGGAAAGGTGACGTGCAGCTGTTTGATCTCCAGAAAAGCTC	NA	-0.449361	8.91086	-3.75336	0.0010473	0.00439105	-1.32875
ILMN_1658351	FIS1	ENSG00000214253	ACTTGCTGTGTCCAAGTCCAAATCCTGAAGGAGACGCGGGAGCCCACGGA	NA	-0.476819	9.32233	-6.64004	9.34678e-07	1.24082e-05	5.56448		ILMN_1671494	USP5	ENSG00000111667	GTCTCGTTTGTGCGCGTGGGTGTAGCTTTGTGCATCCTCTCCCAGTGGAG	NA	-0.449336	9.44538	-6.45578	1.43342e-06	2.03786e-05	5.20004
ILMN_2112402	PHF5A	ENSG00000100410	CTTGCAGCAGCTCTGGTGGCAGCTGTCCTTGAGGAACCTTTGGTGTGTGG	NA	-0.476404	9.96526	-6.32867	1.92982e-06	2.20374e-05	4.83756		ILMN_1775016	MPZL2	ENSG00000149573	GGCTGTTAGGTGTTTCCCATATGAAATTAGAGGAGCTGGGTCAGGGAGAC	NA	-0.448851	7.6127	-4.68775	0.000103372	0.000649035	0.943688
ILMN_2253065	H2AFJ	ENSG00000246705	GTAAAGTGAGTAGCGGTAGTTGATGGGAGCTGTTGAAACAGGTAAACAGC	rs117444010	-0.475976	7.17376	-7.70716	8.55444e-08	1.91774e-06	7.96399		ILMN_1675130	NFIC	ENSG00000141905	GCCGACTCCCAGCCCGGCCAAAAAGACAAAACACATAGACGCACACACTC	rs62130570	-0.446836	8.01212	-7.33795	1.92382e-07	4.31831e-06	7.20623
ILMN_2049642	RPA1	ENSG00000132383	CTTGCTGTCCCCTAAGGAAATCCGAGCGGCTACAAAGCGTTTCTTTACTT	rs17734	-0.475953	9.74553	-5.54307	1.26151e-05	0.000103955	2.95864		ILMN_2313821	AIFM1	ENSG00000156709	GTGGAATTGGCAAACCCACTGCAGCCCCTGAGAGGAGGTCGAATGGGTAA	NA	-0.446689	9.20822	-8.51745	1.53961e-08	6.3505e-07	9.72625
ILMN_1797933	MRPL17	ENSG00000158042	TGGACAGTCTTGATGGGGTTGAGAACCTTCTGGGGAGCCAGATGACCCTC	NA	-0.475715	9.98154	-6.74262	7.38016e-07	1.02446e-05	5.80146		ILMN_1685954	HMBS	ENSG00000149397	TACTTTCCAAGCGGAGCCATGTCTGGTAACGGCAATGCGGCTGCAACGGC	rs118204118	-0.446632	8.48844	-5.68445	8.95671e-06	8.82319e-05	3.37207
ILMN_1815184	ASPM	ENSG00000066279	CACAAATCCCCTGCAAGCTATTCAAATGGTGATGGATACGCTTGGCATTC	NA	-0.475209	9.13663	-3.74831	0.00106038	0.00428107	-1.42542		ILMN_1704195	FUK	ENSG00000157353	CTGCCATCCCAGGCCTTAACTAGCAAAACTACGGAGCGTGCCAAGTGACC	NA	-0.446012	7.68976	-8.15227	3.29886e-08	1.13898e-06	8.96653
ILMN_2181191	TPI1	ENSG00000111669	CTAAACGTCACCAAGGTGGCTTCTCCTTGGCTGAGAGATGGAAGGCGTGG	rs1053521 rs14183	-0.474703	11.288	-4.4959	0.00016645	0.000907503	0.393365		ILMN_2402341	MAPK3	ENSG00000102882	AGGAACATTCCTTAGTCTCAAGGGCTAGCATCCCTGAGGAGCCAGGCCGG	NA	-0.44591	9.24921	-5.08443	3.87548e-05	0.000285372	1.91538
ILMN_1803194	GALK1	ENSG00000108479	GTGCCCGGTGCCATCTTCCATATCCGGGTGCTCAATAAACTTGTGCCTCC	NA	-0.474603	9.75074	-5.39951	1.78943e-05	0.000138106	2.60963		ILMN_1727332	ATPIF1	ENSG00000130770	GAAGCCGGTGGGGCCTTCGGAAAGAGAGAGCAGGCTGAAGAGGAACGATA	NA	-0.445524	10.0371	-7.81617	6.75738e-08	1.95443e-06	8.25102
ILMN_1785324	MTHFD1	ENSG00000100714	CTTAGTAGGAACGATGAGCACAATGCCTGGACTCCCCACCCGGCCCTGTT	NA	-0.473945	7.72871	-6.50024	1.29239e-06	1.60124e-05	5.2395		ILMN_1680091	POP7	ENSG00000172336	CCAATACCTCCACCGTGGAGCTTGTTGATGAGCTGGAGCCAGAGACCGAC	NA	-0.445205	8.54663	-6.26695	2.23116e-06	2.85249e-05	4.75827
ILMN_1792947	ESCO2	ENSG00000171320	CCAAGGTTAGTAAATATACATAGGCTGGTGGATGAGAGACCATGGAACTG	NA	-0.473676	6.73208	-6.57895	1.07655e-06	1.39249e-05	5.42275		ILMN_2407168	S100A13	ENSG00000189171	AAGACCTGAAGATCAGGAAGAAGTAAAGCCGCCTGGCTGAGATGGGGTGG	NA	-0.444857	10.6971	-5.65832	9.54082e-06	9.28454e-05	3.30914
ILMN_1694980	NAGLU	ENSG00000108784	TCGCCACCACTGGGCCTTGTTTTCCGCTAATTCCAGGGCAGATTCCAGGG	NA	-0.472826	7.4991	-8.323	2.30505e-08	7.26215e-07	9.27946		ILMN_1778152	FIGNL1	ENSG00000132436	GGAGCAGACATGACACAGCTTTGCAGGGAGGCTTCTCTTGGTCCTATTCG	NA	-0.444759	7.51597	-5.02596	4.47629e-05	0.000321499	1.7724
ILMN_2085722	ING2	ENSG00000168556	CGCTCCAAGGCCAAGCAGGAAAGGGAAGCTTCACCTGTTGAGTTTGCAAT	NA	-0.472814	8.00153	-4.81346	7.56938e-05	0.000468256	1.17402		ILMN_1815924	NUP107	ENSG00000111581	GCTCAGAGAGTCCTCTCTAATGCTCCTAGACCAGGGACTTGACCCATTAG	NA	-0.444553	9.58193	-5.32077	2.16915e-05	0.000180011	2.49179
ILMN_1668411	FHL2	ENSG00000115641	CACCCAGGCAATCTTGCCTTCTGGTTTCTTCCAGCCACATTGAGACTTTC	NA	-0.472643	7.37895	-4.2105	0.000338218	0.00164476	-0.306022		ILMN_2375032	BEND3	ENSG00000178409	CGAGTGGAGGTCGTGAGCTTGCACCCCGCCTGGCTGTGTAGATCGACTGT	rs56021331 rs1060369	-0.444529	7.08967	-8.12275	3.51113e-08	1.17102e-06	8.90433
ILMN_1728972	FAM64A	ENSG00000129195	AGTCACTCACCCACTGTGTTTCTGGTGCCAAGGCTCTTGAGGGCCCCACT	NA	-0.472493	7.78299	-6.22	2.4922e-06	2.70917e-05	4.58127		ILMN_1772588	C6orf97	ENSG00000120262	GGAGCTTGAGTGGCTCTGCCCCACCCTGAATCATGCACCCATAAATGCAG	NA	-0.444284	8.16458	-4.17533	0.000369075	0.00183995	-0.309807
ILMN_1809490	NCKAP5	ENSG00000176771	CAACAGGGCCTGCCAAAAAATCGGAGGGTTCCTCCTCATCTCCATCTCAC	rs114278512 rs75373613	-0.471699	6.85527	-10.4564	3.58926e-10	3.61859e-08	13.4405		ILMN_3179620	AK056005	ENSG00000234327	CCAGATGCCTCACAAGGTCTGAGCTCCATCTGAAGGCTTTCCCATGCTTG	NA	-0.444079	7.84376	-6.76875	6.9506e-07	1.15253e-05	5.92301
ILMN_1709067	SAMD11	ENSG00000187634	CAAACTTCACCCAAGCAGGAGAATGGGACCTTGGCTCTACTTCCAGGGGC	rs113383096	-0.47158	7.23535	-6.35067	1.8328e-06	2.11485e-05	4.88926		ILMN_1808590	GUCY1A3	ENSG00000164116	CTGCACTCTGGATCAGTTTTTGCTGGCGTCGTTGGAGTTAAAATGCCCCG	NA	-0.443582	7.54511	-5.04444	4.27684e-05	0.000309121	1.81761
ILMN_1721868	KPNA2	ENSG00000182481	ATGTCATCTTTAGCATGTGGCTACTTACGTAATCTTACCTGGACACTTTC	NA	-0.471127	10.4474	-4.03589	0.000521484	0.002367	-0.731452		ILMN_1750400	C19orf66	ENSG00000130813	GAGAAGGAATCTGGACTCCCCATCCCCCCACCAGGATAAAAGTCCTGACC	rs1044611	-0.443453	6.71505	-6.37205	1.7432e-06	2.38969e-05	5.00467
ILMN_3269405	HNRNPM	ENSG00000099783	CGTGCTGTACGCCGACATCAAGATGGAGAATGGGAAGTCCAAGGGGTGTG	rs113767279	-0.470762	10.6557	-3.62084	0.00144927	0.00555494	-1.72939		ILMN_1720285	ESD	ENSG00000139684	CTGTGTCAGCATTTGCTCCAATTTGCAACCCTGTACTCTGTCCCTGGGGC	NA	-0.442977	11.1294	-8.3375	2.23634e-08	8.39901e-07	9.35418
ILMN_1780756	RBM23	ENSG00000100461	GGATGGAGGGAGGCTGCTACTCTACCACTTCCTGTGTGCCTCTACTGTGG	rs115012406	-0.470682	9.71467	-8.40802	1.93097e-08	6.41065e-07	9.45699		ILMN_1653553	C14orf80	ENSG00000185347	CTAGCAGCACTGGGGACAGGAATGACTGGTCCCTTGAGGAGGTCGTGACA	rs112912693 rs75392201	-0.442241	8.69907	-4.55277	0.000144521	0.000858224	0.612769
ILMN_1740512	TMSB15B	ENSG00000158427	ACCTTGCCATGGATGACCTTTGTGTAGGTAGTCCTTGCACCTCATGCAGG	NA	-0.470626	7.55736	-6.20007	2.6123e-06	2.81372e-05	4.53411		ILMN_1740842	SALL2	ENSG00000165821	CAGCTCCAGGTGGCGTCCTCCCTGCCTCTCCGTCTTGTAATGAGTTGTAG	NA	-0.442015	7.00564	-5.58033	1.15244e-05	0.000108383	3.12103
ILMN_1786036	GPATCH2	ENSG00000092978	CATGTATGTGTGCAGTGCTGCAATGCCCAGACAAACGTGAGCACACCCAC	NA	-0.470501	7.62119	-5.57576	1.16529e-05	9.77151e-05	3.03789		ILMN_2376194	CAMK2B	ENSG00000058404	AGAGCTGCGCCCTGGTTTCGCCGGACAGAGTTGGTGTTTGGAGCCCGACT	rs35382382	-0.441726	7.08448	-6.91223	5.00832e-07	8.90894e-06	6.25041
ILMN_1779374	AMMECR1	ENSG00000101935	CCGTAAGACATCACAGATTACCTGAAACCCCTTCCAGTATAACTAGGCCC	rs12843653	-0.470132	8.79608	-6.32411	1.95063e-06	2.22205e-05	4.82681		ILMN_3236821	HSPB1	ENSG00000236060	TTCACGCGGAAATACACGCTGCCCCACCGGTGTGGACCCCACTCAGGTCT	rs121909112 rs7805625 rs28937568	-0.441704	9.99222	-5.57538	1.16637e-05	0.0001094	3.10907
ILMN_2048607	ANKRD9	ENSG00000156381	ACTGGCAAAGGCTAGGCCCGGAGCACCCTAGGCGCTGGATTTTGGGACAA	NA	-0.469598	9.14993	-5.50231	1.39292e-05	0.000112421	2.85968		ILMN_1731891	UBXN8	ENSG00000104691	TCATCCTGGAGGAGAAGGAGCAGACCAACTAGGAAAGAAGGGAGAGCTCC	NA	-0.441598	6.92851	-8.1243	3.49968e-08	1.16941e-06	8.90759
ILMN_1702301	DOCK10	ENSG00000135905	CCCTAAGTTTGCTGTCAGTTATTGTATGGTCAGTACCCCAGTCCTAGTAC	NA	-0.469582	7.07243	-7.46311	1.4587e-07	2.84689e-06	7.42841		ILMN_2054392	PPIL1	ENSG00000137168	CAAGTAGTGTCTGTCAGCCCTCTTAACTCTGTGCACGCCCTATTTCAGTC	NA	-0.441328	8.42541	-6.54944	1.15281e-06	1.71927e-05	5.41762
ILMN_1695706	H3F3B	ENSG00000132475	GAGCACTCAACCCAGAAGGCGAAGATAGCTTTTGGTTGTAGGCGGCTTCC	NA	-0.468809	8.94911	-4.71535	9.65309e-05	0.000571125	0.93279		ILMN_1729051	MSH6	ENSG00000116062	TCGGGAAGTTTGCCTGGCTAGTGAAAGGTCAACTGTAGATGCTGAAGCTG	rs61748086	-0.441236	10.4047	-4.0654	0.000484728	0.00231387	-0.576958
ILMN_1663787	KLK3	ENSG00000142515	GTTCTGGTGCACCCCCAGTGGGTCCTCACAGCTGCCCACTGCATCAGGAA	NA	-0.468758	7.25033	-4.88754	6.3012e-05	0.000400188	1.35611		ILMN_2222234	PRDX4	ENSG00000123131	CTGCCCTGCTGGCTGGAAACCTGGTAGTGAAACAATAATCCCAGATCCAG	NA	-0.441124	10.583	-5.88632	5.51073e-06	5.9429e-05	3.85616
ILMN_2258268	GLRX2	ENSG00000023572	GTGTCCGGCAGTAGAGCTCGCTGCAGATCCGGGCTCTGACCATGATTTGG	NA	-0.468585	7.77311	-11.0027	1.35117e-10	1.74005e-08	14.412		ILMN_1671621	PCMT1	ENSG00000120265	GTGTAAGCTGTGTCCTAGTTCTTGAACAGTTTATGCAGTGCTGCTTTGCC	NA	-0.441019	11.2751	-6.64375	9.26707e-07	1.45721e-05	5.63568
ILMN_1761486	C13orf34	ENSG00000136122	GTTCCTCGCATATATCGTTGTGCACAGGATCAACATGATGGTGACTGGGA	NA	-0.468118	8.10795	-4.97762	5.04352e-05	0.000332696	1.57738		ILMN_1718424	MRPS28	ENSG00000147586	CCAGAAGTGGATGGAGAGAAATACCAGAAAGGAACCAGGGTCCGGTTGCG	NA	-0.440611	9.23269	-5.3672	1.93637e-05	0.000164265	2.60466
ILMN_2237746	ING3	ENSG00000071243	GCAGGCTGAAGGAAATGGTTCATGTGATAATGTGGGCTGGTATCCTCTAG	NA	-0.467846	7.88603	-9.11247	4.61849e-09	2.29532e-07	10.8899		ILMN_1814526	ADD3	ENSG00000148700	TTACTTGCTTTGGCATAAAGAATGAGCCAATGAACCTCTGTGTCCTGTGG	NA	-0.439928	7.41291	-7.59049	1.10295e-07	2.81205e-06	7.76186
ILMN_1658678	SAAL1	ENSG00000166788	CAAAGGAGACGGTGGCTCAGGGAGTAAAGGAAGGCCAGTTGAGCAAACAG	rs28930681 rs36125091	-0.467593	8.9151	-7.09611	3.30332e-07	5.40134e-06	6.60807		ILMN_1728845	SMARCD1	ENSG00000066117	CCTGGCTGGAACCATGAGAAGGAAGCTCAGTACTTCCCACAGTGTCCCTG	NA	-0.439915	9.32344	-8.15105	3.30732e-08	1.13967e-06	8.96397
ILMN_2174574	HNRPA3	ENSG00000226790	CACAGAGGGGTCGTGGAGGTGGATCTGGCAATTGTATGGGTCACAGAGGA	rs1998748 rs1998749	-0.467406	7.58225	-8.01748	4.38998e-08	1.18927e-06	8.63335		ILMN_3242105	LYPD1	ENSG00000150551	CATCCAGCATACGGCCAATGTCACAACAATCAGCCCTGGGCAGACACGAG	NA	-0.439734	8.01335	-5.23157	2.69911e-05	0.000213162	2.27456
ILMN_1799015	PXMP2	ENSG00000256632	GAAGTTCCGGGTGCTCTTCGCCAACCTGGCAGCTCTGTTCTGGTATGCCT	NA	-0.467358	8.87085	-6.01845	4.01899e-06	4.0737e-05	4.10263		ILMN_1848552	NFIB	ENSG00000147862	CCAGCCTATACTGCTAGCAGCTGCTCATACTGCAGTCAATTACTGGAAGC	NA	-0.439528	8.75196	-5.50847	1.37219e-05	0.00012396	2.9473
ILMN_1723971	SLC29A1	ENSG00000112759	ACTGATCCCTGCTTGTGCAGGCCAGTGGAGGCTCTTGGGCTTGGAGAACA	NA	-0.467197	7.41245	-5.33799	2.0797e-05	0.000156203	2.45966		ILMN_1718132	ECHS1	ENSG00000127884	TCTAAGATTCTGCTGAGGAGCCCCCGCTGGTCCCTCTGGGCATGCTGTGC	rs1803952	-0.438736	10.4116	-5.51281	1.35778e-05	0.000123085	2.9578
ILMN_1698766	PYCARD	ENSG00000103490	ACGTTGAGTGGCTGCTGGATGCTCTGTACGGGAAGGTCCTGACGGATGAG	NA	-0.467147	8.45	-5.81828	6.48795e-06	6.04802e-05	3.62333		ILMN_1720998	CA12	ENSG00000074410	AGCACCCCTCAGTTCCTGTGCCTCAGCCCACAGGCCACTGTGATAATGGT	rs77155675	-0.438042	8.51617	-2.71737	0.0123389	0.0338191	-3.68691
ILMN_1690371	MRPL11	ENSG00000174547	AAGGAGGTAGTTGCAAAAGCTGTGCCCAAGGGGAGGAAGGAGGTCACACC	rs114592766	-0.465825	9.53806	-5.61496	1.05964e-05	9.04026e-05	3.13285		ILMN_1773369	MRPL48	ENSG00000175581	GGAGTCAGACTGTCAGTGAAGGAGCACACTGAAGAAGACTTCAAGGGACG	NA	-0.437849	8.35102	-8.2916	2.4614e-08	9.03654e-07	9.25858
ILMN_1726840	B3GALNT1	ENSG00000169255	GGTGGGTAACTGAGTTTTGCCCCAATGCCAAGTACGTAATGAAGACAGAC	NA	-0.46536	8.29454	-4.95968	5.27203e-05	0.000344881	1.53332		ILMN_1811470	PLEK2	ENSG00000100558	CATTCAGGCCAGCAGCAAGGCTGAGCGAGCCGAGTGGATTGAAGCTATCA	rs35140618	-0.437824	7.20163	-5.34262	2.05624e-05	0.000171772	2.54493
ILMN_1720998	CA12	ENSG00000074410	AGCACCCCTCAGTTCCTGTGCCTCAGCCCACAGGCCACTGTGATAATGGT	rs77155675	-0.465346	8.51617	-2.9381	0.00742749	0.0218478	-3.29859		ILMN_2391861	GSTM2	ENSG00000134184	GCAGCATGGTCCCTGCCTTAGGCCTACCTGATGGAAGTAAAGCCTCAACC	NA	-0.437814	7.99886	-4.44076	0.000190888	0.00107427	0.338417
ILMN_1745005	GGCT	ENSG00000006625	AAGGGGTGTATGAGGGCCTGAAATATGTGACAAATGAATGTGAGTACCCC	NA	-0.465263	9.55558	-3.75836	0.00103449	0.00419381	-1.40133		ILMN_1803211	FBXO2	ENSG00000116661	TAGTCCATAGCGTCCTCACCTTCCCCAAGCCACACATCCTCCTCCCATCC	rs75179987	-0.4376	7.97781	-6.57423	1.0884e-06	1.64265e-05	5.47504
ILMN_1668721	CCND3	ENSG00000112576	GCCCTGTTGACACAGGTCTTTCCTAAGGCTGCAAGGTTTAGGCTGGTGGC	NA	-0.465127	9.81659	-4.8711	6.56274e-05	0.000414115	1.31571		ILMN_1734276	PMEPA1	ENSG00000124225	CGTGGGAACTGCTCTCCTTTGCAGCCCCATTTCCCAAGCTCTGTTCAAGT	rs112265589	-0.43741	9.33523	-4.439	0.000191727	0.00107762	0.334094
ILMN_1750100	TUBB8	ENSG00000251297	GCGAGGGCATGGATGAGATGGAATTCACTGAGGCCGAGAGCAACATGAAC	rs79812315	-0.464661	8.61196	-4.02714	0.000532914	0.00240835	-0.752716		ILMN_1790637	C11orf80	ENSG00000173653	CGGGCAGCCGTTATCCCGTGGTTTAATAAAGCTGCCGCGCGCTCACCAAG	NA	-0.437338	8.09642	-4.81839	7.47736e-05	0.000495579	1.26402
ILMN_1813240	EIF1AX	ENSG00000236698	AGGCATACGGCGAGCTTCCAGAGCATGCTAAAATCAATGAAACTGATACA	NA	-0.464649	9.77683	-5.5555	1.224e-05	0.000101385	2.98879		ILMN_1718558	PARP12	ENSG00000059378	GTCACATTGTCAGAACAGGTGGCTGCTGTGTGGTGCCATCGAGTCCCTGC	NA	-0.437267	6.82905	-5.21543	2.80819e-05	0.000220298	2.2352
ILMN_1658649	C3orf57	ENSG00000196542	CTCAACAGCTCCAGTTAAATGCTTTGATATAGTGGCTCCTTTGCAGAGCC	rs79494261	-0.464045	11.3217	-4.1109	0.000433029	0.00201369	-0.548996		ILMN_1656368	ALDH4A1	ENSG00000159423	GTTCTACTGGTTCTACACTGTGAGGTGGCAATGGGATTTGCTCAGATGCC	NA	-0.437079	7.60571	-10.2582	5.15916e-10	6.27746e-08	13.0983
ILMN_2412927	GMPPB	ENSG00000173540	CCTGGGACCTGGCGTGGTGGTCGAAGATGGTGTGTGTATCCGGCGGTGCA	NA	-0.464009	7.57759	-4.45021	0.000186458	0.000995969	0.281182		ILMN_1772651	CNOT2	ENSG00000111596	GCGTCACCCTGGGCATCTTCACCTTGTCGACCTCAAGACATAGACTTCCA	rs113483661	-0.437043	9.28762	-5.77283	7.23731e-06	7.39791e-05	3.58446
ILMN_1657884	NME1	ENSG00000011052	TGGCCACCCCGCGCTCCGCCCTGCGCCCCTCCTCCGCCGCCGGCTCCCGG	NA	-0.463633	8.32796	-7.1687	2.80626e-07	4.73335e-06	6.77173		ILMN_1784678	PBX1	ENSG00000185630	CTGTCAGCCTGGTTTTCGTCATCTTCCCTGCCCCTGTGCCTCTGTCCTAG	rs111327965	-0.436997	7.4888	-6.0701	3.55423e-06	4.16383e-05	4.29359
ILMN_1764362	LYAR	ENSG00000145220	GCATCCTGAGGGCGGAGAACCAGAAGACGATGAGGCTCCTGCAAAAGGTA	rs79312020	-0.463412	8.37557	-6.71197	7.91883e-07	1.08534e-05	5.73078		ILMN_1670353	RAD51AP1	ENSG00000111247	CCCTTTTTCTTGATACCACTCATCCACGTGTTCCTGATTGTCCACATTTC	NA	-0.436931	8.43135	-3.07299	0.00541487	0.0171178	-2.91036
ILMN_1723021	ICMT	ENSG00000116237	CCTCGGCCTCTCTGTCATGCTGGGAAGTGCCTACTCTCTGGGCCACTGCT	NA	-0.463375	8.19851	-7.82136	6.68226e-08	1.59318e-06	8.21184		ILMN_1854833	CR624291	NA	CTCAGGCTTCCTTCACACCTCCTTCTCATGGGTGCGGCTGGCAGTACAGT	NA	-0.436076	7.12652	-7.36565	1.80916e-07	4.1027e-06	7.26761
ILMN_2249018	LRRC26	ENSG00000184709	TGCCTTTGCCCTCCCTTTACACTGTCTGCCGGCGTCAACAAGCGACACAG	NA	-0.462898	8.73269	-4.33775	0.000246572	0.00126058	0.00533769		ILMN_2334042	THYN1	ENSG00000151500	ACCAGGCTCGGAACTTCCTTAGAGCCATGAAGCTGGGAGAAGAAGCCTTC	NA	-0.435785	7.82846	-8.78792	8.85596e-09	4.28071e-07	10.277
ILMN_1749636	DNAJC22	ENSG00000178401	CCCGGAGGTGAAAAGAAACTTCCCCCTGAGGACTGACTCTTCCTAGCAGA	NA	-0.461348	7.81827	-7.79058	7.14092e-08	1.68432e-06	8.14523		ILMN_1687092	KBTBD4	ENSG00000123444	GCCTGTTCTCTGCCATTCCCTAGTCATCCTGTGCCTCACCACAGCTTGCT	NA	-0.435641	7.83782	-8.1346	3.42432e-08	1.15407e-06	8.9293
ILMN_2362368	U2AF1	ENSG00000160201	CAGAAATGGAGGAGAAGTATGGGGAAGTAGAGGAGATGAACGTCTGTGAC	rs17850009	-0.461198	8.36006	-4.52547	0.000154658	0.000852164	0.466024		ILMN_1908989	CB243773	NA	CTGCTGGCAGTGAGAGGCTAAAATGGCCAACTTAAGCCAAAGCTGTAAAC	NA	-0.435572	7.49861	-4.70254	9.96453e-05	0.000629671	0.979979
ILMN_3241441	MEGF6	NA	CCCGCTCAGTGAAGACACAGTGTTCAGCTACGGAAGCCATAAGGCAGGCC	rs78334657	-0.46092	7.02917	-7.08221	3.4084e-07	5.52198e-06	6.57664		ILMN_3239925	LOC25845	ENSG00000188242	TCCAGCTGTGGGTTGGCAGTGTCCAGACAGGGAGGGCCCATCACCGAAAT	rs3315 rs114911734 rs7445376	-0.435357	8.16165	-7.10439	3.24235e-07	6.50055e-06	6.68479
ILMN_1905548	MBNL3	ENSG00000076770	CCCATAGTAATTTTCCTCCAAAATGCAATAGCTCATTCCCTCAACTGCAG	NA	-0.460555	7.47768	-7.23619	2.41295e-07	4.26306e-06	6.92327		ILMN_2333319	PTBP1	ENSG00000011304	ACGCACATTCCGTTGCCTTACCCGATGGCTTGTGACGCGGAGAGAACCGA	rs1059714	-0.434625	11.8275	-6.64042	9.33862e-07	1.46455e-05	5.628
ILMN_1731640	TMSB15B	ENSG00000158427	CCTGGGTCTCAGCCCCGCGTACGGCCTTTCACGAGTCTTCAAGCCTTCAG	NA	-0.460279	7.16147	-7.99895	4.56674e-08	1.23009e-06	8.59375		ILMN_1786050	RBBP9	ENSG00000089050	GCTGTCCGGAGTCTAGAGCCCCACAATCTGTTTTGGTTACAGTTTATCCC	NA	-0.434509	7.47208	-6.08159	3.45851e-06	4.07189e-05	4.32082
ILMN_1874530	DIAPH3	ENSG00000139734	GCATGTGCTTTTGTGTAACGTGGATGTAAACAGAATTGCAGTGCTGCCGA	NA	-0.459319	7.91648	-6.32746	1.93534e-06	2.20862e-05	4.83469		ILMN_1771987	SLC44A2	ENSG00000129353	GCACACCCCTGCGTGTAACTGCATTCCAACCACTAATAAAGTGCCTATTG	NA	-0.434311	10.355	-7.41196	1.63297e-07	3.80086e-06	7.36996
ILMN_1773751	HRAS	ENSG00000174775	GACTGTCTTGAACATCCCAAATGCCACCGGAACCCCAGCCCTTAGCTCCC	rs45592334	-0.459224	8.75815	-8.69586	1.06787e-08	4.21624e-07	10.0506		ILMN_1652777	CDC42EP2	ENSG00000149798	ACGTCGTACCTGACGCTGAGCCTGTCATGAGAATGCAACAGGAGCAAACC	NA	-0.433994	7.13159	-6.67091	8.70428e-07	1.38351e-05	5.69826
ILMN_1677747	TMPO	ENSG00000120802	CAGCTTGTGAAATACGGAGTGAATCCTGGTCCTATTGTGGGAACAACCAG	NA	-0.458809	7.07824	-6.78529	6.69197e-07	9.54927e-06	5.89966		ILMN_1682572	KIAA0528	ENSG00000111731	CCCCCAGGACAACAAACTGCCCTTAAGAGTCATTTCCTTGTTATCACAGG	NA	-0.433715	8.62296	-6.47375	1.37463e-06	1.97015e-05	5.24186
ILMN_2395974	PRDX3	ENSG00000165672	CCGAGACTACGGTGTGCTGTTAGAAGGTTCTGGTCTTGCACTAAGAGGTC	rs111598071 rs11554923 rs11554902	-0.458724	10.7445	-6.25963	2.26994e-06	2.51719e-05	4.67487		ILMN_1720484	CRTAP	NA	TCCCACTTTAGGGTGGCAGCCAGTAGGCCAAACTCCAAAGACCGTTGCTG	NA	-0.433468	7.36806	-6.21176	2.54115e-06	3.16398e-05	4.62841
ILMN_2396948	PSMC3IP	ENSG00000131470	AAGTCCTAGATGGCAAAATCGTGGCCCTCACTGCTAAGGTGCAGAGCTTG	NA	-0.458376	6.91349	-5.51848	1.33918e-05	0.000109082	2.89897		ILMN_1753139	ZG16B	ENSG00000162078	TTTGGGAAGCTTGATGGCCAGATCTCCTCTGCCTACCCCAGCCAAGAGGG	NA	-0.433041	7.67016	-4.74261	9.0221e-05	0.000580091	1.07822
ILMN_1688953	ARHGAP19	ENSG00000213390	GGCCAGCGAGGAGGTGTGGGACATAATAGCCTGAGTGCTTGGGTTACCAT	rs11189041	-0.458132	7.60213	-8.76389	9.29824e-09	3.84111e-07	10.1893		ILMN_1680618	MYC	ENSG00000136997	CCTGCGTGACCAGATCCCGGAGTTGGAAAACAATGAAAAGGCCCCCAAGG	rs67856294	-0.432977	9.61335	-2.80571	0.0100862	0.0285315	-3.49816
ILMN_1734410	BNIP1	ENSG00000113734	CAGCTGGGCCGGAAGCTTATCACAAAATACAATCGCCGGGAGCTGACGGA	NA	-0.457991	7.13049	-9.41268	2.55985e-09	1.49548e-07	11.4802		ILMN_2094360	NR2F2	ENSG00000185551	CTGTGGAATTTATTGGCAGCCAAGGAATGTGTCCAAGACACATGCTGAGG	NA	-0.432219	9.98184	-3.59362	0.00154891	0.00607411	-1.7085
ILMN_2371911	MUC1	ENSG00000185499	CCCACCAATTTCTCGGACACTTCTCAGTGTGTGGAAGCTCATGTGGGCCC	NA	-0.457983	9.45929	-2.76958	0.0109558	0.030139	-3.66504		ILMN_1813846	P2RX4	ENSG00000135124	GCAGTCTGTTCTTGGCTGGGTCAACTCTGCTTTTCCCGCAACCTGGGGTT	NA	-0.432189	7.61956	-5.6134	1.06366e-05	0.000101879	3.20086
ILMN_1742145	ESPL1	ENSG00000135476	GCTGGCATCGTGCTCAAGTACATCATGGCTGGTTGCCCCTTGTTTCTGGG	rs117915151	-0.457803	7.26731	-6.71946	7.78362e-07	1.07035e-05	5.74806		ILMN_1684563	SPIN4	ENSG00000186767	TATTGCTGATTGTACTGGTTGTTGCTTGTTGACTGTACTATTCAGATGGC	NA	-0.432051	7.93965	-3.86919	0.00078742	0.00344811	-1.05102
ILMN_1652989	NUP160	ENSG00000030066	TAGCTGAGGGTTGTTGGCTTGTTGTAGCTGACCACCAAAAGCAGTCACTG	NA	-0.457751	8.92785	-7.16523	2.82819e-07	4.76579e-06	6.76391		ILMN_1726222	FLOT2	ENSG00000132589	GGGGCTTGGATGTTGCACTGCCCCACTGCCTGTCCCTTCTGGTAAAATAA	rs1060351	-0.431918	10.1362	-6.80871	6.34264e-07	1.0688e-05	6.01445
ILMN_1690307	TPRKB	ENSG00000144034	CCCGAGACGCACTGGGGGCCGGATGTAGAATCCTGCTTATCTGTGAAATG	rs113923248 rs111699922	-0.457478	9.04114	-6.00605	4.13951e-06	4.16858e-05	4.07305		ILMN_1800619	BRI3BP	ENSG00000184992	CCACCCGGCAGCTCTTAGGACACATTCCCAGAAGAGCGGAAAGATCATTG	rs73419937	-0.431769	8.37411	-3.73995	0.00108236	0.00451124	-1.36076
ILMN_2410924	PLOD2	ENSG00000152952	GGATGAATGACTGGCATGAACACGTCTTTGAAGTTGTGGCTGAGAAGATG	rs6710	-0.456704	8.00039	-7.97849	4.77042e-08	1.25995e-06	8.54997		ILMN_1722059	SAFB	ENSG00000160633	GCAGGCCCAGCGATGCCCGCTTCACTCGCCGCTACTGAGTACTTGGAATC	NA	-0.431734	8.38905	-7.94375	5.13796e-08	1.57651e-06	8.52447
ILMN_2101526	GGCT	ENSG00000006625	GGGGATCTCCACGTTTGATCCGTTTTCAGCAGTGCTCTGAAGGAGTATCT	rs4270 rs1990189	-0.456601	10.2429	-5.30367	2.26188e-05	0.000167744	2.37592		ILMN_1733176	LIMS1	ENSG00000169756	CTGCACCTGAATAATAGGTCATTTTGCCTCACTCATTTGCCAAAGTAGCC	rs1064830	-0.43104	9.3939	-7.08702	3.37168e-07	6.68215e-06	6.64572
ILMN_1661776	CENPJ	ENSG00000151849	TGGCCAAAGAGAACTACATACTGCCCAGTTCAAGAGACGGGAATACCCAG	NA	-0.455131	7.65853	-6.75756	7.13136e-07	9.97768e-06	5.83586		ILMN_1810901	RNASEH2A	ENSG00000104889	CCTCAATGAAGGGTCCCAAGCCCGTCCCCGTTCTTCCCACCGATATTTCC	NA	-0.43086	8.37976	-3.65118	0.00134559	0.00539798	-1.57213
ILMN_2233099	SSRP1	ENSG00000149136	TTTGGGGAGAGATAGGGTGGGAGGCAGGGCAATGCAGGATCCAAATCCTC	rs1050660	-0.455066	7.35761	-8.14226	3.36934e-08	9.77717e-07	8.89877		ILMN_1690371	MRPL11	ENSG00000174547	AAGGAGGTAGTTGCAAAAGCTGTGCCCAAGGGGAGGAAGGAGGTCACACC	rs114592766	-0.430642	9.53806	-5.10013	3.72847e-05	0.000276741	1.95376
ILMN_2155025	ZNF681	ENSG00000196172	ACCCTACCAATGTGAAAAATGTGGCAAAGCTTTTAACCAGTCCTCAAACC	NA	-0.454988	7.8209	-4.88187	6.39025e-05	0.000405114	1.34217		ILMN_2077680	CLDND2	ENSG00000160318	ATCAGTGGATTCCCCGTGTGTCTGTGACTGCAGCCTGCCTGGGGCAGAAT	NA	-0.430476	7.06723	-7.45986	1.46918e-07	3.51231e-06	7.47552
ILMN_1898692	BI254341	NA	GGCAAATCATGCCATAAACCCATAGGCATGGCAAAACTCCTAAGAGCTAC	rs76613916	-0.454916	6.6691	-9.63279	1.67282e-09	1.09716e-07	11.9054		ILMN_1705261	CAPN1	ENSG00000014216	AAAGGGGACTCTTCAGGGACTTGTGTACTGGTTATGGGGGTGCCAGAGGC	rs113190363	-0.430415	9.38214	-4.91278	5.91993e-05	0.000405685	1.49531
ILMN_1736441	PDXP	ENSG00000100092	GGGGCTTTCGTGTCCCCCTGTGCGGTCAGTGTTTTCAGTACCACCTCTCT	NA	-0.454828	8.57604	-5.88439	5.53621e-06	5.30556e-05	3.78205		ILMN_1702384	ZNF706	ENSG00000120963	CATCCCCATGTTTAACTGACACACTGGGGGCTCAGTTGTGTGCTGTAATG	NA	-0.430366	7.3209	-5.89519	5.39485e-06	5.84293e-05	3.87735
ILMN_2363106	RBM23	ENSG00000100461	CAGGAGGTGTGAGAGTGATCTGTCCTGTGAGGCATTTAGGGGCTTTCAGG	NA	-0.454583	9.42208	-8.68713	1.08705e-08	4.24312e-07	10.0328		ILMN_1791447	CXCL12	ENSG00000107562	CAGTGAATAAACCATCATCTTGCCACTACCCCCTCCTGAAGCCACAGCAG	NA	-0.430282	7.42311	-4.74151	9.04681e-05	0.000581467	1.07551
ILMN_1652008	C15orf23	ENSG00000128944	GCCTTGATCCAGCTTTAGGCAGTGAGACCCTGGCATCACGACAAGAATCC	rs11541642	-0.454556	7.82246	-5.38456	1.85593e-05	0.000142366	2.57323		ILMN_1664034	ZNF485	ENSG00000198298	CCTTTCGGCACAGCTCAGGCCTTGTTGAACATCAGAGACTCCATACTGGG	NA	-0.429365	7.44327	-5.06224	4.09328e-05	0.000298549	1.86113
ILMN_1722533	KATNAL1	ENSG00000102781	TCATATGATGGTACGGCAGCAGGGAGTGGCCCCCAGTTAACATGGCTGTG	NA	-0.45426	6.93886	-8.19716	3.00098e-08	8.98917e-07	9.01489		ILMN_1673673	PBK	ENSG00000168078	GACTCTGGTTACAGATTGTCTTGATCTCTTGGATCTCCTCAGATCTTTGG	rs79343602	-0.429155	8.13297	-4.71862	9.57504e-05	0.000610305	1.0194
ILMN_1654421	MPHOSPH9	ENSG00000257076	AGGACCAGATTGAGGCAGCACTAAGCAGGATGCCTTCTCCTGGAGGACGA	NA	-0.452248	7.70063	-6.32405	1.95089e-06	2.22205e-05	4.82667		ILMN_1789641	ABCG2	ENSG00000118777	GCCCTGACACTGGTCATCTTGGAATTCATTTAGTTTGTCAGTGGGTGCCC	rs115329310	-0.428803	6.67667	-8.56902	1.38452e-08	5.94335e-07	9.83203
ILMN_1690321	BCLAF1	ENSG00000029363	GGATGACACAGAGGAGACAGAGGATTATAGACAGTTCAGGAAGTCAGTCC	rs61731960	-0.451615	7.44086	-4.58261	0.000134195	0.000754735	0.606441		ILMN_1718672	NHP2	ENSG00000145912	CCATGAGGAGTACCAGGAGGCTTACGATGAGTGCCTGGAGGAGGTGCAGT	rs121908089	-0.42871	10.4907	-6.21773	2.50562e-06	3.13029e-05	4.64247
ILMN_1715458	PCDH10	ENSG00000138650	CGTCACCGGTTACACCGACCAGCAGCCTGATATCATCTCCAACGGAAGCA	rs111442577	-0.451289	7.05996	-6.45297	1.44284e-06	1.76044e-05	5.12909		ILMN_3249949	C11orf58	NA	GGTCTGTTGGTCCATGTGGCCTGGTTTCCTAGCACCCATTAAACATAATG	NA	-0.428629	7.52675	-6.27879	2.16982e-06	2.80456e-05	4.7861
ILMN_1755811	FBXO4	ENSG00000151876	CGACACAATGAAGGTGATGATCAACAAGGAAGCCGGTACAGTGTGATTCC	NA	-0.45103	7.00599	-7.56529	1.16547e-07	2.41342e-06	7.65364		ILMN_2337923	TPD52L1	ENSG00000111907	CAGGGCAAAAGGCAACTGCAGCTTTCAGCAACGTTGGAACGGCCATCAGC	NA	-0.428574	10.9082	-4.76419	8.55208e-05	0.000554926	1.13114
ILMN_1666314	RET	ENSG00000165731	TGCAGCACACCCCACAGCCAAGTAGAGGCGAAAGCAGTGGCTCATCCTAC	NA	-0.450395	6.77187	-7.83137	6.53955e-08	1.57835e-06	8.2335		ILMN_3251207	TMEM19	ENSG00000139291	TCATGTGTCAGTTTTCACACAGCCTGCACATCGTTCTGACATGCCCTTTT	NA	-0.427802	7.56675	-5.92141	5.06659e-06	5.55478e-05	3.93995
ILMN_1725981	HNRNPA3	ENSG00000170144	TAAAACCGCCGCCCAGTCGCCCCCAGCCCGACTCCGGCCGTCGCCGTCGC	rs7635785 rs61732060	-0.450363	7.38373	-6.7542	7.18649e-07	1.0031e-05	5.82813		ILMN_1675640	OAS1	ENSG00000089127	AAAGGGTTGGAGGCAGCTGGCACAAGAGGCTGAGGCCTGGCTGAATTACC	rs1804488	-0.427737	6.7087	-5.96267	4.59086e-06	5.13611e-05	4.03829
ILMN_2266005	FAM165B	ENSG00000205670	TGTAGTTTTCCCCGGCAGGACGGTAGAAGTCGTGGTTTGTGCGCGGCCAG	NA	-0.450132	7.39673	-12.8273	6.52198e-12	2.09213e-09	17.4071		ILMN_1763467	LY6G5C	ENSG00000206404	CTTGGTTGACGCCCTTCAGCACACTTACTGCTACTCTGTACCCCCAGCCC	NA	-0.427715	7.03861	-7.3944	1.69761e-07	3.90903e-06	7.33118
ILMN_2334204	ERCC6L	ENSG00000186871	CCAGCTGGTTAATGACGTCTAAGCCTAGTGCTCTAGCTCAAGAGACCTCT	NA	-0.449984	6.88542	-7.99528	4.60262e-08	1.2351e-06	8.5859		ILMN_2055165	MRFAP1	ENSG00000179010	CCGACCTGGCTGGGACTCGTGAATCTGGAGAAGAGCTGGAGAATGGATAG	NA	-0.427547	11.4096	-5.45532	1.5617e-05	0.000137973	2.81855
ILMN_2364529	EZH2	ENSG00000106462	AGTGTGACCCTGACCTCTGTCTTACTTGTGGAGCCGCTGACCATTGGGAC	NA	-0.449679	7.58664	-6.90946	5.0399e-07	7.64565e-06	6.18413		ILMN_1731353	CHPF	ENSG00000123989	CCCCCTGACGCTGCTGATTCGGGCTGTGGCCTCCACGTATTTATGCAGTA	NA	-0.427171	7.99075	-8.30799	2.37845e-08	8.79728e-07	9.29276
ILMN_2293167	LRR1	ENSG00000165501	GCTGCAAGCACCATTAACTTTATTGGAATCTTCTGCACGAACCATATTAC	NA	-0.449647	7.08432	-7.44861	1.50607e-07	2.93285e-06	7.39633		ILMN_1697827	ATP2A3	ENSG00000074370	AGATTCTCTGCTTCTTTCCTGGGGGGAGGTGGGGAGGTCTTAGCAGGAGC	NA	-0.427034	7.60178	-5.1442	3.34534e-05	0.000253966	2.06139
ILMN_3192316	CLEC2D	ENSG00000248578	TAGGGGCTGGTGCAAAGGATGAATTGCACATTGTTGAAGCAGAGGCCATG	rs9692659 rs11551520 rs11551575 rs11551570	-0.449632	9.36463	-9.33352	2.98751e-09	1.65231e-07	11.3257		ILMN_1768393	SNRPD1	ENSG00000167088	CTGTGGCACCTACCCACAGGGGAAGTAAGAAGTTTGTTTTGGTATTTCGG	NA	-0.426954	7.73519	-4.02153	0.000540368	0.00251815	-0.683296
ILMN_2221006	RAD21	ENSG00000164754	GCAGCTTTATATTCAATATGATGTGCCTGTAAACCAAGGAGTTTTCCCCG	rs14795 rs4570	-0.449543	10.0912	-6.84063	5.89624e-07	8.6465e-06	6.02667		ILMN_1659766	BAG3	ENSG00000151929	TTCTGCAGCCCTGTCTACTTGGGCACCCCCACCACCTGTTAGCTGTGGTT	rs115570834	-0.426755	9.84298	-4.39532	0.000213707	0.00117899	0.227208
ILMN_1761560	PHF13	ENSG00000116273	TAGGCACGACCCATCTGTGGTTCCTGGTTGGTGGCTAATGAAGTGAGGGG	NA	-0.449278	9.12141	-7.57915	1.13066e-07	2.35516e-06	7.68407		ILMN_1747303	DDX39A	ENSG00000123136	CCAGAGGAAATCGACATCTCCACATACATCGAGCAGAGCCGGTAACCACC	NA	-0.426379	10.8705	-5.45752	1.55337e-05	0.000137511	2.82388
ILMN_2095704	SYCP2	ENSG00000196074	GGATGAGAGGGAACCACTATAACATGAGTCCAAGCCCAGAAGACTTCTGT	NA	-0.448658	7.05535	-7.48635	1.38592e-07	2.74579e-06	7.47977		ILMN_1755405	PGAP2	ENSG00000148985	TGGGATAGAGGGGTCAGATGCAGATCTCTACTGTAAAATGGGCTCCCTGG	NA	-0.4263	9.01448	-5.41412	1.72676e-05	0.000149775	2.7186
ILMN_2328280	ACTL6A	ENSG00000136518	CATCAGACCAGGTCTCTATGGCAGTGTAATAGTGGCAGGAGGAAACACAC	rs1132429 rs80224989	-0.448079	9.97892	-5.2427	2.62644e-05	0.000190301	2.22695		ILMN_1682336	MASTL	ENSG00000120539	GGACTGGGAAAATCTGCAGCATCAGACTATGCCTTTCATCCCCCAGCCAG	NA	-0.426223	7.56956	-4.72001	9.54205e-05	0.000608642	1.02281
ILMN_1746699	SGOL2	ENSG00000163535	GCCTTGGAGTGCTCCCCAGCCTTTCAAGTAAGTGATGATGAGCATGAGAA	NA	-0.447867	7.39921	-5.3945	1.81145e-05	0.000139379	2.59743		ILMN_1723123	FGFR3	ENSG00000068078	TCACCCAAACCGGCAGGTGCGATTTTGTTAACCCAGCGACGAACTTTCCG	NA	-0.426074	9.05074	-4.26823	0.000293049	0.00152632	-0.0833396
ILMN_1698252	FANCB	ENSG00000181544	TGCAGAGGTGTGAAGTGAGCAAAGGAAAGAGTAGTGTCGTCGCGGCTGCT	NA	-0.447301	6.8544	-7.82865	6.57803e-08	1.58547e-06	8.22761		ILMN_1710207	FAM178A	ENSG00000119906	CAGTGTCGGCGCACCTCATTATCTGTGCATTTGTTTTTCCTGGGCAGTCC	NA	-0.426002	7.51149	-8.22516	2.82936e-08	1.00238e-06	9.11965
ILMN_1745256	CXXC5	ENSG00000171604	TCTGGCCTTGCTAATGGCAACAGAAGAAAGGGCTTCTTTGCGTGGTCCCC	NA	-0.446831	10.7112	-7.67632	9.14715e-08	2.02235e-06	7.89677		ILMN_1801443	TSKU	ENSG00000182704	CACAGGGCAGTGAGCTCTGTCTTCCCCCACCTGCCTAGCCCATCATCTAT	rs75728463	-0.425709	10.2179	-3.58697	0.00157427	0.00615305	-1.72423
ILMN_2182198	ICT1	ENSG00000167862	AGACAAGCAGGAGGGTCGACATGGACTGAAATCACCCTCTGCAGCTGGGA	NA	-0.446398	8.90176	-6.98051	4.289e-07	6.70246e-06	6.34602		ILMN_1737585	VARS2	ENSG00000137411	AGTGACTGTGGTGTCCTTGAGATGCTCACATTACTGCCCGGCCTGCCTCC	NA	-0.425697	8.443	-6.29756	2.07614e-06	2.70904e-05	4.83016
ILMN_1741224	GPR137C	ENSG00000180998	TCAAAGGGCTACCGATTCCCTGTTCATCCTGCACTGAAGCACATGATGAC	rs75236207	-0.445644	6.92252	-8.01695	4.39497e-08	1.18927e-06	8.63221		ILMN_1804498	BRAT1	ENSG00000106009	CGGTGGATCCTCTGGGGAAGCCAGGACCAGGAGAGAAGCAAGGTCAAGAA	NA	-0.425583	9.99145	-4.95431	5.34235e-05	0.000372256	1.59704
ILMN_1713147	MCRS1	ENSG00000187778	TCACCTGGTCAGAATCCTTGGATGAGCCTGTGGGACCGTTCCTCCTAGCC	NA	-0.445391	7.20474	-8.42801	1.85252e-08	6.25818e-07	9.49857		ILMN_1713679	MREG	ENSG00000118242	TTACCCCAAGAAGCCTGGGGTTCCATGCCTGGCAGATGGCCAGAAAGAAC	NA	-0.425465	7.55314	-7.99138	4.64103e-08	1.43652e-06	8.62597
ILMN_1758943	FAM5C	ENSG00000162670	CAGAGACCGTGTAAATAAACTCTCCCCACCTGGTCAGCGTCGTCTAGATC	NA	-0.445233	6.79009	-7.26862	2.24457e-07	4.03679e-06	6.99587		ILMN_2413899	MCM10	ENSG00000065328	ACCACAGCAAAGGTTTCATTCAGGAGATTCTTCCATCTGGGCAACCTGGT	NA	-0.424792	7.01387	-3.50547	0.00191997	0.00720879	-1.9162
ILMN_2221564	LYAR	ENSG00000145220	ACACAGTGACAGATGAGCATCACAGATCCGAAGAGGAACTCCTGGTCATC	NA	-0.444382	9.18082	-6.21776	2.5054e-06	2.71741e-05	4.57598		ILMN_1698766	PYCARD	ENSG00000103490	ACGTTGAGTGGCTGCTGGATGCTCTGTACGGGAAGGTCCTGACGGATGAG	NA	-0.424654	8.45	-5.19657	2.94124e-05	0.000228701	2.18922
ILMN_3251404	NUCKS1	ENSG00000069275	GGAGGATGAGGCACCATTCCAGGAGAAAGATTCCGGCAGCGATGAAGATT	rs14797 rs111658898	-0.444361	12.9654	-7.5135	1.30564e-07	2.61765e-06	7.53966		ILMN_1708328	RAB11FIP3	ENSG00000090565	GTGTGGGAAACGCTCCTGCTTTAATTCCCCGAGAAACGGCTCTTCCTGCC	rs117907940	-0.424521	9.01248	-8.11949	3.53549e-08	1.1747e-06	8.89743
ILMN_2115633	CD320	ENSG00000167775	ACCTGAGCTCTTCTGGCCACGTGGAACCTCGAACCCGAGCTCCTGCAGAA	rs2232788	-0.444211	7.57298	-5.3659	1.94252e-05	0.000147915	2.52773		ILMN_1756685	DEPTOR	ENSG00000155792	GCTTCTCTAGCCCAAACAGCGACATGCTAAAGTCCCCTTCTTCAGAGTCA	NA	-0.424283	7.837	-4.87848	6.44401e-05	0.000436437	1.41128
ILMN_1748916	C18orf55	ENSG00000075336	GAGCCAGGGAAGCAAGGAACGGTGTATGCGCAAGTGAAAGAGAACCCAGG	NA	-0.444017	8.16148	-6.57055	1.09772e-06	1.4162e-05	5.40322		ILMN_2405233	FAM133B	ENSG00000234545	ATCATCTGAGTCCTTGTCAGAATCAGAGTATATTGAGGAGGTGCGAGCAA	NA	-0.423984	8.67321	-6.24584	2.34488e-06	2.96884e-05	4.70865
ILMN_1688034	COIL	ENSG00000121058	CAGGCACCTGGCTGAGTGTGCTGGAGTGAGGATCTTGAACAGAAACTTCC	NA	-0.443586	9.07302	-9.45815	2.34332e-09	1.39673e-07	11.5686		ILMN_1694840	MATN2	ENSG00000132561	CTGTGGACACAACTTGCTTCTGCCTCATCCTGCCTTAGTGTGCAATCTCA	rs113398442	-0.423354	8.74974	-6.05936	3.64614e-06	4.26019e-05	4.26811
ILMN_1677308	HMCN1	ENSG00000143341	CACGTCAATACACTGTACATGGTGGTAATAGACTCTAAGCAATTGCCAAG	NA	-0.443244	6.73756	-8.97401	6.08692e-09	2.86378e-07	10.6136		ILMN_2400143	RPL32	ENSG00000144713	GCCAAGGCGGGGACCTAACTGGTGACAATTGAGCCTCTTGACTGGTACTC	NA	-0.423192	7.63278	-5.29662	2.30129e-05	0.000188577	2.43301
ILMN_1683562	SNRPG	ENSG00000143977	GGCTGTTCAGCAGAGAAACCCATGTCCTCTCTCCATAGGGCCTGTTTTAC	rs111510626	-0.442608	12.6634	-5.99909	4.20876e-06	4.22831e-05	4.05644		ILMN_1721868	KPNA2	ENSG00000182481	ATGTCATCTTTAGCATGTGGCTACTTACGTAATCTTACCTGGACACTTTC	NA	-0.423079	10.4474	-3.56093	0.00167751	0.00648332	-1.7857
ILMN_1651557	KDELC2	ENSG00000178202	CAGCAGCCTTAATCTACATAATTCTTCATCTCGCCAATTCAGCCGCAGCC	NA	-0.442588	7.78413	-9.2736	3.35994e-09	1.81287e-07	11.2082		ILMN_1787628	NOP56	ENSG00000101361	GGAAGCAATGGTTCAGGCAGAGGAAGCGGCTGCTGAGATTACTAGGAAGC	NA	-0.422512	10.2319	-4.34216	0.000243886	0.00131226	0.0972056
ILMN_1690138	PHF10	ENSG00000130024	ACAGCTCCTCTGGCAATGTATCTGAAGGGGAAAGCCCTCCTGACAGCCAG	NA	-0.442473	7.5152	-8.14677	3.33736e-08	9.73101e-07	8.90833		ILMN_1671392	KCNF1	ENSG00000162975	TGGCACGAGAGCCCACGCCCGCTTCTGTATCTCCCTCAATAAAGCCTCCT	rs59620674	-0.42248	7.01122	-6.43683	1.49821e-06	2.11126e-05	5.1559
ILMN_1671392	KCNF1	ENSG00000162975	TGGCACGAGAGCCCACGCCCGCTTCTGTATCTCCCTCAATAAAGCCTCCT	rs59620674	-0.442002	7.01122	-6.85409	5.7178e-07	8.44177e-06	6.0575		ILMN_1729868	SPRYD4	ENSG00000176422	CCTCTGCCTCCCTTTGCCCAGGCCTTTCTCAGACTGTATTCCATCCTGGG	NA	-0.42234	7.85773	-7.2014	2.60806e-07	5.51727e-06	6.90226
ILMN_1655694	FBRSL1	ENSG00000112787	GGTGCTCACCTGGGGCCTCCATCCCAGAAGCGCAGGGCTTATTTTTCTGA	NA	-0.44189	8.15944	-6.70646	8.01978e-07	1.0977e-05	5.71808		ILMN_2186597	RPP21	ENSG00000241779	CCACTACAACCCTTGCCAAACACAGCCCACTCCATTTCAGACCGCCTTCC	NA	-0.422293	11.3018	-8.12528	3.49241e-08	1.1692e-06	8.90966
ILMN_2263144	TMEM223	ENSG00000168569	TTCCTTTGAAGCAGGTATCTTGCATGGCCCACCGGGGTGAAGTCCCTGCC	NA	-0.440803	8.11067	-6.16344	2.84852e-06	3.04216e-05	4.44738		ILMN_1712806	AP1S1	ENSG00000106367	CCTTGGCTGCAGTGGGGCCTTTATCCAGTGCCAGGGAGGAACAACATAGT	NA	-0.422263	8.69179	-4.04295	0.000512453	0.00241622	-0.6314
ILMN_1662184	C5orf34	ENSG00000172244	GCAGGAGACTGACCCAGACTAGTCCCAGAGAGATGCCCACTCATTCGTCA	NA	-0.440527	7.16781	-6.08298	3.44713e-06	3.58814e-05	4.25633		ILMN_1708743	NT5DC2	ENSG00000168268	GTGCGCTTCTCTGACCTCTACATGGCCTCCCTCAGCTGCCTGCTCAACTA	rs112096597	-0.422097	7.92427	-8.39413	1.98754e-08	7.62464e-07	9.47175
ILMN_1744059	DCTN6	ENSG00000104671	GTCGGGTGCAGACTGAGCGACCGCAGCCCCAGACACTACAGCTGGATTTC	NA	-0.440503	8.81798	-7.40868	1.64483e-07	3.12756e-06	7.30788		ILMN_3243899	C8orf83	ENSG00000205133	ACTGGGAAGCAGCCAACCCTCTGTAGAGAAATCCCAGATTGGGAGTCTGG	NA	-0.422046	7.74983	-6.26595	2.2364e-06	2.85505e-05	4.75593
ILMN_2099594	SRP9	ENSG00000143742	TGACACCCCTGCCCATTTTCTGTCTTTAATTAACCAAGGTGTTAGGTGTG	NA	-0.439686	11.7987	-6.40834	1.60132e-06	1.91021e-05	5.02461		ILMN_1708934	ADM	ENSG00000148926	GTCTCAGCGAGGTGTAAAGTTGTTCGCCGCGTGGAATGTGAGTGTGTTTG	NA	-0.42186	8.10312	-4.04115	0.000514746	0.00242501	-0.635769
ILMN_1760849	NETO2	ENSG00000171208	GTTCACATCAGTGGCTTTGTATGCAAATATGCTGTGTTGGACCTGGACGC	NA	-0.439278	8.45382	-3.88137	0.000764097	0.0032547	-1.10556		ILMN_1718972	MFSD3	ENSG00000167700	GCTCCTGCTCATCCTCTCTGCCTTTCCCGTTCTGTACCTGGACCTAGCAC	NA	-0.421774	9.6731	-3.97184	0.000611069	0.00280029	-0.803517
ILMN_1815190	METTL1	ENSG00000037897	TGGACCATAGGGGATCTTTGGAAGGCTGTGGGGTCTTGCTCTTCCTTAGC	NA	-0.438885	8.45065	-7.95788	4.9851e-08	1.30881e-06	8.50581		ILMN_1777663	TOP2B	ENSG00000077097	AGACTTCCCTACTGAGCCACCTTCTCTGCCACGAACCGGTCGGGCTAGGA	NA	-0.421367	10.2321	-5.9594	4.62678e-06	5.16128e-05	4.03051
ILMN_1755911	ING5	ENSG00000168395	CGAGCGCGGCCGCGGACGAAGATGGCGACCGCCATGTACTTGGAGCACTA	NA	-0.438679	6.84642	-10.1549	6.24598e-10	5.40185e-08	12.8886		ILMN_1678904	ENO3	ENSG00000108515	GGCTCTTGGGGACAAGGCAATCTTTGCTGGACGCAAGTTCCGTAACCCGA	NA	-0.42134	7.43879	-6.47235	1.3791e-06	1.97343e-05	5.23862
ILMN_1765990	KCNK2	ENSG00000082482	GGAGTTGTGACTTGGCTGTGAGGGCAGAAGTTGAAGTTGGGATCACTGTG	NA	-0.438473	6.67564	-6.90955	5.03891e-07	7.64565e-06	6.18433		ILMN_1699357	SLC22A5	ENSG00000197375	CTGGTGCAAGGCCTTACCAGCCCTAGCCTCTAGCACTTCTCTAAGTGCCA	NA	-0.42121	7.76081	-5.05746	4.14184e-05	0.000301587	1.84943
ILMN_1790906	MSMB	ENSG00000138294	TCGTGGTGGAGAAGAAGGACCCAAAAAAGACCTGTTCTGTCAGTGAATGG	rs1804464	-0.437996	6.72484	-7.24556	2.36298e-07	4.18995e-06	6.94428		ILMN_1809433	XBP1	ENSG00000100219	GACCCCCAGGTATTGTCTTTTGACATCCAGCAGTCCAAGGTATTGAGACA	rs35907467	-0.421046	12.927	-3.75438	0.00104466	0.00438205	-1.32629
ILMN_1805985	ANKRD32	ENSG00000133302	GGGGTACACACTGAGGCCTTGATGATAACATTGGAAATGATGTGTCGGTC	NA	-0.437842	7.23475	-6.03691	3.8461e-06	3.9269e-05	4.14666		ILMN_1745593	STMN1	ENSG00000117632	TTTGGCGCTTTTGTGCGCGCCCGGGTCTGTTGGTGCTCAGAGTGTGGTCA	NA	-0.421025	6.98629	-7.19334	2.65554e-07	5.60428e-06	6.88424
ILMN_2168449	DHX15	ENSG00000109606	TATGCCTCCCTTTTGTGTTGACACTGTAGCTCATACTGGAAAAGTCGATC	NA	-0.437462	11.0306	-6.24623	2.34273e-06	2.57847e-05	4.64324		ILMN_1814790	SHANK2	ENSG00000162105	GGACGGTTCGAGCTATGAAATGTTGAGGACACCTACACGTGATTCTGGAG	rs117216980	-0.420913	6.99791	-5.81644	6.51668e-06	6.80318e-05	3.689
ILMN_1756705	CHTF18	ENSG00000127586	GAGGAACAGCCTGAGAAGGACTTCTTTGGACGTGTGGTCGTCAGGAGCAC	NA	-0.437408	7.16271	-6.92069	4.91279e-07	7.47967e-06	6.20976		ILMN_2044293	KBTBD7	ENSG00000120696	ACTGAACTAGGAATTGTTAGCGGGGTTTTGAAGGATGTGTACTTTCCTTC	rs73176992	-0.420626	7.65404	-5.88913	5.47368e-06	5.91016e-05	3.86289
ILMN_1774661	SNRPB	ENSG00000125835	CCACCAAGGCCCTAGACTCATCTTGGCCCTCCTCAGCTCCCTGCCTGTTT	NA	-0.437404	10.7244	-7.57398	1.14351e-07	2.37353e-06	7.67272		ILMN_1724907	NUDT3	ENSG00000112664	TCTGAAGAGAGGCCAACAGCCTTCCCCTGCCTTGGATTCTGAAGTGTTCC	NA	-0.420336	8.84134	-8.59331	1.31712e-08	5.73775e-07	9.88175
ILMN_1745779	TM4SF19	ENSG00000213123	TTCTGCGGCCTGTTTTCCAGCAGAGGTTCAGGCCCTCTGTGGTTAAAGAC	NA	-0.437278	8.89974	-4.41372	0.000204158	0.0010765	0.191611		ILMN_1814022	NR1H3	ENSG00000025434	GGAACAGACTGAGAAGGGCAAACATTCCTGGGAGCTGGGCAAGGAGATCC	rs15716	-0.419679	7.67214	-7.89154	5.74606e-08	1.72681e-06	8.41283
ILMN_1700955	TM4SF19	ENSG00000213123	AGAGGTGAAGGAGTATTCATGGCTTCTCGCTGTTTCTGGGATGCTGACAC	NA	-0.437109	10.6385	-4.82814	7.29908e-05	0.000453283	1.21012		ILMN_3188110	C19orf60	ENSG00000006015	CCTTAGGTTTGATGCGGAATCTGCCGAGTGATGGCGGCTCCCCAGGGATG	NA	-0.41943	9.02698	-5.64945	9.74768e-06	9.45976e-05	3.28778
ILMN_1740169	TYRO3	ENSG00000092445	CGGTGACCTTTAGTGCCAACTTCCCCTCTAACTGGACAGCCTCTTCTGTC	NA	-0.436827	7.22491	-4.80434	7.74223e-05	0.000476292	1.15161		ILMN_2092536	MOBKL3	ENSG00000115541	CCGAGTATTGGTTGAAAGGAGTGCTGCTGAAACTGTAACCAAAGGAGGCA	NA	-0.41924	10.7384	-2.59627	0.0162066	0.0422664	-3.94059
ILMN_1714383	TPD52L1	ENSG00000111907	CCCGCTGGGAAAAACCCAGGCCTTGACATTGTTATTCAAATGGCCCCTCC	NA	-0.436745	10.8035	-5.95731	4.64999e-06	4.56284e-05	3.95663		ILMN_1764158	NLGN2	ENSG00000169992	GACCCCATGATTCAGCCACGGACTCCAATGCCCAGCTCCTCTCCCCAAAA	NA	-0.418746	7.26511	-8.72775	1.0007e-08	4.71779e-07	10.1554
ILMN_1736670	PPP1R3C	ENSG00000119938	GCAAGAATCCAGTACCTTGCACATAGAAGTAGCAACCCATCCCTTGCCTA	NA	-0.43665	8.35026	-3.09287	0.00516669	0.0162352	-2.95366		ILMN_1763907	CENPW	ENSG00000203760	CTGTTTGTTCATCGATTAGCAGAAGAGTCCAGGACAAACGCTTGTGCGAG	NA	-0.41833	9.51154	-3.21186	0.00389523	0.0129961	-2.59624
ILMN_1692517	SORD	ENSG00000140263	GTTCTGATTTTCTTGTAACCTGGGAAAGCCATGACCTTGTGCCCGATTCT	rs1803905	-0.436543	10.1676	-4.34971	0.000239352	0.00122794	0.0346515		ILMN_2181060	CKAP2	ENSG00000136108	TTATTGACTTCTCATGTTCTAGAGAGTAGGACTTTTATTCCGTGTACCTG	NA	-0.418309	8.38844	-6.00338	4.16588e-06	4.73269e-05	4.13518
ILMN_1757639	C3orf57	ENSG00000196542	ATGGATTTGAGGCGTGTGAAGGAATATTTCTCCTGGCTCTACTATCAATA	NA	-0.436319	11.9057	-4.01462	0.00054969	0.00247277	-0.78311		ILMN_3272424	HNRNPA1	ENSG00000135486	ACATACAACCTGCTTGGGTGGGGAAGTCATTGTCTTCAGAAACCTTGGTG	NA	-0.417289	7.58804	-6.63032	9.55903e-07	1.48721e-05	5.6047
ILMN_1813131	KRT8	ENSG00000250539	ACATGGACAACATGTTCAAGAGCTACATCAACAACCTTAGGCGGCAGCTG	NA	-0.436313	10.4294	-3.65859	0.0013214	0.00515327	-1.63963		ILMN_1685796	CSDE1	ENSG00000009307	GATGACAAGGGTCAGCTCAGGGGATGTGGGGGAGGGCGGTTTTATCTTCC	NA	-0.416971	7.94947	-4.67839	0.000105799	0.000660986	0.920751
ILMN_1737254	USP1	ENSG00000162607	AGGAAAACGCGCCAAGTTCCCCTCGGTGGCGGAGTGCTAAAGACCCTAGC	NA	-0.436208	7.03725	-9.02603	5.48569e-09	2.63717e-07	10.7177		ILMN_1662038	LARGE	ENSG00000133424	TGCCCTACCCTCTGCTGGGCTGTTTGTATTGAGTTGCAATGTGACCAGCG	NA	-0.416783	8.91987	-4.34765	0.000240578	0.00129802	0.11064
ILMN_2397230	USP16	ENSG00000156256	GAACACAGTGGTACTATGAGGTCGGGGCATTACACTGCCTATGCCAAGGC	NA	-0.435844	7.76067	-5.76995	7.28766e-06	6.68275e-05	3.50707		ILMN_1801913	PPIH	ENSG00000171960	GCTACCTGTGGTGATCTCGCAGTGTGGGGAGATGTAGTCCAGACAAAGAC	NA	-0.416584	8.88037	-4.90446	6.04286e-05	0.000413233	1.47494
ILMN_1692511	TMEM106C	ENSG00000134291	ATGTGGGGCTTGATTCACCCTTCATCCATTGGCTGGAACATGGATTGGGG	NA	-0.435282	10.28	-2.79354	0.0103714	0.028771	-3.61356		ILMN_3208233	RBMX	ENSG00000217835	AAGCCGTGGAGCACCAAGAGGTGGTGGCCGTGGACGAAGCCGATCTGATA	rs72615484 rs74509382	-0.416548	9.39757	-5.3795	1.87901e-05	0.000160152	2.63456
ILMN_1716895	RPA3	ENSG00000106399	TCTCTGGAATTGTGGAAGTGGTTGGAAGAGTAACCGCCAAGGCCACCATC	rs75202528	-0.434846	11.4255	-4.22537	0.000325964	0.00159219	-0.269701		ILMN_1721457	RANBP1	ENSG00000099901	CTGTTCCGATTTGCCTCTGAGAACGATCTCCCAGAATGGAAGGAGCGAGG	NA	-0.41647	9.82357	-3.34065	0.00286078	0.0100403	-2.30038
ILMN_1678353	FARP1	ENSG00000152767	AACGCACCCTCTCTGTGGAGCTCTGACTGGTGTAGCTGGAAACAAACAGC	rs4584	-0.434806	7.36094	-7.21562	2.52644e-07	4.4089e-06	6.87715		ILMN_1715705	SSNA1	ENSG00000176101	TTCATGCTCACACAGGCTATGGGGATGGTGGGCTCCAGGTCAGCTCTGCA	NA	-0.416468	8.57068	-9.35748	2.85077e-09	1.99588e-07	11.4042
ILMN_1747451	PLCXD1	ENSG00000182378	GTACCCGGTTGCTACGGTGAAATGAAGGTGCCCCGCATCCAGAAAGACGC	rs61156782	-0.434796	7.29239	-5.37884	1.88207e-05	0.000143844	2.55927		ILMN_1814726	SCARB2	ENSG00000138760	GCTCGAGATATGAGTTCTGCAAAAGGTGGTCCGCATCCTTGGCCCTCTGG	rs75392425 rs115576858	-0.416465	10.8015	-5.40211	1.77809e-05	0.000153531	2.68947
ILMN_1764177	JARID2	ENSG00000008083	GAGCTTGCCAGTGGTGACTGCCAGGAACGTCCTATGATCCACTTTGTTGG	rs74771720	-0.434494	8.50215	-4.62756	0.000120024	0.000684194	0.71694		ILMN_1785198	POLE3	ENSG00000148229	CTGTTGGCCTTTCTTAGCCTTTTTCTGTTTCCATTCAGTGCTCCAAGCGC	rs34006719	-0.416388	11.2571	-6.68319	8.46123e-07	1.35987e-05	5.72655
ILMN_1759008	ZNF689	ENSG00000156853	CCACTACACCTTCTGGGGCTGGACTTGTTTCAGCAGCTTTGGTTGCACTG	NA	-0.434449	8.49283	-8.87789	7.38348e-09	3.27303e-07	10.4203		ILMN_1799516	DNAJC9	ENSG00000235036	GGCTCTCTACCCAGCTAGAACACCTTCCAGACACTTGCTGGACAGCTATC	NA	-0.415789	10.0877	-3.58558	0.00157962	0.00617122	-1.72751
ILMN_1760303	PIK3R1	ENSG00000145675	TGACGAGAGGGAGGATGTCACGGTCAGTTGTAACTTTGCCTTCACAAGGC	NA	-0.434026	8.31406	-5.94891	4.74421e-06	4.64753e-05	3.93656		ILMN_1724009	SETD6	ENSG00000103037	CTCGATAGTTACCCAAAGTTCAGTCTAGATGGCACAAACCACCTCTCAGG	NA	-0.415756	7.38742	-9.14369	4.34131e-09	2.65268e-07	10.9863
ILMN_1814998	POTEKP	ENSG00000204434	CCTGGGCATGGAATCCTGTGGCATCCACAAAACTACCTTCAACTCCATAG	NA	-0.433972	11.3502	-3.20843	0.00392722	0.0129148	-2.69145		ILMN_1715674	ITPK1	ENSG00000100605	CTGCCCAGTGAGATGGAGGACGCTAGAGAAAGTGCTGAGTGTCCCGAGAG	NA	-0.415705	8.24208	-5.65017	9.73059e-06	9.44837e-05	3.28952
ILMN_1727315	DENND1A	ENSG00000119522	AGAAAAGCATTACCCATTTTGCGGCCAAGTTCCCGACGAGAGGCTGGACC	NA	-0.433803	7.51469	-5.87616	5.64649e-06	5.40244e-05	3.76231		ILMN_2323508	AIF1L	ENSG00000126878	GCAGGAATTCTCCTTAAGGGAGGAGAGCAAGCAGGTGTGGCCCCAGCTTC	NA	-0.415519	7.52025	-6.47605	1.36727e-06	1.96332e-05	5.24723
ILMN_2369682	HNRNPA2B1	ENSG00000122566	GCAGTGATATGGCAGAAGACACCAGAGCAGATGCAGAGAGCCATTTTGTG	NA	-0.433793	12.3866	-3.78441	0.000970318	0.00396832	-1.33888		ILMN_1707493	RCC1	ENSG00000180198	TTCACCTGCAGCCAACGGCCTGGAATCGCAAAGAGACACCACTCTGGGCA	NA	-0.415401	8.53115	-6.33354	1.90791e-06	2.54047e-05	4.91452
ILMN_3185161	CEP78	ENSG00000148019	GGAGTCCCAGCTACTGAGCAGCGGCAGGAGTCTTTTGAAGGATTCATTGC	NA	-0.433683	7.56133	-8.95821	6.28275e-09	2.90948e-07	10.5819		ILMN_1655261	ERP27	ENSG00000139055	GTCTTTTTGCCAGAAGTTAAAGGCTGTCTCCAAGTCCCTGAACTCAGCAG	NA	-0.415341	6.8095	-6.59303	1.04202e-06	1.60003e-05	5.51854
ILMN_2127605	LRP3	ENSG00000130881	CTGGTGACCGCCACAGCCCCGCTTTGTAACCAGGGAATACACAGTCATTT	NA	-0.433448	8.8505	-5.11937	3.55604e-05	0.000246617	1.92509		ILMN_1752932	MPZL2	ENSG00000149573	GGCTAAATAGTCAAGGGGTAATATGGGCCTGTTGTTTAGTGTCTCCTTCC	NA	-0.414869	9.50418	-4.71445	9.6746e-05	0.000614652	1.00917
ILMN_2389582	HNRNPL	ENSG00000104824	CCCGCTGGAGGTGACCGAGGAGAACTTCTTTGAGATCTGCGATGAGCTGG	NA	-0.432553	8.77096	-4.60762	0.000126117	0.000714999	0.667904		ILMN_2414399	NME1	ENSG00000239672	AAAATGCTTCCTCCCAGCATAGGATTCATTGAGTTGGTTACTTCATATTG	rs112931545	-0.414701	7.97971	-6.5056	1.27639e-06	1.85651e-05	5.31592
ILMN_3256004	SNRPG	ENSG00000143977	ATAATGGCTGTTCAGCAGAGAAACCCATGTCCTCTCTCCATAGAGCCTGT	NA	-0.432491	12.2469	-5.36846	1.9304e-05	0.000147119	2.53397		ILMN_2275803	LRRC45	ENSG00000169683	CTCTTTGAGACCCGGGTCGTCTGTTCCACGCGGCGGTTGCGGCGACTGTT	rs114642087	-0.414665	7.03647	-6.08289	3.44785e-06	4.0662e-05	4.32391
ILMN_2285375	SORD	ENSG00000140263	AGACCTAAATCGCATCATGCCAACTTGTGACTTTGAGACTATTCATCAAG	rs1042441 rs113597631 rs1803906 rs28526450	-0.432281	7.522	-4.72091	9.52071e-05	0.000565114	0.946482		ILMN_3234142	LOC728855	ENSG00000232151	CCTGAAGGGCTCGTGCAGACGTACAGGCGGGATCTTCTGGAAGTGAGAAT	NA	-0.414333	8.21623	-5.03636	4.36298e-05	0.000314188	1.79783
ILMN_1803408	KRT18	ENSG00000111057	ATATAACTCGGGTCGCGCGGCTCGCGCAGGCCGCCACCGTCGTCCGCAAA	NA	-0.432225	8.26916	-6.1866	2.69674e-06	2.89936e-05	4.50224		ILMN_1745223	CDC42EP4	ENSG00000179604	TCCAGGTTCGGTGCCCTGTTGGTGCTCCTGTTTCCAATAGCTTAGGTCCC	NA	-0.414082	9.84946	-5.74127	7.80905e-06	7.85939e-05	3.50869
ILMN_2383484	C19orf48	ENSG00000167747	CCACACACCCAGGAGAAGGTGGATAAGTGGGCTACCAAGGGCTTCCTGCA	rs3745529	-0.432168	8.15824	-6.81767	6.21394e-07	9.01584e-06	5.97402		ILMN_1768816	TMPO	ENSG00000120802	CCATGGGAAATGCCACTGTAGGTCGTCGATACCTCTGGCTGAAGGATTGC	NA	-0.413888	8.0934	-4.05151	0.000501701	0.0023788	-0.610648
ILMN_3247064	SNRNP40	ENSG00000060688	CCACTTCTGTCCCATTTCACCAGGATGACTAAGGCAAGCTCCCTGTGGCC	NA	-0.431708	8.49087	-5.66978	9.27989e-06	8.11649e-05	3.26544		ILMN_2278335	AKR1B15	ENSG00000227471	GGCAACCATACTCAGCTTCAACAGAAACTGGAGGGCCTTTGACTTCAAGG	NA	-0.413733	6.57213	-5.21039	2.8431e-05	0.00022264	2.22293
ILMN_1800958	ALS2CR4	ENSG00000155755	CTCCAGCCATGGATTGTGGTGAATCTCGTGGTGGCTCTTCTGGTTGGATT	rs73989521	-0.431659	9.08538	-6.14842	2.95161e-06	3.13896e-05	4.41177		ILMN_1741133	NME1	ENSG00000239672	GGAGAGTGCAGAGAAGGAGATCGGCTTGTGGTTTCACCCTGAGGAACTGG	rs74953745 rs77254045	-0.413717	12.5956	-8.41393	1.90743e-08	7.45842e-07	9.51276
ILMN_1746457	GTF3C2	ENSG00000115207	CCACAGACACCCTACCGATAGAACAGTGGCTCAGATCTTACTTGCTCCTG	NA	-0.431458	9.66342	-7.53372	1.24897e-07	2.54747e-06	7.58419		ILMN_1732066	CKMT1B	ENSG00000223572	GCAAAGATAGCCGCTTCCCAAAGATCCTGGAGAACCTAAGACTCCAAAAG	rs9571	-0.413562	9.14045	-5.1169	3.57774e-05	0.00026792	1.99471
ILMN_1782633	BOLA2B	ENSG00000183336	ATGGAACTCAGCGCCGAATACCTCCGCGAGAAGCTGCAGCGGGACCTGGA	NA	-0.431268	11.0584	-9.69041	1.49803e-09	1.00493e-07	12.0156		ILMN_1735367	HSD17B11	ENSG00000255723	GGGACCCACTCTGGAACCTGAGGAAGTGGTAAACAGGCTGATGCATGGGA	NA	-0.412599	7.71359	-3.78463	0.000969772	0.00411785	-1.25393
ILMN_1730201	DTNA	ENSG00000134769	CTTTCTGTCACCACAGAGATTGGCCTACGGTTTCTGTTTTGAGGGTGCTG	NA	-0.4308	8.89739	-4.04997	0.000503616	0.00229765	-0.697248		ILMN_1713147	MCRS1	ENSG00000187778	TCACCTGGTCAGAATCCTTGGATGAGCCTGTGGGACCGTTCCTCCTAGCC	NA	-0.412356	7.20474	-7.66648	9.34514e-08	2.49058e-06	7.92733
ILMN_1787844	C19orf10	ENSG00000074842	AAGTTTTCTACCTGGGCTGACGTTGCCTTGTCCGGAGGGGCTTGCAGGGT	rs73535685	-0.430668	8.54595	-4.1283	0.000414742	0.0019466	-0.506601		ILMN_2404407	ABAT	ENSG00000183044	GCTCATGGTAGAAAACCATAGCTAAGTAGCATCGCAGACTTAAGCGTACA	NA	-0.412266	7.64033	-4.06729	0.000482471	0.00230559	-0.572387
ILMN_3271412	SUMO2	ENSG00000249031	CAACCTATCAATGAAACAGACACACCTGCACAGTTGGAAATGGAGGATGG	rs115259505	-0.430342	7.59807	-4.75734	8.69865e-05	0.000526304	1.03604		ILMN_1775542	FAIM3	ENSG00000162894	CTCGGGCATCCTTCCCAGGGTTGGGTCTTACACAAATAGAAGGCTCTTGC	NA	-0.41224	6.71929	-4.89143	6.2409e-05	0.000424636	1.443
ILMN_1658464	GTF3A	ENSG00000122034	CGGAGAGTCACCCAACTGTGTGGAAGACAAGATGCTCTCGACAGTTGCAG	NA	-0.430046	11.3588	-7.82345	6.65209e-08	1.59318e-06	8.21638		ILMN_3256004	SNRPG	ENSG00000143977	ATAATGGCTGTTCAGCAGAGAAACCCATGTCCTCTCTCCATAGAGCCTGT	NA	-0.411856	12.2469	-5.02295	4.50963e-05	0.000323166	1.76504
ILMN_2194649	TADA1	ENSG00000152382	GCTTGGTAATTCTCCAGTTTCTAGGAGGTACCTATTTCTACCGTTTCAAG	NA	-0.429827	7.95489	-7.25403	2.31875e-07	4.14067e-06	6.96324		ILMN_1804834	C6orf130	ENSG00000124596	CCTTTTTCTCCAGTATGCTACCTGATTTGTTTGGCTGGCCACTAGGTGGC	NA	-0.411392	9.03372	-9.51515	2.09833e-09	1.57535e-07	11.7084
ILMN_1730794	SERTAD4	ENSG00000082497	CACCTGTCTAGGGGCGGCAATCAACAGTCTTACACAGAGAGGGTATTCCC	NA	-0.429215	7.11102	-6.22733	2.4495e-06	2.67098e-05	4.59859		ILMN_1694479	WDR18	ENSG00000065268	GTCGTGTTCGGGTTTTTCCTCTGTGACTGGGCCGTCTTGGTGTCTCGTGG	NA	-0.411312	9.51602	-7.18108	2.72948e-07	5.73971e-06	6.85681
ILMN_2357438	AURKA	ENSG00000087586	TCCTTTAGGAATGCTGTGTGTCTGTCCGGCACCCCGGTAGGCCTGATTGG	rs6127734	-0.428718	10.0343	-5.24851	2.58926e-05	0.000188148	2.24116		ILMN_2364272	MBNL2	ENSG00000139793	GACTAACTCTCCACTTGTATGGGAACTACATTTCACTCTTGGTTTTCAGG	rs15004	-0.411196	8.33399	-4.61405	0.000124117	0.000758239	0.763006
ILMN_1671800	CRNDE	NA	TAAGTGTGATGCTTCCATAATACATTTGGATGCTGTCAGCTAAGTTCACT	NA	-0.428653	8.18491	-5.94086	4.83641e-06	4.72735e-05	3.91729		ILMN_1747857	SMARCE1	ENSG00000073584	TCAGAACATCCAAACCTCAAGGCTCAGGATCCCATAGACCAGAGCCCACC	NA	-0.410506	7.80363	-6.54656	1.16052e-06	1.72836e-05	5.41096
ILMN_1776516	ITPKA	ENSG00000137825	GACCTTCCGGTCTAACGTCTCACACCACGACGGACTCCCCTTCCTAATAA	NA	-0.42851	7.15527	-6.21328	2.53204e-06	2.74066e-05	4.56538		ILMN_1754655	TTLL5	ENSG00000119685	ACCTTCCCTTTGCCCCATGCCCCCAAACTGCTTAGGTCTTCTCTGTCCCT	NA	-0.41022	8.02722	-6.7201	7.77217e-07	1.26382e-05	5.8114
ILMN_2210482	MRPS34	ENSG00000074071	TACGCGGTGGACTACGAGACCTTGACGCGGCCGTTCTCTGGACGCCGGCT	NA	-0.428286	7.85666	-6.52193	1.22886e-06	1.54311e-05	5.29005		ILMN_1687440	HIPK2	ENSG00000064393	ACGGGTCGGGACACCAGTGAAACTTGAACCGGGAAGTGGGAGGACGTAGA	NA	-0.410159	7.39889	-6.0532	3.69997e-06	4.29748e-05	4.25349
ILMN_1708105	EZH2	ENSG00000106462	CGGCATCGAAAGAGAAATGGAAATCCCTTGACATCTGCTACCTCCTCCCC	rs36093703	-0.428209	7.78643	-5.77125	7.26496e-06	6.66887e-05	3.51019		ILMN_2310909	ATP2A3	ENSG00000074370	CCGAAAGGATGTCACTAAGGATGGCTGATTCCCCAAGGGCACCCGCTCTC	NA	-0.410026	7.67714	-5.60142	1.09499e-05	0.000103977	3.17195
ILMN_1772113	U2AF1	ENSG00000160201	GCGGGAGCTGTATGGCCGCCGTCGCAAGAAGCATAGATCAAGATCCCGAT	rs61737060	-0.428206	9.17212	-3.64167	0.00137727	0.00533346	-1.67989		ILMN_1717639	SIK1	ENSG00000142178	CCATCTTGGGGCAGCCAGGCCCTTGCCTTCATTTTTACAGAGGTAGCACA	NA	-0.410016	7.23823	-6.21829	2.50228e-06	3.13029e-05	4.6438
ILMN_1757627	ZMYND19	ENSG00000165724	CAGGCAGTCTGTGTGGTTACAGCGCCCCTCAGTGTTCATCTCCAGCAGAG	NA	-0.427883	8.4402	-7.09226	3.33209e-07	5.42827e-06	6.59936		ILMN_1806634	NNT	ENSG00000112992	GAAACTTTTATGAACTTCTGAGCTGTCCCCTTGCAATTCAACCGCAGTTT	NA	-0.409868	8.36773	-5.25196	2.56742e-05	0.000205522	2.32426
ILMN_2402168	EXOSC10	ENSG00000171824	CAGTTTGATCCAAATAAACAGACCCCGTCTGGCAAGAAATGCATTGCAGC	NA	-0.42763	8.88073	-8.64879	1.17561e-08	4.48945e-07	9.95434		ILMN_1670926	CHST15	ENSG00000182022	TCTTGCTGACAGAATAGGTTCCGTTCTGGGCGGTGGTTCTCGAGCCTGCC	NA	-0.409734	9.41918	-4.65658	0.000111684	0.000693086	0.86726
ILMN_3242288	RPS26	ENSG00000257717	TTACTGTGTGAGTTGTGCAATTCACAGCAAAGTAGTCAGGAATCGATCTC	NA	-0.427531	11.2615	-5.64593	9.83091e-06	8.49397e-05	3.20779		ILMN_2210837	CDC26	ENSG00000176386	CTGATGCTTCACTTGCACTCTAAGCTGGAATCCAAACTCTGGTTTGTCTC	NA	-0.409409	10.143	-6.15717	2.89113e-06	3.51296e-05	4.49963
ILMN_1727348	NMD3	ENSG00000169251	GGTAGGGAAATTAGGGTTCAGTTTATCACTGGACATTCAGGAGGCAAGTC	NA	-0.427311	11.288	-4.72637	9.39268e-05	0.000559747	0.959906		ILMN_1808779	CSTF3	ENSG00000176102	GTGGCAGAACCACATTTTGTTCCCTCTTCAAGGGTGTCTTGTATGTGCCG	NA	-0.408729	8.86269	-7.49822	1.35024e-07	3.28243e-06	7.55984
ILMN_1796210	PPRC1	ENSG00000148840	CCCAGAAGAACCTCAGGAGGTAACCTTGGGCCCTTCCCTGCTATCCTTTT	NA	-0.427222	8.49578	-6.13438	3.05144e-06	3.22726e-05	4.37845		ILMN_1755926	DBI	ENSG00000155368	CACTGGGACAGAGGCTGAGTTTGAGAAAGCTGCAGAGGAGGTTAGGCACC	NA	-0.40762	11.2637	-4.02905	0.000530394	0.00248282	-0.665071
ILMN_2061405	NUP54	ENSG00000138750	CTGTGTTTAATGATTATTGTCCATTGAGCCTGTACTCTGCTTTCCATACC	NA	-0.426841	9.24255	-6.23682	2.39529e-06	2.62486e-05	4.62101		ILMN_1792951	ZHX2	ENSG00000178764	CCAGCCCTGGGAGAACTGGGTAGCAGGTGGCTGACTTCTTTAAGCACCTT	NA	-0.407526	7.48113	-6.72176	7.74253e-07	1.26124e-05	5.81522
ILMN_1797530	CHCHD5	ENSG00000125611	GAGGAGTGTCTTCGACAGAACGAGGCAGCTGTGGGCAACTGTGCAGAGCA	NA	-0.426571	8.80361	-7.94527	5.12135e-08	1.33449e-06	8.47876		ILMN_1767351	AR	ENSG00000169083	GTCTTCTGCCTGTTATAACTCTGCACTACTCCTCTGCAGTGCCTTGGGGA	NA	-0.40748	7.19925	-6.0492	3.73531e-06	4.31861e-05	4.24401
ILMN_1685958	CDH26	ENSG00000124215	CCACCAAACACTGGTCATGTATAATGCGGAGAGCAAAGGCACTTCAGCCC	NA	-0.426393	6.65408	-9.74344	1.35381e-09	9.25788e-08	12.1167		ILMN_2116556	LSM5	ENSG00000106355	CATAAAGCTAAGTTTCCCGTTAAAGGGAAGTGCTTTGAAGATGTGTACCC	NA	-0.40745	9.20051	-4.43274	0.000194732	0.00109172	0.318775
ILMN_1796949	TPX2	ENSG00000088325	CAGCCTCTGACTGTGCCTGTATCTCCCAAATTCTCCACTCGATTCCACTG	NA	-0.426082	8.75842	-4.4045	0.00020889	0.00109751	0.168991		ILMN_1710428	CDK1	ENSG00000170312	GACAAAGGAACAATTAAACTGGCTGATTTTGGCCTTGCCAGAGCTTTTGG	NA	-0.407115	8.17837	-2.97653	0.00679088	0.0206541	-3.12521
ILMN_3242205	GMPS	ENSG00000163655	CCTTCTTGCTGCCAATTAAAACTGTAGGTGTGCAGGGTGACTGTCGTTCC	NA	-0.426051	9.48192	-6.2772	2.17796e-06	2.43818e-05	4.71633		ILMN_1760718	ZMIZ2	ENSG00000122515	CTAGGAGACTGGGACAAGCAAAAGGCTGCAAACAACCCAGAAGCCCATCC	rs80117197	-0.40646	7.42142	-7.64025	9.89442e-08	2.57854e-06	7.87031
ILMN_1738401	FOXC1	ENSG00000054598	CTTCCAGCCAGTCTCTGTACCGCACGTCCGGAGCTTTCGTCTACGACTGT	NA	-0.425729	8.93711	-5.71008	8.41931e-06	7.49077e-05	3.36273		ILMN_1753101	VTCN1	ENSG00000134258	CCCACACTCTTCATGTGTTAACCACTGCCTTCCTGGACCTTGGAGCCACG	NA	-0.406184	6.6572	-9.87029	1.06421e-09	9.9343e-08	12.3817
ILMN_2200880	ZNF367	ENSG00000165244	ACTGGGGCGCCACTCCGACAGTAGCTTGGACACTGACTCTTCCACTGTAC	NA	-0.425713	6.68892	-6.54718	1.15886e-06	1.47028e-05	5.34886		ILMN_1672042	DOLPP1	ENSG00000167130	GGTCACTCGGGATCTGTGTTCGAATCCTCCCCACCCCTTTCTTTGTGGAG	NA	-0.406081	8.25615	-6.74671	7.31117e-07	1.20473e-05	5.87249
ILMN_1809477	CARHSP1	ENSG00000153048	GGGGTGTTCCCGGCCATCAGCACAGCCTATGACCATTGCAACAACCTCTC	NA	-0.425204	10.5058	-3.70514	0.00117892	0.00468672	-1.52864		ILMN_1703174	FREM2	NA	CAATAAGTCTTGCTGCCGCTTGTGTTTCATAACTACGCTTGCTTTCCTTC	NA	-0.406065	7.1392	-5.44722	1.59284e-05	0.000140343	2.79891
ILMN_1692684	SMARCD2	ENSG00000108604	TTTCCGAACCAAAGGCTGCTGGGTTTGCATGTTTACAGACTCCCCCTGGG	rs79978746 rs111734350	-0.424917	9.21501	-4.82108	7.42773e-05	0.000459815	1.19277		ILMN_1652407	ZMYND8	ENSG00000101040	CGGGAGTTTCGGCACAGACTATCCCATCAAGCCGTTGGCTCCTTTCAGCT	NA	-0.405923	8.24038	-6.92233	4.8945e-07	8.74911e-06	6.27337
ILMN_1768930	U2AF2	ENSG00000063244	CCCGTGGCCCCTGCCCCTCTCCTACTCTCTGTGGCAGTTTCATATTTGCT	rs77688144	-0.424643	10.1411	-8.95473	6.32671e-09	2.90948e-07	10.5749		ILMN_1673944	MANBAL	ENSG00000101363	GCTCCATCAGGTGCAGGGGATTTGGCTGAAGGCGTGCATATTTCCTGGGC	NA	-0.405369	8.92464	-9.01103	5.65241e-09	3.18612e-07	10.7238
ILMN_1690085	STK11IP	ENSG00000144589	ACGCTGTAGACATTCCCTCTCCTGGTCTCTGGGTCTGGCTTCCAGGCTCT	NA	-0.424584	7.08906	-9.38086	2.72362e-09	1.55344e-07	11.4182		ILMN_3273491	AI241366	ENSG00000236338	GTCTTCCTCCATTACCGCTTAGAAAGATATGATTGTTTCTCCATTTACAA	NA	-0.405348	7.4439	-3.85831	0.00080883	0.00352263	-1.07718
ILMN_1752214	BC141517	ENSG00000197888	CAGCCAAACCCTTGCCTAAGGAAATGGAAGAGTTTGTGCAGAGCTCTGGA	NA	-0.424553	6.60495	-7.2137	2.53731e-07	4.40949e-06	6.87284		ILMN_1668619	KIAA1467	ENSG00000084444	TTCTTGTGAAATGTGTCCCTAAGCCTCCTTCTCCTTGCAGGCAGCCACCC	NA	-0.405072	7.77565	-6.99038	4.19418e-07	7.72261e-06	6.42764
ILMN_1673899	FAM57A	ENSG00000167695	AAGCCCATTCCTGTGTGTCCGTCCTGCCATTTAGCCACAGAAGGCTGCGG	rs113201579	-0.424551	7.75953	-6.37291	1.73971e-06	2.02732e-05	4.94151		ILMN_1811472	KIF23	ENSG00000137807	CAGCTGGGACCTGGATATCAGCATCACGCACAACCCAAGCGCAAAAAGCC	NA	-0.404675	8.32725	-3.73514	0.00109523	0.00455198	-1.37225
ILMN_1710979	ANKRD39	ENSG00000213337	GGGACCTGCTATCCAGCTGAGCCGCCACCCTATCTCCAGCTGCCTTTAAA	NA	-0.424436	8.02619	-5.41619	1.71803e-05	0.000133618	2.65027		ILMN_1729208	NGFRAP1	ENSG00000166681	CAGGAAATCGACGGGGACAGGCTCGCCGACTTGCCCCTAATTTTCGATGG	rs1804035	-0.404651	9.35844	-6.55316	1.14288e-06	1.7117e-05	5.42626
ILMN_2109708	TYMP	ENSG00000025708	TTCGCAGAGCTCGTTCTGCCGCCGCAGCAATAAAGCTCCTTTGCCGCGAA	rs3202236	-0.423974	7.34061	-6.96101	4.4829e-07	6.94396e-06	6.30165		ILMN_1794522	EIF5A	ENSG00000132507	ATAGCCCTTTACCCTGAGCACCACCCCAACAGACTGGGGACCAGCCCCCT	NA	-0.404526	10.5205	-4.75417	8.76723e-05	0.000566594	1.10656
ILMN_1738530	ATAD3A	ENSG00000197785	GCATGCCCCGATCTTTCACACACTGGTGACCCTGAGAGAGGAGGGAGGAG	NA	-0.423727	7.50653	-5.24535	2.6094e-05	0.000189377	2.23343		ILMN_1666545	GCNT1	ENSG00000187210	GGGTAGGAAGAGGCCATGTTTCAGTTCGTTTTCTCTGTAGGGTCGATTGA	rs76968314 rs72749246	-0.4042	7.8536	-4.21467	0.000334735	0.0017044	-0.213966
ILMN_2132809	ARHGEF10	ENSG00000104728	GTGAGCGCCATCCTGCTGAACGTGTATTTCAGTGTTTCACTTACTGGACG	NA	-0.423723	7.46334	-8.83375	8.0714e-09	3.47119e-07	10.331		ILMN_1814173	SMARCA4	ENSG00000127616	CCGTCCACTCCTCCTACTGTATTTTATTGGACAGGTCAGACTCGCCGGGG	NA	-0.404031	10.0697	-4.93776	5.5654e-05	0.000384909	1.5565
ILMN_3306997	METTL1	ENSG00000037897	CTGCTTGCTAGGCTCAATTACCACTTCTGTTTGCTTTGTGGATCCTGGGA	NA	-0.423691	9.30376	-6.85093	5.75914e-07	8.48942e-06	6.05028		ILMN_1704385	H3F3A	ENSG00000226881	ATACCATGGCTCGTACAAGGTGGACTGCCCGCAAATCTACCGGTGGTATA	NA	-0.404004	9.20051	-4.16556	0.000378132	0.0018782	-0.333588
ILMN_2110167	POLR1E	ENSG00000137054	GCCTTGCTTTAGCACAGGTATGAAGCCAGAAGCCAGCATCTCAACTGTGC	NA	-0.42308	8.56151	-7.7272	8.19043e-08	1.86216e-06	8.00763		ILMN_1812559	SLC7A6	ENSG00000103064	CCCGGGAGTGGATTCTAAATGTGATTTTCCTAGGCTACTGCAGGAGCCCC	NA	-0.403919	7.11738	-6.30979	2.01734e-06	2.65018e-05	4.85884
ILMN_1728984	PA2G4	ENSG00000170515	AAGTGCAGTTCTTCTCCACCTAGGACCGCCAGCAGAGCGGGGGGATCTCC	NA	-0.422436	9.87532	-5.51175	1.36128e-05	0.000110474	2.88262		ILMN_1666553	SLC25A19	ENSG00000125454	ACACTCCTGGTCTGGATGGGGCTGCTGCTTGAGTGCAGAGGGCTGCGGTA	NA	-0.403422	8.13762	-4.14591	0.000397021	0.00195551	-0.381393
ILMN_1727055	C12orf48	ENSG00000185480	ACACTTTCAGATAAGAGGTGTTTGCTGGGATGGAAGAACTACCTGGCATG	NA	-0.421994	9.11594	-4.95582	5.32253e-05	0.000347653	1.52385		ILMN_1728517	FNTB	ENSG00000257365	TGGGCCATCTGTCTACTGACCTGGCCTTCATGTAAGCAGCTGTGGGCTGC	NA	-0.403322	7.63846	-9.5215	2.07271e-09	1.56277e-07	11.7206
ILMN_2182531	C18orf55	ENSG00000075336	GGCGTGGACTCGCTACTCCGTTCTTCACAGCTGCCTTCCAGAATGTGTTC	NA	-0.421843	9.17577	-5.31425	2.20405e-05	0.000164007	2.40174		ILMN_1788384	C9orf5	ENSG00000106771	CAGAGACCCAGCAGATGTAACTCTCATTGTAGCCATCCCAAAGAAAACCC	rs111885439	-0.403266	8.67652	-6.0971	3.33351e-06	3.96582e-05	4.35755
ILMN_1794522	EIF5A	ENSG00000132507	ATAGCCCTTTACCCTGAGCACCACCCCAACAGACTGGGGACCAGCCCCCT	NA	-0.421742	10.5205	-5.04469	4.27425e-05	0.000287827	1.74199		ILMN_1730260	N6AMT2	ENSG00000150456	CTGGGCTGGACTGTGGGATCTGATTACAGACGGTGACATAACACAGGAAG	NA	-0.403234	8.66088	-4.84384	7.02071e-05	0.000469191	1.3264
ILMN_1745385	HNRNPM	ENSG00000099783	GCCTGCCGGATGATGAATGGCATGAAGCTGAGTGGCCGAGAGATTGACGT	NA	-0.42159	11.1422	-4.1907	0.00035526	0.00170906	-0.354393		ILMN_1688034	COIL	ENSG00000121058	CAGGCACCTGGCTGAGTGTGCTGGAGTGAGGATCTTGAACAGAAACTTCC	NA	-0.403016	9.07302	-8.4429	1.79619e-08	7.08383e-07	9.57265
ILMN_1680757	LRRC26	ENSG00000184709	AAGCTTCCCCCATGCCTTTGCCCTCCCTTTACACTGTCTGCCGGCGTCAA	NA	-0.421261	8.46703	-4.8881	6.29248e-05	0.000400066	1.35749		ILMN_1753279	HNRNPA0	ENSG00000177733	GGCCTCATGGAAATCCCTTTCCCGATCTTTGTAGCACCATCTACTGGCAG	NA	-0.402608	9.8096	-4.68813	0.000103273	0.000648643	0.944637
ILMN_1714433	MARCKSL1	ENSG00000175130	CCTGAGCCAGAAGTGGGGTGCTTATACTCCCAAACCTTGAGTGTCCAGCC	NA	-0.420416	9.83301	-3.63409	0.00140306	0.0054143	-1.69792		ILMN_1803073	DNAJC12	ENSG00000108176	GTTGGCACCTTCGTTTCCGCTGGTCCAAGGATGCTCCCTCAGAACTCCTG	NA	-0.402462	8.19461	-6.1001	3.30986e-06	3.943e-05	4.36466
ILMN_1782938	SLC16A10	ENSG00000112394	CCCTTTGCGTTTGCAGTGCGTTTTACTCAAGTAGCCAGAAACACCCCACG	NA	-0.41926	6.66348	-7.12422	3.1009e-07	5.11778e-06	6.67153		ILMN_1836218	LOC25845	ENSG00000188242	TCCGGACAGGGAGGGCCCATCACCGAAATCCTGAATGATTACTAGACCAA	rs11169	-0.402254	7.8735	-7.03848	3.76177e-07	7.18278e-06	6.53634
ILMN_1652333	FN3KRP	ENSG00000141560	GGTACATCCAGGAGTCTTCATTGCTTCTGTTATTACCCCGTCTCCTCTGC	NA	-0.41924	9.36455	-3.86	0.00080547	0.00339405	-1.1571		ILMN_3242725	KIF26A	ENSG00000066735	GTTTTTATGGTTTTCTAGGGAAGGTGTTCTGGGGGCCGGGCTCTCTCCAG	NA	-0.401865	6.80671	-5.7828	7.06569e-06	7.26456e-05	3.60838
ILMN_1706238	CSE1L	ENSG00000124207	GGTTCCATCAATGGTGAGCACCAGCCTGAATGCAGAAGCGCTCCAGTATC	rs35367415	-0.418781	10.7491	-4.94103	5.52066e-05	0.000358752	1.48752		ILMN_2319825	ACYP1	ENSG00000119640	CGGTGGGGAAGACAAGGAGGGTTTGAGCATGGCAGAAGGAAACACCCTGA	NA	-0.401639	7.99309	-5.09036	3.81933e-05	0.000281825	1.92986
ILMN_1748970	PRR15L	ENSG00000167183	GATGGCAAGTCACACACCCTCAAAGGGAAGCTACACGGGCCAAATCGGGG	NA	-0.418449	9.2577	-5.03066	4.42472e-05	0.000296263	1.70757		ILMN_1704055	NOP16	ENSG00000048162	GACCAGTGAAGCTGGAGCCAGGGTGTAAGGCAAGGAGGTGCTGTGTGGCT	NA	-0.401603	8.38588	-5.93728	4.87792e-06	5.37546e-05	3.9778
ILMN_2180371	C12orf24	ENSG00000204856	CCCTTGCACTACATGGCGACATCAACTGGAGAGAGAGGACTCGGGGTCTT	NA	-0.418219	7.76176	-6.50221	1.2865e-06	1.59618e-05	5.24408		ILMN_2199439	CA2	ENSG00000104267	AGTACCTTGACTTTGTTCACAGCATGTAGGGTGATGAGCACTCACAATTG	rs116816904	-0.401535	10.4444	-2.19166	0.0388826	0.0863009	-4.73947
ILMN_2386179	ZMYND8	ENSG00000101040	GTTCCTAAAACGCAAGCTCTCCGGACCAGACGGACACAGGGAGAAGCTAG	rs6012135	-0.417791	8.10478	-6.40074	1.63001e-06	1.93658e-05	5.0068		ILMN_1658027	RAD54L	ENSG00000085999	GCTGGTCTGGGTGTAGCTCTTAGAGGAAGGAGATAGGGAAAAGGGGCTCC	NA	-0.401342	7.37399	-3.41759	0.00237601	0.00859017	-2.12176
ILMN_2308849	MYADM	ENSG00000179820	GTGTAGTGCACACGCACGGGTGTTTCTGTGTGCTAGTTGCTTCTTGCTGC	rs74684595	-0.417268	9.04855	-3.76175	0.00102591	0.00416477	-1.39321		ILMN_2366490	ZNF706	ENSG00000120963	GGATATACATCCCCATGTTTAACTGACACACTGGGGGCTCAGTTGTGTGC	rs2514614	-0.401332	7.20688	-4.9909	4.88084e-05	0.000344313	1.6866
ILMN_1697567	TPM3	ENSG00000143549	CGTGCTCAGGAGCGCCTGGCCACTGCCCTGCAAAAGCTGGAAGAAGCTGA	rs35013279	-0.416887	8.24648	-5.48439	1.455e-05	0.000116684	2.81614		ILMN_1748923	SMC2	ENSG00000136824	GCAGCCTTGGATCTTTCTCATACCCAAAACATTGGACAGATGCTGCGTAC	rs114638750	-0.401329	7.61433	-4.09834	0.000446724	0.00216289	-0.496996
ILMN_2376313	MSMB	ENSG00000138294	GAGGACTGCAAGTATATCGTGGTGGAGAAGAAGGACCCAAAAAAGACCTG	rs1804469 rs1804461 rs12358352 rs11552109 rs1804464	-0.416728	6.63794	-6.44098	1.48379e-06	1.80045e-05	5.10103		ILMN_1670037	POLR2L	ENSG00000177700	TCCCTCCTTCTGGGTGTTCTTCAGGCTGAGCAGAGAGGCTCCTGTACCCT	NA	-0.401102	7.61436	-4.61077	0.000125132	0.000762856	0.754961
ILMN_1809010	PSMC3	ENSG00000165916	GAAAGCCAACCTACAATACTACGCCTAGGGCACACAGGCCAGCCCCAGTC	NA	-0.416191	10.1666	-6.03391	3.87375e-06	3.95055e-05	4.13949		ILMN_1790472	SLC25A28	ENSG00000155287	GCAGCAAAGCACACCACAGCACCTTTGATAACCTCTCTCCATCCTGGGCC	NA	-0.400671	8.88484	-7.85168	6.25986e-08	1.8346e-06	8.32735
ILMN_1798952	KDELR3	ENSG00000100196	GGTCCTGGGATGACAGCAATGCTGACACTGGCCTAAGGAGTTACTCATCC	NA	-0.415963	7.09995	-7.0083	4.02739e-07	6.37267e-06	6.40917		ILMN_2299843	ATP5S	ENSG00000258447	CACCTTCCAACAGGCCCTCTGGACAAATACAAGATTCAGGCGATCGACGC	rs111717108	-0.400597	7.90807	-6.54487	1.16508e-06	1.73027e-05	5.40704
ILMN_1720266	C4orf21	ENSG00000138658	GCCTGTTTGAGGAAAAATCAACTTTGGGGACGAGTGATCCAACACTGCGA	NA	-0.41592	7.02448	-6.759	7.10779e-07	9.96841e-06	5.83918		ILMN_1777660	RNF144A	ENSG00000151692	CCTTCAGTGAGGGGTAGCTACATGCCCCATGCCTGCCCTTTCTTTCCTTC	NA	-0.400567	6.98385	-7.34174	1.90769e-07	4.29851e-06	7.21465
ILMN_1795719	RPA1	ENSG00000132383	GCTAGCGCAAGACCAGTCACTCCCTCTGCCTTCAGGCTTCTGTCAATTTC	rs112139729 rs75903902	-0.415904	8.4963	-5.23092	2.70339e-05	0.000194836	2.19816		ILMN_1700546	ELOVL6	ENSG00000170522	CCCCAAGCAATGTAGAGGTGTTTAAAGGGCCCTCTGCTGGCTGAGTGGCA	rs73839518	-0.400199	8.61366	-3.06893	0.00546684	0.0172358	-2.91944
ILMN_2227968	NTHL1	ENSG00000065057	TGTGGCACGAGATCAATGGACTCTTGGTGGGCTTCGGCCAGCAGACCTGT	NA	-0.41574	8.0375	-5.53935	1.27298e-05	0.000104656	2.9496		ILMN_3238712	SNRNP25	ENSG00000161981	GCCACACCACCAAAGCCTTGAGGCCACACCACTCCCCAAACCACACAACT	NA	-0.400109	7.39996	-5.74917	7.6618e-06	7.73768e-05	3.52766
ILMN_1678493	CHN1	ENSG00000128656	GCACCGCCTCTGCGTCCTGGGTAGTCTGTGCTTGTAATCCAGCATGTTTC	rs118166107	-0.415517	8.03777	-7.64134	9.87103e-08	2.13886e-06	7.82034		ILMN_1763404	SRP9	ENSG00000180581	TGACACCCCTGCCCATTTTCTGTCTTTAATTAACCAAGGTGTTAGGTGTT	NA	-0.399946	11.6357	-7.05512	3.62305e-07	7.04758e-06	6.57388
ILMN_2251804	SMC4	ENSG00000113810	ATTTTCGAGTGAAGGACCCGGAGCCGAAACACCGGTAGGAGCGGGGAGGT	NA	-0.415476	7.44341	-5.64651	9.81713e-06	8.49027e-05	3.20919		ILMN_1651262	HNRNPAB	ENSG00000197451	CCAGAGCTCTAGGTGTTTAGGCAGCGTGTGGTGTCTGAGAGGCCATAGCG	NA	-0.399318	11.8832	-4.76466	8.54215e-05	0.000554486	1.13228
ILMN_1676091	HNRNPA1	ENSG00000215492	ACTCTGGCCCCTATGGCGGTGGAGGCCAGTACTTTGCAAAACCACGAAAC	rs1056872	-0.415045	9.29366	-4.80536	7.72269e-05	0.000475911	1.15412		ILMN_1710962	TMEM97	ENSG00000109084	GCTCACAAGCCATATTGGCCCGATTAGTGGTACTGTCTGACTCACGTGTG	rs75325325	-0.398992	10.6499	-3.09072	0.00519291	0.0165436	-2.87055
ILMN_1806483	ZWILCH	ENSG00000174442	TCTCTACTGGCGAAAATGTTGGACCACTTGCTTTACCAGTTGGGAAGGCA	NA	-0.414811	7.00022	-5.87453	5.66865e-06	5.41484e-05	3.75839		ILMN_1683562	SNRPG	ENSG00000143977	GGCTGTTCAGCAGAGAAACCCATGTCCTCTCTCCATAGGGCCTGTTTTAC	rs111510626	-0.398962	12.6634	-5.31298	2.21091e-05	0.000182874	2.47283
ILMN_1731891	UBXN8	ENSG00000104691	TCATCCTGGAGGAGAAGGAGCAGACCAACTAGGAAAGAAGGGAGAGCTCC	NA	-0.414687	6.92851	-7.76495	7.54764e-08	1.75677e-06	8.08964		ILMN_2336647	NNT	ENSG00000112992	GTTCATCATGTTGGCAAGTGATGTGGCAATTATCTCTGGTGACAAAAGAG	NA	-0.398881	7.76661	-5.5789	1.15643e-05	0.000108642	3.11759
ILMN_1757210	CALML4	ENSG00000129007	CATGGCGTCCGACCTGCGGTCAAAACTCACGAGTCTGGGGGAGAAGCTCA	rs2280217	-0.414639	7.11329	-8.37459	2.06997e-08	6.71333e-07	9.38731		ILMN_1651574	AQP3	ENSG00000165272	GCTTCTACAGGCTTTTGGGAAGTAGGGTGGATGTGGGTAGGGCTGGGAGG	NA	-0.398797	6.70012	-7.67301	9.2133e-08	2.46288e-06	7.94152
ILMN_1801913	PPIH	ENSG00000171960	GCTACCTGTGGTGATCTCGCAGTGTGGGGAGATGTAGTCCAGACAAAGAC	NA	-0.414487	8.88037	-4.9666	5.18265e-05	0.000340296	1.55032		ILMN_1670609	ATOX1	ENSG00000177556	ATGCTGATCCTCCCGCTGGCTTCCAGACAGACCTGGGACTTGGCAGTCAT	NA	-0.398754	10.061	-5.17182	3.12566e-05	0.000240392	2.12883
ILMN_1795325	ACTG2	ENSG00000163017	GTCAGAACAGGTTCTCCAAGGATCCCCTCGAGACTACTCTGTTACCAGTC	rs111474892	-0.414087	6.82978	-4.18562	0.000359767	0.00172343	-0.366795		ILMN_2092664	ADSS	ENSG00000035687	TCTAGTGGATTGGTTTTCAACATCGTGCCTGCCGATATGCCTACAGAATC	NA	-0.398692	8.66885	-6.38788	1.6798e-06	2.32081e-05	5.04166
ILMN_1737283	TMSB15B	ENSG00000158427	CAGCCTGGGTCTCAGCCCCGCGTACGGCCTTTCACGAGTCTTCAAGCCTT	NA	-0.413669	7.20659	-6.44045	1.48561e-06	1.80142e-05	5.0998		ILMN_1668996	C1QBP	ENSG00000108561	TTGCCGACCGAGGGGTGGACAACACTTTTGCAGATGAGCTGGTGGAGCTC	rs115143985	-0.398379	11.0652	-5.48641	1.44785e-05	0.000129865	2.89388
ILMN_1691949	THOC3	ENSG00000170089	CCTCTGGACCTCCTGTCTTCTCTGCTTCTGGGTGCATGGTAGACTTTGTG	NA	-0.413256	11.3409	-7.63203	1.00734e-07	2.16737e-06	7.79997		ILMN_1802205	RHOB	ENSG00000143878	GCAGGTCATGCACACAGTTTTGATAAAGGGCAGTAACAAGTATTGGGGCC	NA	-0.398294	9.1405	-3.31008	0.00307904	0.0106747	-2.37098
ILMN_1745785	NR2F2	ENSG00000185551	CTGGAGGAACCACATATAACACTTAACTTCCCCTACCCTGCCCCTCCCCA	NA	-0.412627	7.38111	-5.71026	8.41554e-06	7.49077e-05	3.36318		ILMN_1726815	HIST1H3G	ENSG00000256018	CCGCATTCGTGGGGAGAGAGCGTAGAGGTTTCCGGGCAGTAATTCTATCC	NA	-0.397711	7.57129	-4.2765	0.000287092	0.00150124	-0.0631615
ILMN_1732537	HEATR2	ENSG00000164818	TGCGCAGCTGGTTCATGAACTATTGGCTGCATCCTGCTTAGGTGCCCACC	NA	-0.411851	8.8518	-7.43703	1.54502e-07	2.99546e-06	7.37071		ILMN_1651315	HMG20B	ENSG00000064961	GGACCCTGGTGGGGGTGGCTCCTTCTCACTGCTGGATCCGGACTTTTTAA	NA	-0.397665	9.55727	-5.43719	1.63228e-05	0.00014292	2.77457
ILMN_1667222	MTX1	ENSG00000173171	AGGCACCCGGACCCTGGGCATGGCTGAGGAGGATGAAGAGGAATGATTTG	NA	-0.411655	8.23208	-8.16631	3.20251e-08	9.44848e-07	8.9497		ILMN_1695868	TOMM6	ENSG00000214736	GGCACCTCAGCCAGGGGTGTAGCCAAGTAGACAAATGGAATCCTGTGCTG	NA	-0.397656	10.9957	-6.59011	1.04908e-06	1.60947e-05	5.51179
ILMN_1669842	CHAF1A	ENSG00000167670	ACTTGTAAATGAATTGAAGCGTCAGGACCACCCGCCTGGCCACGTGCGCG	NA	-0.411394	6.90077	-6.68617	8.40345e-07	1.13785e-05	5.6712		ILMN_1660718	GABBR2	ENSG00000136928	TGTCGGAGGTGAGCCTGTGCGTCTGTAACCCTTTGTGACTCCTGAGCGTG	NA	-0.39742	6.80671	-5.58109	1.1503e-05	0.000108304	3.12288
ILMN_2354649	SRSF10	ENSG00000215699	TCTGAGGCTCGGCCGCCTGAGCCGCGGACGGTTTGCTGAGCCCGTTAGTG	NA	-0.411297	7.62732	-7.44676	1.51221e-07	2.94156e-06	7.39225		ILMN_2109156	RANBP1	ENSG00000099901	CCGAAAAAGTGGCGGAAAAGCTAGAAGCTCTCTCGGTGAAGGAGGAGACC	NA	-0.39702	11.1763	-3.40207	0.0024669	0.00886608	-2.15791
ILMN_1717094	ZNF618	ENSG00000157657	GAGGAAGGTTCCACTCGGTTCTTTAAGTCGCCAAAAGCCCCAGCCCGGGA	NA	-0.411258	7.04042	-6.08401	3.43869e-06	3.58563e-05	4.25878		ILMN_1681679	TSPO	ENSG00000100300	ACCTGAGCCCCCACCCGGGAGCAGTGTCCTGTGCTTTCTGCATGCTTAGA	rs112069650	-0.396643	9.71001	-5.29039	2.33666e-05	0.000190507	2.41785
ILMN_2395969	PRDX3	ENSG00000165672	GGACACCGGATTCTCCTACGATCAAGCCAAGTCCAGCTGCTTCCAAAGAG	rs113401677 rs35697338	-0.410937	10.2412	-6.50699	1.27228e-06	1.58411e-05	5.25523		ILMN_1664068	ERGIC1	ENSG00000113719	GGAGTCCCTTTGGTGTGTGAATATGTGTGCCTGTAGAGGGTGGGGCAGGG	rs1059436	-0.396518	8.51793	-3.23629	0.0036745	0.0123696	-2.54043
ILMN_1751086	ATL3	ENSG00000184743	AGAACACAACAAGCCCCTACTGATTTCTGGGTTTCTGCCACGGCCACAGG	NA	-0.410809	9.23429	-4.957	5.30699e-05	0.000346911	1.52676		ILMN_1701855	PPP1CC	ENSG00000186298	ACGAGTGACCGATTATGCTTTCTTTGGCCTACATTCTTTATTCTGCGGTG	NA	-0.396465	10.875	-4.49639	0.000166247	0.000960413	0.474632
ILMN_1802888	ZNF185	ENSG00000147394	GCAGGACCAGTGGATGAAAGGCAAGGTAAAGAGGCCCAAGATAGGCTGGC	NA	-0.410732	8.90972	-3.80327	0.000926293	0.00381213	-1.29358		ILMN_1777220	VCP	ENSG00000165280	ACTTGACTCAATGCTGCCCGAGCCCTCCCTTCCCCCTATCCAACCTGGGT	NA	-0.395735	9.37268	-7.37642	1.76652e-07	4.02671e-06	7.29144
ILMN_1785646	PMP22	ENSG00000109099	TAGAGCTTGGCTGGGTCTAGGCTGTTCTGTGCCTCCAAGGACTGTCTGGC	NA	-0.410611	8.8249	-2.07258	0.0496997	0.106764	-5.05006		ILMN_2401761	NUDT9	ENSG00000170502	GGGGCGATGGGGCCCAAATCACGCTGCAGATCCCATTATAACCAGATGGA	rs115143660	-0.395665	7.42071	-7.04455	3.71053e-07	7.10803e-06	6.55004
ILMN_1707493	RCC1	ENSG00000180198	TTCACCTGCAGCCAACGGCCTGGAATCGCAAAGAGACACCACTCTGGGCA	NA	-0.41013	8.53115	-6.36444	1.77457e-06	2.06114e-05	4.92162		ILMN_1837428	RAB27B	ENSG00000041353	TTCTATATGCCCCTTAATAGACTGTGGTTCCTGACGCACACTGTTAGGTC	NA	-0.395635	9.07529	-3.83775	0.000850885	0.00367945	-1.12658
ILMN_3304203	CLEC2D	ENSG00000213104	GCTTCTGGATGACTGAGCAGGAGGCTATTCAAGATTTCTGGCAGTGGAGG	NA	-0.410097	8.16515	-6.58619	1.05864e-06	1.37335e-05	5.43958		ILMN_1739032	TMEM70	ENSG00000175606	TGTTTCTGCAACTGTGCACTCCTCCCTTGGTGGCACCCTATGGGTGTAGG	NA	-0.395517	7.1725	-5.77669	7.17036e-06	7.34224e-05	3.59373
ILMN_2411745	EML1	ENSG00000066629	GCAGGGTACACAGGCGTTTCCAAGTTTCAGTGACACCGTCCTGCCTAACC	rs117205446 rs114018059	-0.409561	7.65014	-6.40402	1.61758e-06	1.9244e-05	5.01448		ILMN_1664177	ATXN7L2	ENSG00000162650	GTCAAAAGCCCATTAACGAGAAAGTGCCTGCCCACTGCAACGGAGCCGCC	NA	-0.395342	7.04328	-8.60257	1.29234e-08	5.67181e-07	9.90067
ILMN_1814589	KIF22	ENSG00000079616	CCCTAGAGCCTGAGGAGAAGGCTGAGGACTGCTGGGAGCTACAGATCAGC	NA	-0.409459	7.89565	-6.27503	2.18912e-06	2.44912e-05	4.7112		ILMN_1658498	SLC44A3	ENSG00000143036	CCGATGCTGCTACTGCTGTTTCTGGTGTCTTGACAAATACCTGCTCCATC	NA	-0.395327	6.82857	-6.86962	5.51872e-07	9.57391e-06	6.15346
ILMN_2092589	FAM5C	ENSG00000162670	CGTCATAGACTCAAGCTGTCTACTAGTGAGGTGGTGAGGATCCAATCTGC	rs113509354	-0.409451	6.76735	-8.24988	2.68626e-08	8.24924e-07	9.12599		ILMN_1768004	PDCD4	ENSG00000150593	CCTCTTTTACATAGCCTAATAACTCAGCAAGGCCTCAACGTCTGTGCTAA	NA	-0.395171	7.17971	-6.09229	3.37179e-06	3.99252e-05	4.34616
ILMN_1780349	PRG4	ENSG00000116690	GGGCAGACCTTATCCAAAGTCTGGTACAACTGTCCTTAGACTGATGAGCA	NA	-0.40913	6.9262	-6.56704	1.10668e-06	1.42624e-05	5.39506		ILMN_1756572	COQ2	ENSG00000173085	TCCCCCTTGTCACAGAAACCAGGGACTCTTCAGGATTTGAGATGGCCTTG	NA	-0.394732	9.51803	-4.39429	0.000214255	0.00118165	0.224687
ILMN_1718988	DAZAP2	ENSG00000183283	AGTGTCTGATGCGGCCACTCATTCGGCTCCCCAGAATTCCTAGACTGGGT	rs1804087	-0.409081	11.8624	-7.66181	9.44059e-08	2.07605e-06	7.86508		ILMN_1677877	UBE2L3	ENSG00000185651	TTCACACCCGCCTGGTTTCTTGAAGTGTGCTGGGTCCTTCCCTCTGCTCC	NA	-0.39438	7.45146	-4.134	0.000408924	0.00200609	-0.410353
ILMN_1677697	RPS26	ENSG00000242206	AGCTTCCCAAGCTGTATGTGAAGCTACCTTACTGTGTGAGTTGTGCAATT	rs114995861	-0.408842	11.1941	-6.28604	2.13315e-06	2.39389e-05	4.73716		ILMN_2310621	ATP5J2	ENSG00000241468	CCTTGGCCCGAGCCCCTCCGTGAGGAACACAATCTCAATCGTTGCTGAAT	rs3197990 rs11558226	-0.393576	11.6049	-6.5042	1.28057e-06	1.85951e-05	5.31265
ILMN_3282768	PPP1R14B	ENSG00000173457	AAGAAGTGAGGGTCCCCGACCCAGGAGAACGGTGGTTCCCACAGGACAAT	NA	-0.408639	8.16812	-7.63548	9.99794e-08	2.15377e-06	7.80752		ILMN_1667925	PDCL3	ENSG00000213089	GCTTGTGGGTCATCTTGCACCTTTACAAACAAGGAATTCCCCTCTGTGCC	rs35116653	-0.393557	8.93199	-5.77157	7.25931e-06	7.4161e-05	3.58144
ILMN_1667030	HSBP1	ENSG00000230989	GACCATCCGAAACCTGCGTCCCTGGTGATGTTCTCAAGCCTCGGAAGTGG	NA	-0.408238	9.69062	-4.88759	6.3004e-05	0.000400188	1.35624		ILMN_1763491	CKMT1B	ENSG00000237289	CCTGGAGAACCTAAGACTCCAAAAACGTGGTACTGGAGGAGTGGACACTG	rs9571	-0.393238	8.51094	-4.18947	0.000356345	0.00179117	-0.275368
ILMN_1807649	SPOPL	ENSG00000144228	GGTGGGTGAGTGGGTTCGTTTTAGTGTTCTCAGATTATAAAGACAGCTAT	rs56355109	-0.407933	7.62005	-6.13255	3.06473e-06	3.23778e-05	4.3741		ILMN_1719392	FH	ENSG00000091483	GAGCAGTTTGACGAATGGGTAAAACCTAAGGACATGCTGGGTCCAAAGTG	NA	-0.39321	9.81539	-6.23756	2.39112e-06	3.01548e-05	4.68915
ILMN_1760890	SEPN1	ENSG00000162430	TGGCCTGGGCTTTCTGAGGCCTTATCTGATGCCTCTGCAGTTCATGTCCC	NA	-0.407746	7.40011	-6.78992	6.62141e-07	9.47458e-06	5.91029		ILMN_1761804	ALDH9A1	ENSG00000143149	TTGGGTCCTTGAACTACAGCCTGCTGTCTTACACCAGTGGAGCTACCCTT	NA	-0.393116	10.8423	-6.22025	2.49073e-06	3.12052e-05	4.64842
ILMN_1688621	C9orf80	ENSG00000148153	GAACTGGATGGTCACGAAGTCATTCCCCAACTCCTAGCAAGTTTGACTGA	NA	-0.407144	8.96781	-5.15988	3.21876e-05	0.00022625	2.02432		ILMN_2182335	ARID2	ENSG00000189079	CCCTCTCATTCATGAAAAGGTGCTCCTTGCTAGACAGAAACTTGCTGATT	NA	-0.393063	7.13797	-7.51792	1.29304e-07	3.17289e-06	7.60307
ILMN_1788462	AMD1	ENSG00000123505	GGAGCTCTGTTTTGAGGACCAATGCTTAAGGTGGACTTTGTTCGTAAACA	rs112172975	-0.407143	9.76784	-7.09302	3.32639e-07	5.42398e-06	6.60108		ILMN_1694980	NAGLU	ENSG00000108784	TCGCCACCACTGGGCCTTGTTTTCCGCTAATTCCAGGGCAGATTCCAGGG	NA	-0.392859	7.4991	-6.79449	6.55253e-07	1.09996e-05	5.98192
ILMN_3235642	PRKDC	ENSG00000253729	TCTACTATACTTGGTTGGCAGCATTCCATGAGCTGATTTTCCTGAAACAC	NA	-0.406961	7.48644	-4.92945	5.68088e-05	0.000367539	1.45908		ILMN_1662795	CA2	ENSG00000104267	GACTAGACCAATTGTCATGCTTGACACAACTGCTGTGGCTGGTTGGTGCT	NA	-0.392788	11.2114	-2.20304	0.0379686	0.084645	-4.71812
ILMN_2413650	STIL	ENSG00000123473	CTCGAGATACAGCTTTTTGCAGTATGGTGGGTTGGTTTTGGTGTAACATC	NA	-0.406737	8.51851	-3.57935	0.00160382	0.00604748	-1.82775		ILMN_1775327	PKM2	ENSG00000067225	TTTGCAGCCTGCTCTAGTGGGACAGCCCAGAGCCTGGCTGCCCATCATGT	NA	-0.392057	8.65466	-4.72443	9.43818e-05	0.000603292	1.03363
ILMN_2326712	BACE2	ENSG00000182240	CTCAGCTATTAAGAAAATCACATTTCCAGGGCAGCAGCCGGGATCGATGG	NA	-0.406157	7.77696	-5.65537	9.60903e-06	8.35133e-05	3.2306		ILMN_1685122	COL9A2	ENSG00000049089	GCCAGTTCCTGATCCCATCTCACTCTCTGGACCTACCAGGTGACTGCTGC	NA	-0.391761	6.82963	-6.56195	1.11981e-06	1.68143e-05	5.44662
ILMN_1732074	HNRNPA1	ENSG00000135486	AGAAGCATTGTTAAAGTCTCTCTTCACCCTGCCGTCATGTCTAAGTCAGA	NA	-0.406154	11.9845	-4.05132	0.000501933	0.00229182	-0.693964		ILMN_1726893	EPN3	ENSG00000049283	TTATCACACATGGGCACTGGGGTTGGGCTAACAGCAAGAGACAATAGGCC	rs113382274	-0.391317	7.87902	-6.83835	5.92699e-07	1.01524e-05	6.08216
ILMN_1808071	KIF14	ENSG00000118193	GCTTGCTGGCACAGTAGTTTACCCTGTTATCTGTGTTTCATAATGGGGGC	rs76252675	-0.405727	8.25362	-3.91809	0.000697886	0.00301415	-1.01691		ILMN_2388547	EPSTI1	ENSG00000133106	GGGAGTCACTTGATGCTTTCAGGTTAATCAGAGCTATGGGTGCTACAGGC	NA	-0.391185	6.50094	-8.64523	1.18419e-08	5.32977e-07	9.98772
ILMN_3243291	HNRNPA1	ENSG00000237285	CACATATGCCACTGTGGAGGAGGTGGATGCAGCCGTGAATGCAAGGCCAC	NA	-0.405078	11.3375	-3.82139	0.000885869	0.00367318	-1.25003		ILMN_1758806	C21orf2	ENSG00000160226	GGCCTGTGTCTGCCTCCTTGGGACTGTGGAGTGGGTGCCCTCAGTAAAGC	NA	-0.390371	7.26691	-8.33244	2.26006e-08	8.46588e-07	9.34366
ILMN_1743208	NEDD1	ENSG00000139350	CTGTCACTGCTGGAGTTGCCAGTTCACTCTCAGAAAAAATAGCCGACAGC	rs78657464	-0.405013	7.70558	-6.67724	8.57813e-07	1.1576e-05	5.65056		ILMN_1706690	KHK	ENSG00000138030	ATGTGACCCAGGATACAGAGTGTTGCTGTCCTCAGGGAGGTCCGATCTGG	NA	-0.390204	6.88321	-5.83992	6.15932e-06	6.51133e-05	3.74522
ILMN_1760635	RAD51C	ENSG00000108384	GGTTGATAGAGTGGTAGACCTTGCTACTGCCTGCATTCAGCACCTTCAGC	NA	-0.404498	10.8534	-4.3888	0.000217197	0.00113239	0.130492		ILMN_1795719	RPA1	ENSG00000132383	GCTAGCGCAAGACCAGTCACTCCCTCTGCCTTCAGGCTTCTGTCAATTTC	rs112139729 rs75903902	-0.389586	8.4963	-4.81426	7.5543e-05	0.000500302	1.25389
ILMN_1742922	PRIM2	ENSG00000146143	GCTGCCACCGTTTGTGTTTTCCCGAGTTTGAATTCTTGCAGGTGACCAAG	NA	-0.40447	7.9162	-4.25822	0.000300426	0.0014893	-0.189364		ILMN_1746252	POLD2	ENSG00000106628	TTTGACCAGAGAGGCCCAGATGGAGGCTGTTCATTCCCTGCAGTGTCGGC	rs56204827	-0.389336	11.1281	-5.36189	1.96165e-05	0.000165595	2.59176
ILMN_1801939	CCNB2	ENSG00000157456	CAGCATGATCCCTCAGCTGAACTCAAAAGCCGTCAAAGACCTTGCCTCCC	rs61751104	-0.404334	9.85207	-4.90599	6.02017e-05	0.000385811	1.40144		ILMN_3256868	RBMX	ENSG00000217835	ACTCAAGTGGTCGTGATCAGGTTGGCAGACAAGAAAGAGGGCTTCCCCCT	rs7882859	-0.389177	8.59097	-4.86899	6.59704e-05	0.000445262	1.38804
ILMN_1791466	HMGB1	ENSG00000189403	TGCATTTGTTTATGTAATTTCAGGAGGAATACTGAACATCTGAGTCCTGG	NA	-0.403962	7.21186	-4.68927	0.000102982	0.000602427	0.868657		ILMN_1769810	ARL6IP5	ENSG00000144746	CCATGACTTCACAGACATGGTCTAGAATCTGTACCCTTACCCACATATGA	NA	-0.389144	9.98317	-5.2177	2.79254e-05	0.000219265	2.24075
ILMN_1779404	PUF60	ENSG00000179950	CTGCGTGACAGTGGTCCCTCTCCCCGGACTTGCACTTGTTCCTTGTTTCC	NA	-0.403103	10.8883	-7.90747	5.55311e-08	1.41172e-06	8.39756		ILMN_2307883	ATP5J2	ENSG00000241468	CTTGGCCCGAGCCCCTCCGTGAGGAACACAATCTCAATCGTTGCTGAATC	rs3197990 rs11558226	-0.38867	11.5752	-6.64168	9.31143e-07	1.46158e-05	5.63091
ILMN_1728535	COPZ1	ENSG00000111481	TCAGCTCCCCGACATGCATTTACTCTCTGCCGTGGGTCTGCAGTCGCTGC	NA	-0.402987	8.81146	-4.5121	0.000159884	0.000876034	0.43316		ILMN_1738150	SUMO2	ENSG00000188612	CTTTTTTGTACGTAGCTGTTACATGTAGGGCAATCTGTCTTTAAGTAGGG	NA	-0.38833	10.8455	-4.47767	0.000174163	0.000997324	0.428778
ILMN_1705447	AFG3L1	ENSG00000223959	CGGGGATGACTCTGATTGTCCTTCAGCAGGGATGAGTCTGTTTTGCTCCG	NA	-0.4028	7.91821	-6.54645	1.16081e-06	1.47128e-05	5.34717		ILMN_1773154	NFKBIA	ENSG00000100906	GAGGACGAGCTGCCCTATGATGACTGTGTGTTTGGAGGCCAGCGTCTGAC	rs1803939 rs116801398	-0.388039	10.8717	-4.14449	0.000398417	0.00196074	-0.384834
ILMN_1681737	TMSB15A	ENSG00000158164	GGCGTCTTCGGATATCTTCTCACCTATGTTCCCTGGCTAAGAAGTCAGAG	NA	-0.401933	6.75344	-7.63961	9.90832e-08	2.13969e-06	7.81655		ILMN_1654112	PARD6A	ENSG00000102981	CACACTGCTGGGACATGGCAGGGACTTCACAGTGGGGGTTTTTAGCTGGC	rs112282767	-0.387938	7.86341	-4.96197	5.2423e-05	0.000366733	1.61577
ILMN_2266948	SLC38A1	ENSG00000111371	TAAAAACCCCGGAAGGGCGGACACCTCCACATCGCCTTTTGCCACCTTTC	NA	-0.401523	7.82519	-6.37559	1.72885e-06	2.02e-05	4.94779		ILMN_1791580	FXYD3	ENSG00000089356	GCCCCTGTGACCCTCTCACTTACCCCGAGACCTCACTTTATTACAAGATC	rs79159128	-0.387929	7.58929	-6.06121	3.63012e-06	4.2471e-05	4.27251
ILMN_1688178	RRP7A	ENSG00000189306	TCTTGCCTCCACACCCTCCTCTCCAGGACCCTGGATGAATCCGTTCTGTG	NA	-0.401317	8.38969	-7.22236	2.48867e-07	4.36221e-06	6.89227		ILMN_3246214	B3GNT1	ENSG00000174684	CTTCAAGGGTTCTGGAGGAGGGAAGGGTCTGCAGGTTCCATGGGTGACAG	NA	-0.387633	7.9382	-4.68956	0.000102907	0.000646807	0.948142
ILMN_2337263	PKIB	ENSG00000135549	CCGCCGGAATGCCTTACCAGACATCCAGAGTTCAGCTGCCACAGACGGAA	rs77803694	-0.401306	8.70327	-2.8977	0.00815822	0.0236115	-3.38735		ILMN_3243366	C2orf55	ENSG00000196872	TTTTCCTAAAGACAGCCACTCTGAGAAGGAGATGAAGGAACACGGCAGGG	rs117455161 rs116851719	-0.387602	8.45748	-5.67458	9.1729e-06	8.98099e-05	3.34831
ILMN_2199676	CEP152	ENSG00000103995	GGAGCCAGGAAAGATCAGTGTGAATTGTGGACACCCATCTCGTCATAAGG	NA	-0.400831	7.14304	-7.13236	3.04472e-07	5.04869e-06	6.68988		ILMN_1807304	MBNL1	ENSG00000152601	ATCCAGCCTTCACTCCAGCTGGTTAAAAATGTTGCACTTATCAGCAACCC	rs3211339	-0.387538	8.55848	-6.74127	7.40301e-07	1.21499e-05	5.86001
ILMN_1680091	POP7	ENSG00000172336	CCAATACCTCCACCGTGGAGCTTGTTGATGAGCTGGAGCCAGAGACCGAC	NA	-0.399938	8.54663	-5.72991	8.02588e-06	7.22821e-05	3.41058		ILMN_1778831	NTSR1	ENSG00000101188	ACAAACCCCGTGTATCTCTCAATAAAGGTGGCCGAAGGGCCTCGATGTGG	rs73918686	-0.387514	6.86288	-7.63645	9.97678e-08	2.59617e-06	7.86203
ILMN_1765621	HDGF	ENSG00000143321	GTGCTCTCCATTCTGCTCCTTCCCCATCGTTGCCCCCATTTCTGAGGTGC	NA	-0.399903	9.1143	-3.82322	0.000881896	0.00365843	-1.24564		ILMN_1701930	EEF1B2	ENSG00000114942	TCTTCGGGTCCTTTTTCCTCTCTTCAGCGTGGGGCGCCCACAATTTGCGC	NA	-0.387302	8.62692	-8.23968	2.74439e-08	9.86135e-07	9.15006
ILMN_2368575	SLX1B-SULT1A4	ENSG00000213648	GGGAGACCTGATCTGGCTGTGCCAGATGGACACTGAGAAAGAAGTAGAAG	rs113966343 rs1043365	-0.399877	7.83318	-5.65134	9.70312e-06	8.42481e-05	3.22086		ILMN_1711450	TH1L	ENSG00000101158	CATCGCAGGTACCATCAAAACGGAAGGCGAGCATGACCCTGTGACGGAGT	rs113490649	-0.387192	10.5926	-4.59225	0.000131022	0.000792462	0.709553
ILMN_2318733	BNIP1	ENSG00000113734	CTCCTGTTTCAGGATCTGTCCTGGTTCCTGAGCTCTAGGCTGCTAAGCTG	NA	-0.399839	7.21975	-8.27819	2.53149e-08	7.8219e-07	9.1855		ILMN_1695475	SEMA3C	ENSG00000075223	GTCACAGTTCCCTTTATTTCACATAAGCCCAAACTGATAGACAGTAACGG	NA	-0.387142	9.25398	-3.26408	0.00343816	0.0116968	-2.47676
ILMN_1708382	C3orf75	ENSG00000163832	CAAGCCTTTCAGAGCCAGAGTGGGTATAGATGTGCCAGCCAGGAGATGGC	NA	-0.39944	8.47012	-6.74273	7.37829e-07	1.02446e-05	5.80171		ILMN_1707137	C17orf97	ENSG00000187624	ACCTGCTTCTGTTGGCCGGAGGACGATGCCCTGAACCTCTTGGAGCCTTT	NA	-0.387124	7.86677	-7.20198	2.6047e-07	5.51727e-06	6.90355
ILMN_1681780	MKX	ENSG00000150051	ATCCCCCCAGTCCTTTAAAAGAATCTTGAACAATGCTGAGCCGGCAGCTG	NA	-0.399305	6.62246	-9.96009	8.98541e-10	6.98943e-08	12.5259		ILMN_1774901	GDPD3	ENSG00000102886	TGATCCGACACTTGGAGGAGCGAGGGGTGCAGGTGGTCTTTTGGTGCCTT	NA	-0.387108	8.32708	-3.98809	0.000586983	0.00270466	-0.764212
ILMN_2309615	PSG6	ENSG00000170848	AGGAGAAAACCTCGACTTGTCCTGCTTTGCGGACTCTAACCCACCGGCAG	rs74994349 rs1065522 rs1065520	-0.399283	6.68693	-2.87307	0.0086369	0.0247975	-3.4412		ILMN_2365544	NHP2	ENSG00000145912	CATGAGGAGTACCAGGAGGCTTACGATGAGTGCCTGGAGGAGGTGCAGTC	rs121908089	-0.387099	10.6117	-6.60069	1.0237e-06	1.57877e-05	5.53625
ILMN_3242105	LYPD1	ENSG00000150551	CATCCAGCATACGGCCAATGTCACAACAATCAGCCCTGGGCAGACACGAG	NA	-0.399261	8.01335	-4.83457	7.18373e-05	0.000446906	1.22593		ILMN_1760741	NDUFA9	ENSG00000237406	CCTTGGTATTCAGGCAACACCACTGGAACTCAAGGCCATTGAGGTGCTGC	NA	-0.387056	8.6986	-5.95933	4.62754e-06	5.16128e-05	4.03035
ILMN_3227811	HNRNPA1	ENSG00000229887	GGCCCCTATGGCGGTGGAGGCCAATACTTTGCCAAACTGTGAAACCAAGG	rs1056872	-0.39876	8.61965	-3.53553	0.00178461	0.00661467	-1.93131		ILMN_2058782	IFI27	ENSG00000165949	CCAAGTTCATCCTGGGCTCCATTGGGTCTGCCATTGCGGCTGTCATTGCG	rs2227974	-0.386895	6.91464	-2.80287	0.010152	0.0286856	-3.50427
ILMN_1759232	IRS1	ENSG00000169047	AGTGAGCTGATGTGCCCACCACCGTGTCATGAGAGAATGGGTTTACTCTC	rs114279438 rs75038209	-0.398646	8.55242	-6.03405	3.87242e-06	3.95055e-05	4.13983		ILMN_1699728	BTD	ENSG00000169814	GTATGAGAGGGACTAGGAAAAGTGTGTGGTCTGTGGGGCGGACTCTGGCC	rs75091068 rs76633683	-0.386698	6.8878	-6.70084	8.12425e-07	1.31501e-05	5.76715
ILMN_1733305	EIF2A	ENSG00000144895	CAGATTTGGCACCTACTCCTGCCCCACAGAGCACACCACGAAACACTGTC	NA	-0.39859	9.68796	-5.49059	1.4332e-05	0.000115093	2.83122		ILMN_1797933	MRPL17	ENSG00000158042	TGGACAGTCTTGATGGGGTTGAGAACCTTCTGGGGAGCCAGATGACCCTC	NA	-0.38664	9.98154	-5.3843	1.85712e-05	0.000158593	2.64621
ILMN_1752520	SLFN11	ENSG00000172716	CTTACTCTACTGATTTCCCCCCAGACTGTGATTTTTGAACTTCCTTGCCT	NA	-0.398541	7.48357	-5.46305	1.53257e-05	0.000121347	2.76428		ILMN_2285375	SORD	ENSG00000140263	AGACCTAAATCGCATCATGCCAACTTGTGACTTTGAGACTATTCATCAAG	rs1042441 rs113597631 rs1803906 rs28526450	-0.386616	7.522	-4.14839	0.000394581	0.00194621	-0.375347
ILMN_3200421	GCSH	ENSG00000140905	CAAACAAGATGAGTTTGGTGCTTTGGAAAGTGTGAAAGCTGCTAGTGAAC	NA	-0.397964	7.97106	-4.92782	5.70387e-05	0.000368723	1.45507		ILMN_1677085	RGS19	ENSG00000171700	CCCAGACAAGCCTTTGGTGGGGAACAGAACCTCCGCATCGTGTAGTTTTG	NA	-0.386527	8.00705	-7.66313	9.41356e-08	2.50445e-06	7.92005
ILMN_2192620	DCAF15	ENSG00000132017	AGGGCAGCCTCTGTTGGCCTGAGGGTCTGGACGCTTTTTATTTATGCCTA	NA	-0.397892	7.25668	-7.10302	3.25235e-07	5.33778e-06	6.62367		ILMN_1694759	C19orf42	ENSG00000214046	GAAAGGGAATCCTGGTTTTGTTGCCAAAATGAAACGCCCGGGGTTGGCGC	NA	-0.386492	8.61268	-7.63126	1.00903e-07	2.61854e-06	7.85073
ILMN_1788701	PSIP1	ENSG00000164985	TGAATATTAGGGTCATTTGGCACTTCTCAGCAAGTAGGATACTTCTCATG	rs113112345	-0.397606	8.16493	-4.14539	0.000397528	0.00187881	-0.46494		ILMN_2329927	ABCG1	ENSG00000160179	ATCCAACCCCTAGAACCGCGTTGGGTTTGTGGGTGTCTCGTGCTCAGCCA	NA	-0.386177	7.21384	-3.52587	0.00182706	0.00694269	-1.86828
ILMN_1652445	RAC1	ENSG00000136238	TTGGAGAAACGTACGGTAAGGATATAACCTCCCGGGGCAAAGACAAGCCG	rs78920612	-0.397433	8.46672	-5.87182	5.70549e-06	5.44413e-05	3.75191		ILMN_1690085	STK11IP	ENSG00000144589	ACGCTGTAGACATTCCCTCTCCTGGTCTCTGGGTCTGGCTTCCAGGCTCT	NA	-0.386141	7.08906	-8.38235	2.03684e-08	7.74481e-07	9.44733
ILMN_1730995	AFAP1L2	ENSG00000169129	GTGATCGCCCTCTTAAAATTGGCAGTGCTGTTCCTTGTGCTGCCCCTGTC	NA	-0.39739	6.73869	-6.90005	5.14909e-07	7.76456e-06	6.16262		ILMN_1688772	C8orf51	ENSG00000254389	GCAGGCTTCTTGGTTCAGCAGACAGAGGCCATTGGGAAGTTAAGAGAGGC	NA	-0.386096	7.28584	-4.8113	7.61e-05	0.000503613	1.24662
ILMN_2176768	SEPHS1	ENSG00000086475	TCAGCAGCTGTTTGGCCTAATTCTTAGCATTATTTTGTCCTTTGCGCCAG	rs28649208 rs28410783	-0.397069	9.47743	-6.09603	3.34193e-06	3.49299e-05	4.28737		ILMN_1671365	PRODH	ENSG00000100033	GTGTGGGCCGAACCTGATACCTGCCTGGGACAGCCACTGGAAACTTTTGG	rs111835077	-0.386092	6.73457	-8.1475	3.33224e-08	1.14157e-06	8.95649
ILMN_1796094	CD36	ENSG00000135218	GTGCCTATTCTTTGGCTTAATGAGACTGGGACCATTGGTGATGAGAAGGC	NA	-0.397019	6.65282	-4.89987	6.1119e-05	0.000390555	1.38641		ILMN_1769451	ILVBL	ENSG00000105135	GAGGCTCTCTTGTGAGCTCTTGGACCCTCCTCTTCACGGACCCAACTGTG	NA	-0.385884	9.13843	-7.01571	3.96045e-07	7.47318e-06	6.48492
ILMN_1752639	SLC25A24	ENSG00000085491	GATTCTGTAAACCCTGGAGTCATGGTGTTGCTGGGATGCGGTGCCTTATC	NA	-0.396879	8.78693	-4.50258	0.000163711	0.000894781	0.409769		ILMN_2318733	BNIP1	ENSG00000113734	CTCCTGTTTCAGGATCTGTCCTGGTTCCTGAGCTCTAGGCTGCTAAGCTG	NA	-0.385635	7.21975	-7.84453	6.35688e-08	1.85379e-06	8.312
ILMN_1796762	CCDC102A	ENSG00000135736	GGAGCCCCACCCTGGGCTGCCTCTCTAGGCTTCGCTGTTCATCATACAAT	NA	-0.396864	7.10669	-8.70067	1.05744e-08	4.2083e-07	10.0605		ILMN_1744949	RHOBTB3	ENSG00000164292	ATTGGGACCCCATACCGTTAGCCCTTGTATGTATACCAACACTGCCAAAG	NA	-0.385574	10.2297	-2.97331	0.00684203	0.0207733	-3.13231
ILMN_1735347	MCEE	ENSG00000124370	CCATCCTAAAGACTGTGGTGGAGTCCTTGTGGAACTGGAGCAAGCTTGAT	NA	-0.396673	9.16557	-4.076	0.000472166	0.00216995	-0.633964		ILMN_1730940	KLHDC3	ENSG00000124702	GTGGGGACCAGCAGATAAATCCCACCCTTCCTTGAGCTGTCGCTGTACTC	NA	-0.385548	10.2644	-5.34063	2.06628e-05	0.000172529	2.54009
ILMN_1697363	C20orf27	ENSG00000101220	GAGGTGCAGTCCCCAGCCCCCACCCCTCAGGTCTGTGTTACTTGGTTTTT	NA	-0.396491	9.74051	-4.88567	6.33042e-05	0.000401899	1.35151		ILMN_1721713	EXOSC9	ENSG00000123737	GACTCCTGGAACTGCCCAAATTGGAGAGGGAGTAGAAAACTCCTGGGGTG	NA	-0.385479	8.00766	-3.1703	0.00430048	0.0141317	-2.69081
ILMN_1660817	DDB2	ENSG00000134574	GAGGAAGCCAGGACACGGAAGTGAGAGACACTAAAGAAGGTGTGGGCCAG	rs77897070	-0.395864	7.57719	-5.53015	1.30175e-05	0.000106723	2.92728		ILMN_2373495	H2AFY	ENSG00000113648	CTGTCACCGAAGCCAGGAAGCCCCGTTTGTAAGCGTGTGTTGTGGTGCTT	rs80257017	-0.38541	12.4913	-9.71706	1.42368e-09	1.20983e-07	12.0932
ILMN_1679134	NSMCE4A	ENSG00000107672	TCAGAGCCTGTGATTACTCCAAGTCAGAGGCAGCAGAAGCCAAGTGCTTG	NA	-0.395582	9.66449	-4.91802	5.84366e-05	0.000376276	1.43101		ILMN_1666819	PHLDB1	ENSG00000019144	ACTAAGCCCACCTCCCCTGCTCTCCTTCCCAGCATTGAGCCCTTGGTTGC	NA	-0.385185	7.35292	-5.84091	6.14465e-06	6.5033e-05	3.7476
ILMN_1663390	CDC20	ENSG00000117399	AAGGCCAGTGCAGCCAAAAGCAGCCTCATCCACCAAGGCATCCGCTGAAG	NA	-0.395539	10.4345	-5.46992	1.50716e-05	0.000119581	2.78098		ILMN_1788166	TTK	ENSG00000112742	CTGGGCCAACTTGTTGGTCTGAATTCTCCTAACTCCATTTTGAAAGCTGC	rs55901486 rs61735784	-0.385074	8.36833	-2.98897	0.0065961	0.020183	-3.09765
ILMN_1873863	CR622110	NA	AAATCATCTGGTTCGACATAGTAAGTAACGTGCAGTAAGCCACCACGTCG	NA	-0.39465	6.87768	-6.92493	4.86565e-07	7.43625e-06	6.21943		ILMN_1675542	NUS1	ENSG00000153989	GTTACTGGATTAGCTCCCTCCTCCTGTGTGATGGTACCATGCATAGAGTC	NA	-0.384507	9.20695	-6.96101	4.48291e-07	8.13704e-06	6.36113
ILMN_2322996	EYA2	ENSG00000064655	CTCCGGAATTATGCTCTTGTACCTGTGTGGCTGGGTTTCTTAGTCGTTGG	rs1046661	-0.394643	7.96335	-3.51522	0.00187501	0.00689757	-1.97917		ILMN_1815184	ASPM	ENSG00000066279	CACAAATCCCCTGCAAGCTATTCAAATGGTGATGGATACGCTTGGCATTC	NA	-0.384434	9.13663	-2.97929	0.00674714	0.0205383	-3.11909
ILMN_1678300	LOC146880	ENSG00000215769	CTGGTACAGATGAACAGACTCAGGTTGTGATTGATGCAGGAGCACTCGCC	NA	-0.394245	9.98384	-3.80854	0.000914362	0.00377182	-1.28093		ILMN_1665994	PMEL	ENSG00000185664	GTCACTGGCTGCGTCTACCCCGCATCTTCTGCTCTTGTCCCATTGGTGAG	NA	-0.383963	6.84711	-7.49996	1.34508e-07	3.28243e-06	7.56366
ILMN_1668863	LYPD1	ENSG00000150551	GCCACAAGCAAGAGAGAATTTAACACTGTTTCAAACCCGGGGGAGTTGGC	NA	-0.394029	8.6615	-3.73653	0.0010915	0.00439165	-1.45361		ILMN_3249366	JMJD8	ENSG00000161999	GCCAGATGTCTGACCACACCCCAATCTCAGAGCTAACATCCACACTTCCC	rs56101880 rs6597	-0.383862	10.2587	-6.97454	4.34738e-07	7.93183e-06	6.3918
ILMN_2096654	COMMD4	ENSG00000140365	TGTGTGGAGCCGCCCTGCCCGTATGGAGTCACGCCCTCTGAACTGCTCTT	NA	-0.393887	9.87152	-4.7606	8.62852e-05	0.000522904	1.04407		ILMN_2323979	WARS2	ENSG00000116874	CCTTGTGTCAGAACACATGTTAATCCACAAAACGCCCCATCCCAGATTCC	rs8928	-0.383729	7.16404	-7.59778	1.08553e-07	2.77782e-06	7.77776
ILMN_1756701	DHRS11	ENSG00000108272	TCCCCTCCTGGGGTCATCCCTCCACTCTGACTCTGACTATGGCAGCAGAA	NA	-0.393822	7.66279	-6.82628	6.09276e-07	8.8711e-06	5.99378		ILMN_1757384	RAN	ENSG00000132341	GCTCCACCTTCATATTGGCTAGGTAGGGTCACCTAGGGAAGCACTTGCTC	rs1802282 rs117293821	-0.383574	8.78501	-4.60313	0.00012753	0.000774531	0.736219
ILMN_1721703	PNN	ENSG00000100941	CCCGGTCCGACAGAAAGAGGTCTATATCAGAGAGTAGTCGATCAGGCAAA	NA	-0.393097	9.63855	-4.86622	6.64246e-05	0.000417984	1.30372		ILMN_1707783	CCDC72	ENSG00000232112	CGCCATGTCCGGCCGCGAAGGTGGCAAGAAGAAGCCACTGAAACAGCCCA	rs1058384 rs1058391	-0.383568	11.6593	-5.73691	7.89166e-06	7.93348e-05	3.49821
ILMN_1682957	PACSIN3	ENSG00000165912	GTCTAGGCTGAGGGCAAGATGGGAGGTCAGAGGTGACAGAAGCGTTCAGG	NA	-0.39309	8.15523	-6.59392	1.03987e-06	1.35599e-05	5.45751		ILMN_1745497	C12orf26	ENSG00000127720	GCATGGTCTGCTCTTGTGAAGTTGTTTGATCCCGTGAAATCTCCCAGATG	NA	-0.38353	7.62963	-6.57038	1.09814e-06	1.65593e-05	5.46614
ILMN_1764754	RAMP1	ENSG00000132329	GAGTCCAGAGTAGCCGAGGCTCTGGTATTAACCTGGAAGCCCCCCTGGCT	NA	-0.392776	6.71689	-8.09737	3.70491e-08	1.04921e-06	8.80354		ILMN_1784630	KBTBD11	ENSG00000176595	GGTAAACTACACCTGTTGAAGGCCAAGTTCAGGGCAGCTGTTGTGATCTG	NA	-0.383116	7.45044	-7.2653	2.26123e-07	4.90108e-06	7.04482
ILMN_2351916	EXO1	ENSG00000174371	CCAAGCACAGCATTGCAGCAGTTCCGAAGAAAGAGCGATTCCCCCACCTC	rs4149978 rs61736331	-0.392336	6.75239	-6.58533	1.06076e-06	1.37509e-05	5.43757		ILMN_1766657	STOM	ENSG00000148175	TCACTTGGGAGGGACGCATAGAAGGAGCTCTAGGAACACAGTGCCAGTGC	NA	-0.383074	9.68904	-2.73167	0.0119445	0.0329275	-3.65655
ILMN_1669323	BACE2	ENSG00000182240	CCCCTCACCCAAAAGAATTATCATCCCAACAGCCAAGACCCAACAGGTGC	NA	-0.39232	7.62248	-6.46557	1.40107e-06	1.71899e-05	5.15854		ILMN_2398926	C17orf58	ENSG00000186665	GCCTCCCTGCTCCTAGTAATGTATGTTTTGTGCTGAACTGGCAGCTATCC	NA	-0.382976	10.6604	-4.94962	5.4046e-05	0.000375577	1.58555
ILMN_1795852	CCNE1	ENSG00000105173	CCTGCTCCACGTTCTCTTCTGTCTGTTGCAGCGGAGGCGTGCGTTTGCTT	NA	-0.392203	6.96211	-6.91258	5.00428e-07	7.61126e-06	6.19125		ILMN_1782247	KAT2A	ENSG00000108773	GGTTGGAAGTTCAGCCCAAACTGAAGGGGGCCATGCCTTGTCCAGCACTG	NA	-0.382871	8.51759	-5.03131	4.41762e-05	0.000317734	1.78549
ILMN_1682494	RSRC1	ENSG00000174891	GCATCCCTACTGCTATCAAGTACCAAGATGACAATTCCCTGGCCCATCCA	NA	-0.391636	9.01905	-5.36559	1.94396e-05	0.000147961	2.52699		ILMN_1722276	PAFAH1B1	ENSG00000007168	GGGAGGGCAAGCTGGATTTACAGGTCACGGCTGGACTGAATGGGCCTTTT	rs1803913	-0.382854	8.63474	-4.80469	7.73555e-05	0.000510773	1.23042
ILMN_1709396	PDCD10	ENSG00000114209	GGTCTCTTGTTTGGAAGTGACTAACAGCATTTTGGCATGAGAAAGCCCTA	NA	-0.3916	7.68045	-3.24409	0.00360664	0.0120128	-2.6098		ILMN_1668814	CENPM	ENSG00000100162	GTGAAGCTGGCCCACACCTATCAAAGCCCCCTGCTCTACTGTGACCTGGA	NA	-0.382814	7.39117	-4.75486	8.75217e-05	0.000565944	1.10826
ILMN_1678086	CCDC74A	ENSG00000163040	AAGGTCTCCACCAAGAGCCTCTCCAAGAAATGCCTGAGCCCACCTGTGGC	rs71428594	-0.391488	7.12577	-5.55306	1.23128e-05	0.000101918	2.98287		ILMN_1703316	PRR24	ENSG00000257704	ACAGAGCCCACAGCCCATCTGCCTCTTCACCTCCCTGAATCCGTGTCCAT	NA	-0.38271	8.9984	-6.411	1.5914e-06	2.21434e-05	5.09564
ILMN_1791002	SKP2	ENSG00000145604	GGCTGTTGCGCATGTGTCAGAGACCATCACCCAGCTGAATCTTAGCGGCT	rs77171363 rs61755301	-0.39144	6.94165	-5.40639	1.75965e-05	0.000136164	2.62638		ILMN_2369924	NDUFB6	ENSG00000165264	CTCGGGAGCCGGTGCTGCCCCCACAGAAGATGGGGCCTATGGAGAAATTC	rs11540819	-0.382556	9.35646	-6.09472	3.35235e-06	3.98018e-05	4.35193
ILMN_1670809	NRM	ENSG00000228854	GTCTGCAAGTTCAACGGTCATAGCTGTCCCTCCAGGCCCCAACCTTGCCT	NA	-0.391078	6.93915	-6.99907	4.11246e-07	6.47822e-06	6.3882		ILMN_1755862	PFAS	ENSG00000178921	GACTGTTGTTGATTAGTTATTATTGCAAAGCACTGTCACCGGCCTCAGGG	rs117657654	-0.382494	8.07437	-4.97131	5.12272e-05	0.000359079	1.63865
ILMN_3241169	C3orf75	ENSG00000163832	TATTTCAGGCTGGACCGGCGACTCCACTGTGACCAGAGGGTTGAGTGCTG	NA	-0.390722	7.96127	-7.14541	2.95676e-07	4.9283e-06	6.7193		ILMN_2395285	SNRNP35	ENSG00000184209	GCTTCGGCTGGTCAGGGACTTGGTCACAGGTTTTTCAAAGGGCTACGCCT	NA	-0.382239	7.68579	-4.98594	4.94091e-05	0.000347994	1.67447
ILMN_1700728	KRTCAP3	ENSG00000157992	CTGCAGGAAGGACGGACTTCAGGGGCAGCTAGAGGAAATGACAGAGCTCG	NA	-0.390523	7.30791	-8.09306	3.73896e-08	1.05546e-06	8.79436		ILMN_1774196	URM1	ENSG00000167118	CTGGGGAGATACTTGATGGCGCGAATGTCCGTTTTCTCTCCCTTCCCACC	NA	-0.382167	10.1459	-7.56177	1.1745e-07	2.95181e-06	7.69909
ILMN_1778836	SRSF7	ENSG00000115875	ACCTGCTGGTTGCGCAGATACCTAGGCTTGTCCATTTTATGCATTTCAGC	rs71720689	-0.390514	8.63633	-3.49595	0.00196493	0.00717752	-2.02451		ILMN_1660815	CAB39L	ENSG00000102547	GCTTTGAGCTCAAGAAAGAGCTGTCTTCAGCACCTCACCATGTGTCTACA	NA	-0.38167	6.7074	-9.15183	4.27187e-09	2.63526e-07	11.0023
ILMN_1808661	TOMM5	ENSG00000175768	CGCCGAAGCTGGACCCGGAGGAGATGAAACGGAAGATGCGCGAGGATGTG	NA	-0.39004	9.93096	-5.18	3.06347e-05	0.000216889	2.07358		ILMN_1682694	VMA21	ENSG00000160131	TAGTGCCCTGACTAGGGGGAGGATTTGGATGTGCTGCATTTCAAGCCGTG	NA	-0.3816	9.66072	-8.30117	2.41263e-08	8.88645e-07	9.27853
ILMN_1801553	LEO1	ENSG00000166477	GAACGTTTGAGGGCTTCCATACGTAGGGAATCTCAGCAGCGCCGAATGAG	rs114380946	-0.389399	9.19044	-4.80836	7.66546e-05	0.000473039	1.1615		ILMN_1707077	SORT1	ENSG00000134243	GGTCCCCATGTGCCTGTTGTTCAGCCCTCTCTCTTGTTCCCTTTCTGAGC	NA	-0.381288	8.96012	-6.19073	2.67055e-06	3.29717e-05	4.57884
ILMN_1673369	SEPHS1	ENSG00000086475	CGGACCCAGAACATTCTCCAGTAGTGCATTCAGTTCAACACAGCAAGTGC	NA	-0.388932	8.5394	-4.45318	0.000185088	0.000990145	0.288473		ILMN_1659312	PMP22	ENSG00000109099	GCCCTGTGGGGAGGGTCTTGCCTTAACATCCCTTGCATTTGGCTGCAAAG	rs114365663	-0.381279	6.73056	-6.43497	1.50473e-06	2.11875e-05	5.15156
ILMN_2412294	GNB5	ENSG00000069966	GTCACTGTGCCACTTGGACAGGGCGTTTTCTCTGAATTGAAGGGAAAGCC	NA	-0.388281	7.82598	-5.08478	3.87216e-05	0.000264588	1.84031		ILMN_2135175	SNORD36A	ENSG00000148303	CACTGAATTCAACCTTGAAGTGCGAATCCATGAGCTTTTTAACCCTGAGC	rs79897455	-0.380945	8.06301	-4.22416	0.000326942	0.00167147	-0.190838
ILMN_2082324	SLC36A4	ENSG00000180773	AGCTCTCTCCAGATCATCCCTGTGAATGCCAAAGTAAACTTTATGTACAG	NA	-0.388239	6.9435	-6.77053	6.92225e-07	9.78599e-06	5.86572		ILMN_1691611	HNRNPA1L2	ENSG00000237285	TTTGCCTTTGTAACCTTTGATGACCATGACTCCGTGGATAAGACTGTCAT	NA	-0.380706	11.6971	-3.42089	0.00235714	0.00854468	-2.11408
ILMN_1718607	TSPAN4	ENSG00000214063	CCCTCACCTACATTCCATAGTGGGCCCGTGGGGCTCCTGGTGCATCTTAA	NA	-0.387877	8.68886	-5.79069	6.93294e-06	6.40042e-05	3.55698		ILMN_2121282	MRPS18B	ENSG00000204568	GTTGCTGATAGGGATAAATCTTGAGGCTGAGGGCGGGTGGTACAGATGTG	NA	-0.380596	9.96001	-5.35655	1.98739e-05	0.000167367	2.5788
ILMN_1676240	ZNF138	ENSG00000197008	AAATGTGAACAGTGTGGCAAGGTCTTTAAGAAGTCCTCAACTCTTACTGC	NA	-0.387556	7.31825	-6.96577	4.43474e-07	6.89966e-06	6.31249		ILMN_1723020	MAP3K1	ENSG00000095015	TGCTGTGTGACTATGATTCCTAAGATTTCCAGGGCTTAAGGGCTAACTTC	NA	-0.380499	8.85274	-3.86431	0.000796939	0.00348202	-1.06274
ILMN_1716400	FOXM1	ENSG00000111206	ACAAGTGGATCTGCTTGCCAGAGTCCTTTTTGCCCCTCCCTGCCACCTCC	NA	-0.387268	7.42175	-5.10968	3.64188e-05	0.000251581	1.90134		ILMN_1791702	SMARCA2	ENSG00000080503	CTTTGCTTTCTTTGCACAATGTCTTTGGTTGCAAGTCATAAGCCTGAGGC	NA	-0.38046	8.87205	-6.09389	3.35894e-06	3.98532e-05	4.34997
ILMN_1676846	ABCE1	ENSG00000164163	GATTACCTGGAGCCTGGAGCCACTTTAAGTTGTACTTCTGACTAAACTGG	NA	-0.38725	8.44312	-4.41326	0.00020439	0.0010774	0.190492		ILMN_1794260	KDM2B	ENSG00000089094	TATAAGTGCCATTGTTGTAAGGTGGTGTTTCCTAGACCTTCCCTGATGCG	NA	-0.380353	9.79966	-6.12325	3.13302e-06	3.7589e-05	4.41945
ILMN_2405009	C1orf151	ENSG00000158747	GAACTCCAGGACGAGGAGGACATGGGACTTGCGTGGACAGTCAGGGTTCA	NA	-0.387189	7.47417	-5.84097	6.14379e-06	5.7809e-05	3.67786		ILMN_3251511	SCAF11	ENSG00000139218	GGCCACAGTGTGTACTGCTGGAATGTTCCATCCAAAAGATGTAGCTTCAG	NA	-0.380334	9.04794	-6.34241	1.86861e-06	2.51306e-05	4.9353
ILMN_1711462	MNS1	ENSG00000138587	GCAGCTGGAACACAGGAGGGCTGTGGAAAAACTTATTGAAGAGCGTCGCC	NA	-0.387092	6.79937	-6.94915	4.60518e-07	7.10221e-06	6.27464		ILMN_2157240	MNS1	ENSG00000138587	CCGATTTCTACAACACTACAGAGCACTGTTTGCATCCCCATCCTCAAGAC	NA	-0.380311	7.22719	-3.86578	0.00079406	0.00347234	-1.05921
ILMN_1778991	NFIB	ENSG00000147862	ATCACTATTCCTGGTTATCTCACCAACGAAGGCTAGGAGGCGGCGTCAGA	rs1804815	-0.387092	8.96667	-4.32681	0.000253367	0.00129046	-0.021471		ILMN_1732060	ARHGAP1	ENSG00000175220	TCTGCTCTCCGCCCTCCTTTGTGTATCAAGTGTCGCTCACAGCCCCATTC	rs78655636	-0.380139	9.00607	-5.04495	4.27148e-05	0.00030886	1.81885
ILMN_3272424	HNRNPA1	ENSG00000135486	ACATACAACCTGCTTGGGTGGGGAAGTCATTGTCTTCAGAAACCTTGGTG	NA	-0.386135	7.58804	-6.24447	2.35244e-06	2.58754e-05	4.6391		ILMN_1792076	TRERF1	ENSG00000124496	ACGTCGTCCAGCAGTTGGGAGGTGTCATGGAAGAGGCTGAAGTTGTGGAC	NA	-0.380119	7.13017	-5.75197	7.61036e-06	7.69894e-05	3.53438
ILMN_3287493	PPIA	ENSG00000226961	TACGTCCTGGCATCTTGTCCATGGCAAAAGCTGGACCCAACACGAATGGC	rs11547706 rs11547705 rs11547696 rs11547713 rs17850166 rs8177828	-0.386118	10.4531	-4.08074	0.000466655	0.0021463	-0.622437		ILMN_1758728	FANCG	ENSG00000221829	TCCTGGACTGGTGAGATTGGTGGTAGGCCTGTGAAATTTGCCCTAGTTAC	NA	-0.379997	8.44426	-3.32531	0.00296834	0.0103499	-2.33583
ILMN_1736939	UGCG	ENSG00000148154	AAGCTGGAGAACTGGTCGCTACAGATTACGCTGTGGGGGTACAGCAGAGG	NA	-0.385688	7.97898	-6.15955	2.87492e-06	3.06664e-05	4.43814		ILMN_2356574	GTF3C2	ENSG00000115207	CACTCAGGCCTGACCTAGGCTTGGGAGTCAAACTGCTCATATTGAGCATA	rs116710162	-0.379988	8.15396	-7.13372	3.03541e-07	6.1769e-06	6.75068
ILMN_1675448	ZFP36L1	ENSG00000185650	TGGATTCCAGGTCTGGAGTTTTCCAATGTTAATGTAAACAGAACTGGCAC	NA	-0.385467	9.25186	-4.38309	0.000220299	0.00114552	0.116495		ILMN_1785095	ATP6V0E2	ENSG00000171130	TCTGAGCCTCCGTCGCCCCTCCTGTTGGGTAAGGGTGTTGAGTGTGACTT	NA	-0.379924	10.2605	-4.50844	0.000161341	0.000938216	0.504168
ILMN_1666420	ZNF679	ENSG00000197123	GAGGAATGTGGCAAAGCTTTTACCTGGTCCTCAACCCTTACTAAACATAG	rs34967493	-0.385233	7.87176	-4.1297	0.000413308	0.00194194	-0.5032		ILMN_1793672	SIX5	ENSG00000177045	GCCCTTGTCCTCATTATCCGGCCCAGACCAAAGATTCCCTCATCCCTGGG	NA	-0.379869	7.88931	-6.67444	8.63375e-07	1.37851e-05	5.70639
ILMN_1793201	HAGHL	ENSG00000103253	CACATGAGGGCCACCTCTGGAACCTTCTTCGAGGCCCTGGCCAGCCATCT	NA	-0.384905	7.95618	-5.23403	2.68289e-05	0.000193793	2.20575		ILMN_1880406	PTEN	ENSG00000171862	CTGTGCAGCAGTGGCTCTGTGTGTAAATGCTATGCACTGAGGATACACAA	NA	-0.379713	10.084	-5.82015	6.4588e-06	6.75475e-05	3.6979
ILMN_1778764	BUB3	ENSG00000154473	TGCACTAAAGCAGAACACGAACTTAGCTTGGCCTATTCTAGGTAGTTCCA	NA	-0.384672	8.31053	-4.84459	7.00785e-05	0.000437972	1.25055		ILMN_1741491	ZNHIT1	ENSG00000106400	ACCCACCAGGAGACCAGGTGTCTGAAGTGGACTGTGTGAGCCTGGGCATT	NA	-0.379643	9.85614	-8.96088	6.24919e-09	3.37679e-07	10.624
ILMN_1778561	WEE1	ENSG00000166483	CCCACTGGGAGCACTTTGTAGGCATTGCATGAACCATGGGATGATGATTC	NA	-0.38419	7.55038	-5.563	1.20192e-05	9.99787e-05	3.00698		ILMN_1795976	SFXN2	ENSG00000156398	GGCTGCCTCCCTTCCTCAGCCCATTAGGTTAAACACCAAAGAAAGACTGG	NA	-0.37961	7.39255	-3.52575	0.00182759	0.00694318	-1.86856
ILMN_1726756	FANCB	ENSG00000181544	CTGATGAAGCTGAAACTACTTTGTGATGCCTATTGTCCCAGATCTTTCTG	NA	-0.383683	6.84057	-5.78621	7.00794e-06	6.45646e-05	3.54621		ILMN_1775677	TYSND1	ENSG00000156521	AGGGGCGCTCTTGACACTGTGCCTTCATTTTCCAGCCCACAGCCTGGGTC	NA	-0.379586	9.64168	-5.15667	3.24425e-05	0.000247921	2.09185
ILMN_1712944	AES	ENSG00000104964	AGTTCCAGACACCTCCACGCCCACCTGGTCCTCTCCCATCGCCCACAAAA	NA	-0.383277	9.22586	-9.21599	3.76327e-09	1.97721e-07	11.0948		ILMN_1712766	ERGIC2	ENSG00000087502	GCAGCTAAACGATGAAGAAGCCCAACTGGAGTGTTGCTTTGAAGATGACG	rs73273359	-0.37956	8.47834	-5.80744	6.65924e-06	6.92333e-05	3.66743
ILMN_1671142	GPR68	ENSG00000119714	GGCCACACAGCCAAGAAGAGCCCATGCAACTCAGTCCAGGATTTTACTGG	NA	-0.38322	6.78761	-7.35076	1.86989e-07	3.48001e-06	7.17917		ILMN_1763129	DCTPP1	ENSG00000179958	AGGGGTGCCTCTGAGACCCATTCTCGTGTTTCCCTGTTGTACCTTTTGCC	NA	-0.379447	10.3887	-4.12249	0.000420769	0.00205812	-0.438343
ILMN_1713143	MRPL3	ENSG00000114686	GCCCGGTGCGCCTTCTATTACATTTGCCTAACATCTTTGGACGTGGCAGA	NA	-0.383128	11.4238	-5.59868	1.10228e-05	9.34257e-05	3.09343		ILMN_1773117	BCOR	ENSG00000183337	GGCCATGACTGTAGAGTGGTCAGAACTGTGTGGTTGGTTTGAGGGAGCGA	NA	-0.379321	8.22324	-5.11355	3.60731e-05	0.000269145	1.98654
ILMN_1801377	SLC29A4	ENSG00000164638	TGCTGTGTCCCATCCCCCGTCTGTCTACTAACTGTACCGCACCGGCCATT	rs3823686	-0.382834	7.71759	-4.7365	9.15975e-05	0.000548745	0.984808		ILMN_2311537	HMGA1	ENSG00000137309	CCCCCCAAGGTTCTGGTTCCATTTTTCCTCTGTTCACAAACTACCTCTGG	NA	-0.379261	8.64897	-5.29	2.33888e-05	0.0001906	2.4169
ILMN_1739236	ZNF668	ENSG00000167394	TCTTTAGACTCCAGATCCCTACCCCTCAGCAACTAGCTCCCCTGTCGGCC	NA	-0.382733	7.79908	-7.50491	1.33053e-07	2.65849e-06	7.52071		ILMN_2349658	TSPO	ENSG00000100300	CTGGCCTTCACGACCACACTCAACTACTGCGTATGGCGGGACAACCATGG	rs6971	-0.379243	7.87693	-6.16312	2.8507e-06	3.47166e-05	4.51369
ILMN_1661346	HNRNPA1	ENSG00000135486	AAGCCATCTTGGTAAATTTCCCCAACAGTGTGAAGTTAGAATTCCTTCAG	rs55721960	-0.382659	10.5502	-4.29436	0.000274633	0.00137887	-0.100923		ILMN_1776490	C17orf53	ENSG00000125319	TCCATGCCCAAGGTTCCCAGGTGCAGGACAGAGGTGTGGCCTATTGTACC	NA	-0.378841	7.64007	-4.99165	4.87183e-05	0.000343952	1.68843
ILMN_1756992	MUC1	ENSG00000185499	TAGCGGGGATCCTGAACTGGACTGAATAAAACGTGGTCTCCCACTGCGCC	rs112893627	-0.381849	10.9363	-2.52094	0.0191577	0.0480591	-4.18554		ILMN_1687958	SLC25A22	ENSG00000177542	CAGTTCACGGTTGCTCCTGGGAGCTGCCCCTCCCGTCACATCAGAACCTT	NA	-0.378285	7.42588	-5.70139	8.59761e-06	8.52992e-05	3.41284
ILMN_2299843	ATP5S	ENSG00000258447	CACCTTCCAACAGGCCCTCTGGACAAATACAAGATTCAGGCGATCGACGC	rs111717108	-0.381408	7.90807	-6.34223	1.86939e-06	2.15004e-05	4.86944		ILMN_1711208	CELSR2	ENSG00000143126	CTGGAGCAGGTGGCTAGAAAAAGAGGCTGTGGGCAGGAAAGAAAGGCTCC	NA	-0.37821	9.20613	-3.30353	0.00312784	0.0108162	-2.38607
ILMN_1781745	C9orf152	ENSG00000188959	GCATGGCCGTCCAGTCTTGCCCATCTACATCCAGAGCTGTTAACTAGTAG	NA	-0.381149	8.89185	-3.02607	0.00604685	0.0184786	-3.10345		ILMN_1691809	PSMA1	ENSG00000129084	TACTTTCGGCAGCACCTCCTTGATTCTCAGTTTTGCTGGAGGCCGCAACC	NA	-0.37818	8.44123	-5.21848	2.78722e-05	0.000219042	2.24265
ILMN_1743714	CARD10	ENSG00000100065	CCTCACATGGGTGTCTGTGGTTCTCTCCTGTGTAAATGTCACGCCCCACC	rs41280029	-0.380723	7.19594	-5.7632	7.40718e-06	6.76773e-05	3.4908		ILMN_1655497	EIF4B	ENSG00000063046	GATTAGGCCCTGTTCAGCCATGCAGGGGTGTTGGTTTATGCGTGCTGCAG	rs12015144	-0.378022	11.3891	-6.67759	8.57112e-07	1.37348e-05	5.71366
ILMN_1670517	SLX1B-SULT1A4	ENSG00000213648	TGTGCGCCCAGACCATCCAGGATGAAGAGGGGCCCTTGTGTTGCCCCCAC	NA	-0.38051	7.38934	-7.50754	1.32285e-07	2.64691e-06	7.52652		ILMN_2364384	PPARG	ENSG00000132170	GCTGCTCCAGAAAATGACAGACCTCAGACAGATTGTCACGGAACACGTGC	rs62243567 rs3856806	-0.377992	7.49607	-6.31835	1.97715e-06	2.6032e-05	4.87893
ILMN_1757099	C10orf81	ENSG00000148735	CCAGCTCTGGGAAACAAATGTCCAGATGCCAGCCTCATAGTTGAACTTGG	rs74874608	-0.380505	7.28374	-2.55765	0.0176621	0.0449397	-4.11036		ILMN_1728059	RPL23AP7	ENSG00000184319	AAATCTGTGAAATCCTCATGTTTTCTTCTGCCGTATCCATAGTTCAAACA	rs1049991 rs1049990	-0.37777	7.53858	-8.09999	3.68442e-08	1.2152e-06	8.85627
ILMN_1656134	CNOT7	ENSG00000198791	GAACGGATAGGACCACAACATCAGGCAGGATCTGATTCATTGCTCACAGG	NA	-0.380295	9.28776	-4.85508	6.82807e-05	0.000428406	1.27635		ILMN_1669818	ESD	ENSG00000139684	GCCCTCGTGGCTGCAATATTAAAGGTGAAGATGAGAGCTGGGACTTTGGC	NA	-0.377409	7.99303	-6.9833	4.26192e-07	7.81632e-06	6.41163
ILMN_1776347	TCP1	ENSG00000120438	GCAATGGTAAACCTCGAGACAACAAACAAGCAGGGGTGTTTGAACCAACC	NA	-0.380005	10.3384	-6.18527	2.70525e-06	2.90564e-05	4.49908		ILMN_2348788	CD44	ENSG00000026508	GCCACTCCAGGACAAGGTTCAAAATGGTTACAACAGCCTCTACCTGTCGC	rs111439345 rs114087649 rs61882771	-0.377367	6.98105	-6.87835	5.41003e-07	9.46916e-06	6.17333
ILMN_1790625	CBX3	ENSG00000122565	TCCCCCTTCGGATGTGGCTTGAGCTGTAGGCGCGGAGGGCCGGAGACGCT	NA	-0.379775	9.80486	-5.08659	3.85497e-05	0.000263617	1.84473		ILMN_1687484	ZFX	ENSG00000005889	GGTGTGAACTCCAGCCCAAATGCCAGTCAAAGTCAAGGCATGGGTTTTCC	NA	-0.377155	7.24457	-8.73764	9.80762e-09	4.63903e-07	10.1754
ILMN_1652407	ZMYND8	ENSG00000101040	CGGGAGTTTCGGCACAGACTATCCCATCAAGCCGTTGGCTCCTTTCAGCT	NA	-0.37947	8.24038	-6.58636	1.05823e-06	1.37335e-05	5.43996		ILMN_1789614	TPT1	ENSG00000133112	GACATCTACAAGATCCGGGAGATCGCGGACGGGTTGTGCCTGGAGGTGGA	rs11552497 rs11552503 rs11552496 rs75715907 rs11552493	-0.376848	12.1449	-2.32635	0.0292505	0.068462	-4.48257
ILMN_1680955	AURKA	ENSG00000087586	GAATGCTGTGTGTCTGTCCGGCACCCCGGTAGGCCTGATTGGGTTTCTAG	NA	-0.379427	10.2669	-5.31302	2.21069e-05	0.000164432	2.39875		ILMN_1724194	NPEPL1	ENSG00000215440	CAGCCCAGCCCTGTGAAAGATGGAGCTGACTTGCTGCAGGGGACCTGATT	NA	-0.376525	9.78871	-5.35751	1.98277e-05	0.000167081	2.58111
ILMN_2079803	LSM14A	ENSG00000257103	TTATGCGTTTTCCCAGCCCTCCGAATCACTGACTGGGGCGTTTTGTGCCC	rs28733792	-0.379419	8.57666	-5.93871	4.86127e-06	4.74377e-05	3.91216		ILMN_1800787	RFTN1	ENSG00000131378	CTGGCGAACCTTGGAGAGGGAATGCTGATTGTCTTGACCAAACCCACAGC	rs117500362 rs118160939	-0.376396	8.78086	-2.7098	0.0125525	0.0342663	-3.70293
ILMN_1744210	SDHA	ENSG00000073578	GCCAACCGCCTCGGGGCAAACTCGCTCTTGGACCTGGTTGTCTTTGGTCG	rs115253287 rs76896145 rs75091805	-0.379363	8.63299	-3.69093	0.00122074	0.00482195	-1.56257		ILMN_1808404	RHBDF1	ENSG00000007384	CCTCTTTCTTGTGCCTTGTTCACTTCTGTTGAACCCCTCGTACTGCCGGG	NA	-0.376225	9.68381	-4.25554	0.000302433	0.00156568	-0.114308
ILMN_1771835	NUP54	ENSG00000138750	CTGCATCAGACCTTCCTTAAGAATGAAACCGACCACATGGAGGGAAAAAG	NA	-0.379316	8.17716	-6.04854	3.74113e-06	3.84028e-05	4.17437		ILMN_1772692	DICER1	ENSG00000100697	GGATCACTGGAATCCAGATCGAGCGCAGTTCATGCACAAGGCCCCGTTGA	NA	-0.376163	8.24478	-5.38956	1.83343e-05	0.000157178	2.65898
ILMN_1700028	C9orf156	ENSG00000136932	CATATGACTGGCCCTGTGGGGTCCTTGGTGTCTCTAGGGTCTTAAGGAGC	NA	-0.37924	7.99952	-8.60819	1.27753e-08	4.79565e-07	9.87103		ILMN_3211463	HNRNPA1	ENSG00000135486	TACAACCTGCTTGGAGGGAGAAGCCATTGTCTTCAGAAACCTTGGTGTAG	rs4118339 rs4016670	-0.376154	7.37193	-5.18415	3.0324e-05	0.000234343	2.15891
ILMN_1702585	SET	ENSG00000230667	CTGGAGGAGACATCGGCCTCTGCAGGCTTGCCGAAGAAGGGAGAAAAAGA	rs61781591	-0.379206	8.19314	-5.98859	4.31547e-06	4.30158e-05	4.03137		ILMN_1669633	ACP1	ENSG00000143727	CCTAGGGCCTTTTGTGGATTGACAGTAGTCCCCTCCGTAGGAGCTCACAG	NA	-0.375606	9.00045	-5.40083	1.78366e-05	0.000153808	2.68635
ILMN_1653129	CSTF2	ENSG00000101811	CCTAACCCTTGAATGACTCAAATCAGTGCCAGGTGGAGGACTCCCATCAC	NA	-0.379193	8.72841	-5.99717	4.22807e-06	4.23751e-05	4.05186		ILMN_1777564	MAD2L1	ENSG00000164109	GGGAAGAGTCGGGACCACAGTTTATTACCAATTCTGAGGAAGTCCGCCTT	NA	-0.375375	9.61069	-2.1672	0.0409128	0.0897903	-4.78505
ILMN_1756204	RPS6KA4	ENSG00000162302	GGCCCTGGGGGACCCTCTGAAGCATTTCTGCCTCACTTTATGTCATCTGC	NA	-0.378807	8.20719	-6.70469	8.0526e-07	1.10133e-05	5.71398		ILMN_2402168	EXOSC10	ENSG00000171824	CAGTTTGATCCAAATAAACAGACCCCGTCTGGCAAGAAATGCATTGCAGC	NA	-0.374737	8.88073	-7.44654	1.51295e-07	3.5926e-06	7.4462
ILMN_2356311	FAM165B	ENSG00000205670	CACAGTCTACCATGAATTGGAAGGTTCTTGAGCACGTGCCCCTGCTGCTG	rs61747964	-0.378369	7.95709	-6.63012	9.56352e-07	1.2663e-05	5.54149		ILMN_1803367	MECOM	ENSG00000085276	CCAGGGCTGCGGCGGAATCCAGTGCTATCCAGTCCATAAGCCACGTATGA	NA	-0.374467	7.40958	-7.25352	2.32141e-07	5.00692e-06	7.01858
ILMN_1670796	EXOSC10	ENSG00000171824	GACAGAGGCTTCAGGTACAACTGGCCACAGAGATAGTCCTGGAAGACACG	NA	-0.377937	9.25799	-7.84163	6.39679e-08	1.55025e-06	8.25565		ILMN_1768470	EIF4G1	ENSG00000114867	CGGTGGCAGTGGGTGCCTGTAGTGTGATGTGTCTGAACTAATAAAGTGGC	rs78703516	-0.374407	9.69548	-6.37347	1.73743e-06	2.38363e-05	5.00798
ILMN_2232430	NMD3	ENSG00000169251	TTGCCAGTTTAGGGCAGTAGCTGCTTTTGTCATAAATATCTTCCTACCAC	NA	-0.377838	11.8296	-4.14976	0.00039325	0.00186308	-0.454303		ILMN_2143250	FAR1	ENSG00000197601	GGCTGACTCCCAGCCCTGACTTGAAACCATTAGCGCTAACTTGCTCTGTT	NA	-0.37411	7.22864	-7.25443	2.31669e-07	5.00409e-06	7.02061
ILMN_1728163	CTDSP1	ENSG00000144579	CGGTTAAGGGGACCCACATACCAGTGCCAAGGGGGATGTCAAGTGGTGAT	NA	-0.377496	8.90529	-5.14232	3.36077e-05	0.000234642	1.98132		ILMN_1664012	CANT1	ENSG00000171302	TGCCTGGCTGTCTCCTTGACCCGCCTCCTAGATCATTGTCCTTGATGTCC	NA	-0.373925	8.71719	-6.76074	7.07946e-07	1.1706e-05	5.90466
ILMN_2105923	HKMT1188	ENSG00000171792	CTCTGTGACTCTATGGTTGACTGCCACCTCTGCAACCTTGACTCATCTGC	NA	-0.377424	8.38956	-6.47951	1.35629e-06	1.66753e-05	5.19111		ILMN_1733256	PSMD8	ENSG00000099341	CATGGCCCCAGGTAGGGGGACTGTTCTAGCCAGCTGTGGACACATAGGAA	NA	-0.373603	8.56616	-4.62742	0.000120067	0.000737586	0.795764
ILMN_1672042	DOLPP1	ENSG00000167130	GGTCACTCGGGATCTGTGTTCGAATCCTCCCCACCCCTTTCTTTGTGGAG	NA	-0.377364	8.25615	-6.38115	1.70647e-06	2.00181e-05	4.96085		ILMN_2202915	FAR2	ENSG00000064763	GCCCAAACTGTCAAATGTCACCTGTTATGTATTCGTCCCTATTCCTTAAC	NA	-0.373581	7.14599	-4.78248	8.17313e-05	0.000533871	1.17597
ILMN_3226613	CLEC2D	ENSG00000213333	GTCTCTGGATGAATGACCAGGAGGCTATTCAAGATCTCTGGCAGTGGAGG	NA	-0.377154	9.4216	-4.40248	0.000209938	0.00110171	0.164049		ILMN_2051232	SDHA	ENSG00000073578	CTGTGCCACCATCCCGCCAGCCATTCGCTCCTACTGATGAGACAAGATGT	rs60587941 rs3211499 rs6962 rs1042446 rs112937607 rs111540173 rs1042457 rs1042476	-0.373296	9.17437	-4.16112	0.000382321	0.00189581	-0.344394
ILMN_1802627	PSMG3	ENSG00000157778	ATCATCTGTGCATGACGGGGAGGGTGGAACAGGTCCCGGAGGAGTCGTGA	NA	-0.37706	7.58362	-7.04707	3.68946e-07	5.92295e-06	6.49712		ILMN_1736441	PDXP	ENSG00000100092	GGGGCTTTCGTGTCCCCCTGTGCGGTCAGTGTTTTCAGTACCACCTCTCT	NA	-0.373245	8.57604	-4.74448	8.98022e-05	0.00057803	1.08282
ILMN_1719158	CTBP1	ENSG00000159692	GAAGACGGCATCACGAAGCAGCTCCAAAAGGAAAAGCTTGGGCGGTGCCC	NA	-0.377055	8.85623	-7.62098	1.0319e-07	2.20233e-06	7.77579		ILMN_1815154	MYH10	ENSG00000133026	TTCCCCCTTTATGAACTGTACTGGCTGTTGACCACCAGACACCTGACCGC	NA	-0.373151	9.39422	-5.34634	2.03764e-05	0.000170837	2.55397
ILMN_1673788	CDV3	ENSG00000091527	GGGAGCGTTTTCAGATAGGAGTTTAGTCTTGACGAAAGTGTCCGTGCAGG	rs115222502	-0.377016	9.81086	-4.68099	0.000105119	0.000612887	0.848304		ILMN_2399036	SEPN1	ENSG00000162430	GCTCAGGGTGGGAGAGGGCCCCGGGCTGCCCTGTCACTCCTCTAACACTT	NA	-0.372723	7.06567	-6.55519	1.13753e-06	1.70514e-05	5.43094
ILMN_2407824	ATP1B1	ENSG00000143153	GTTATGCTTGTATTGAATGCTGTCTTGACATCTCTTGCCTTGTCCTCCGG	rs115129472	-0.376748	10.8652	-6.06873	3.56579e-06	3.69388e-05	4.22244		ILMN_1815043	MRPS2	ENSG00000122140	AGAAGATGCTGCTGTCCCTGTGATCCCAGCAGCCCTCCCTTCACCGTGAC	rs55782511	-0.372699	8.35585	-6.624	9.69979e-07	1.50513e-05	5.59009
ILMN_1698213	RBM3	ENSG00000102317	GAGGTGGTGGGGACCAGGGCTATGGGAGTGGCAGGTATTATGACAGTCGA	rs11537786	-0.376683	8.60084	-5.51316	1.35665e-05	0.000110199	2.88603		ILMN_2041222	FLJ40504	ENSG00000234737	CAGCAGCAACTCCATGCAAACCATCCAAAAGACTACCACCTGCCGGATAT	rs116678417	-0.372608	12.7162	-3.62731	0.00142651	0.00567035	-1.62875
ILMN_1751773	POLD3	ENSG00000077514	TTGCAGTGGTGTGCTGGTGATTTTGCACAGTGAGCTCTGCGGAAGGGGTC	NA	-0.376283	6.99188	-5.57068	1.17973e-05	9.85302e-05	3.02559		ILMN_1703852	EFNB2	ENSG00000125266	GCTACAGCTTGTTTAACGGCAGTGTCATTCCCCTTTGCACTGTAATGAGG	rs76312043	-0.372549	8.56952	-6.35051	1.83345e-06	2.48636e-05	4.95427
ILMN_1713749	CORO1A	ENSG00000102879	GATGCTGGGCCCCTCCTCATCTCCCTCAAGGATGGCTACGTACCCCCAAA	rs35967690	-0.375552	7.14415	-4.32388	0.000255213	0.00129836	-0.0286289		ILMN_1669281	CLN3	ENSG00000188603	GGGCTCCTGGCTTTGCCTCTGCATGACTTCCTCTGCCAGCTCTCCTGATA	NA	-0.37254	8.25027	-5.71506	8.31868e-06	8.29189e-05	3.4457
ILMN_1738989	SYBU	ENSG00000147642	CCCTGCCGTGTCGTCTGAGGTACCCGTTCTTATCCTAGTGGTTCAGGAAG	NA	-0.375546	8.49493	-3.9371	0.000665867	0.00289714	-0.970947		ILMN_3176989	HAUS8	ENSG00000131351	ATGGCGCCCCCCAGCCGGTGGTATTTCAATCAAGACAGTGCCTGCAGAGA	rs12460560 rs57533879	-0.372451	7.71308	-4.09141	0.000454472	0.00219197	-0.513839
ILMN_1815734	FCHSD2	ENSG00000137478	AGTGCACAGGTCAGGGCTCGGAGGGAGCCTCTGTGCAGATGTGCTTTCTT	NA	-0.375109	7.08297	-5.13158	3.45077e-05	0.000240166	1.95501		ILMN_1805828	VRK1	ENSG00000100749	CGGAATGGTCAAACACACAGACAGAGGAGGCCATACAGACCCGTTCAAGA	NA	-0.372182	8.34726	-2.72175	0.0122168	0.0335315	-3.67761
ILMN_3308663	MIR1228	NA	GCAGGTGTGTGGTGGGTGGTGGCCTGCGGTGAGCAGGGCCCTCACACCTG	NA	-0.375001	7.17443	-5.65545	9.60723e-06	8.35133e-05	3.23079		ILMN_1806456	C14orf45	ENSG00000119636	CTTCCTTTAAGGGACTGTATCTTTAGTTCATGACCCATCATCAGCTGCCT	NA	-0.372094	7.4685	-6.17309	2.78428e-06	3.40187e-05	4.53722
ILMN_1658437	SFXN4	ENSG00000183605	GAGGGAACGGTTGGAGTGGGGATCGGCCTGCGAAAGGATACTGTGAAATC	rs112915551 rs115303392	-0.374346	9.15764	-8.04079	4.17759e-08	1.15345e-06	8.68309		ILMN_2072603	MRPL14	ENSG00000180992	GCTGGCCATTGCTCAGAACTTTGTGTGAGTTGAGCCCAGGCCTCTGGTTG	rs41282652	-0.371959	9.92511	-5.4471	1.59331e-05	0.000140343	2.79862
ILMN_3192791	HNRNPM	ENSG00000099783	CGTGCCATCGAGATGGAGCGTGGCAACTTCGGAGGAAGCTTCGCAGGTTC	rs113409107	-0.374224	9.76537	-2.80337	0.0101404	0.0282454	-3.59238		ILMN_1704452	BCL9	ENSG00000116128	CCTTTCCTCCCCCTCCCATGCGTAAGACGTTCTGTGTAACCTCCATTAAA	NA	-0.371851	7.91328	-6.74801	7.28931e-07	1.20304e-05	5.87548
ILMN_1742166	GRWD1	ENSG00000105447	GGAGGTGTGGGTTCCTCCAACACAATTTGCTTCTGCCCGTTGTCTTCCTG	rs56808867	-0.373589	7.98552	-5.79003	6.94389e-06	6.40413e-05	3.5554		ILMN_2237746	ING3	ENSG00000071243	GCAGGCTGAAGGAAATGGTTCATGTGATAATGTGGGCTGGTATCCTCTAG	NA	-0.371807	7.88603	-7.11528	3.1639e-07	6.37223e-06	6.70926
ILMN_3224340	FAM133B	ENSG00000234545	CTCAGATGCCACTGTGTGAAAGGGCCATAAATGCTGCCTGCTGCTTGAAC	NA	-0.373479	7.89397	-8.28815	2.47925e-08	7.70095e-07	9.20641		ILMN_2179726	C16orf93	ENSG00000196118	CCTTCCAGCTACCTCCGGGTAAAGGCAAGAGCAAGACCAAGTGACCCCCA	NA	-0.371779	7.7903	-4.03528	0.000522279	0.0024546	-0.649985
ILMN_1664516	CENPF	ENSG00000117724	CCAGTGAGGGCTGCAGGCTTCCTAGAGGTGTGCTATACCATGCGTCTGTC	NA	-0.373349	7.58435	-4.08054	0.000466881	0.00214678	-0.622914		ILMN_1773763	MTA2	ENSG00000149480	GAGGCCCCTAAGCTGGCATCAACCCCAGGCCACGCTCGCTCTTTCCTTCC	NA	-0.371325	9.00685	-4.65974	0.00011081	0.000688628	0.875027
ILMN_1761463	EFHD2	ENSG00000142634	CAGCGCAGCAGCCTCGGACCCGGATTGCGTTTGCCTTAGCGGATATGTTT	rs116128102	-0.373072	8.36394	-4.30119	0.000270014	0.0013611	-0.0842069		ILMN_1656540	RUVBL1	ENSG00000175792	TGAGGAGGCACTGAACCACCTGGGGGAGATTGGCACCAAGACCACACTGA	NA	-0.371297	7.69202	-5.18752	3.00735e-05	0.000232816	2.16715
ILMN_3223181	SEC13	ENSG00000157020	AGCTGCTCCCAGGATGGTCGTGTGTTCATTTGGACCTGTGATGATGCCTC	rs114038481	-0.372994	9.28148	-3.20885	0.00392325	0.0129042	-2.69048		ILMN_1911042	PIP4K2A	ENSG00000150867	TGCCCTGTTATCTCCTAGTGCTAACAATACACTCCAGTCATGAGCCGGGC	rs7082999	-0.370802	10.5883	-6.26813	2.22495e-06	2.84868e-05	4.76105
ILMN_2383306	GPATCH4	ENSG00000160818	CAGAAAGGAAACTGATCTCTGGGACGTCAGCTGCTGAGAGGAGCAAGCGG	rs3795732	-0.372943	7.34752	-6.48476	1.33983e-06	1.65189e-05	5.20336		ILMN_1735762	NPNT	ENSG00000168743	GAAGGTCTTCTGTCATTTAACCTGGTAAAGGCAGGGCTGGAGGGGGAAAA	NA	-0.370542	7.50005	-3.86382	0.000797919	0.00348544	-1.06394
ILMN_1693221	CENPH	ENSG00000153044	CCAGAACCTTATTTTGGGGAGTAAAGTCAATTGGGCAGAGGATCCTGCCC	NA	-0.372936	7.15147	-4.74105	9.05691e-05	0.00054457	0.996006		ILMN_1735415	NUDT16L1	ENSG00000168101	GCTCTGGGACCACTCAGAAGATGGGATGTGTGGGTGGAGGATGCCTTGTC	rs115932903	-0.370505	8.22282	-6.1231	3.1341e-06	3.7589e-05	4.41911
ILMN_1707783	CCDC72	ENSG00000232112	CGCCATGTCCGGCCGCGAAGGTGGCAAGAAGAAGCCACTGAAACAGCCCA	rs1058384 rs1058391	-0.372813	11.6593	-5.67526	9.15787e-06	8.03842e-05	3.27867		ILMN_1714805	ZC3H14	ENSG00000100722	CCTACATGTGCAAAGGCTCACGTTTAAGATTGTCAAGCCAGCAGTCTACT	NA	-0.370443	7.63156	-4.34052	0.00024488	0.0013168	0.0932047
ILMN_1655654	MPDU1	ENSG00000129255	ACACTATCCTGGGCAAATGTTTTACCCTGTCCTCCAGCCTCCCTGCTTCC	NA	-0.372799	7.89929	-6.899	5.16142e-07	7.77651e-06	6.16022		ILMN_1767459	POLR3B	ENSG00000013503	GGTCAGCCTGGCTTTTGTCGTGGTGGCTGGCTCGGATAAATTTTCCCAAC	NA	-0.370398	8.11797	-9.25079	3.51398e-09	2.28772e-07	11.1964
ILMN_1726981	VEGFB	ENSG00000173511	GCATAATGGGATTTGGGCTTTGGTACAAGAACTGTGACCCCCAACCCTGA	NA	-0.372467	10.1779	-3.70874	0.00116856	0.00465182	-1.52004		ILMN_1814557	TRPS1	ENSG00000104447	GGGGGTTATTTAAACTGTCAGTTCCCAAAGGCCAGGAAAGGTTGGGGTCA	rs74858332	-0.370377	7.765	-5.00312	4.73586e-05	0.000336372	1.7165
ILMN_3243244	SNORD80	NA	GTTCAGCAGACTAACGCTGATGAGCAATATTAAGTCTTTCGCTCCTATCT	NA	-0.372319	7.51756	-5.75042	7.63872e-06	6.92915e-05	3.46002		ILMN_2332558	ARL5A	ENSG00000162980	TTAACACGATATCAGCACATTCCCTTGTCATCATCAAGGTGTTGGCTCAG	NA	-0.370364	8.7856	-6.73548	7.50222e-07	1.22899e-05	5.84672
ILMN_2181540	YY1	ENSG00000100811	TGCCTGTTCAGTTACAGAAAGTGGTGCTCAGTTGTAGAATGTATTGTACC	NA	-0.37225	10.289	-5.34952	2.02188e-05	0.000152705	2.48779		ILMN_1669928	ARHGEF16	ENSG00000130762	GCCGGAGGGAGGGGACCCGGCAGGGAGATTTCGGTTTTGAGGTTTCTAAA	rs74050534	-0.369823	8.61124	-5.22593	2.73675e-05	0.000215748	2.2608
ILMN_1727043	GLT25D1	ENSG00000130309	CTGTGCTTTACCTCCTTGCCCTTGTGTCTCAGGTGTGGTCCCTGCCTGCT	NA	-0.371723	8.32053	-4.56134	0.000141476	0.000791645	0.554154		ILMN_1723235	DUS3L	ENSG00000141994	GAGAAGACCCGGCGCTTTCTGCTCGAGTGGCTGTCCTTCCTGTGCCGGTA	NA	-0.369561	7.23205	-7.39334	1.7016e-07	3.90903e-06	7.32884
ILMN_2413158	PODXL	ENSG00000128567	GTCACGGTCACTAGCTGATCCCTCAGGTCTGCTGCAAACACAGCATGGAG	NA	-0.37171	8.07766	-4.17326	0.000370969	0.0017694	-0.396954		ILMN_1708382	C3orf75	ENSG00000163832	CAAGCCTTTCAGAGCCAGAGTGGGTATAGATGTGCCAGCCAGGAGATGGC	NA	-0.369521	8.47012	-6.12864	3.09326e-06	3.72013e-05	4.4322
ILMN_3306440	TMEM194A	ENSG00000166881	CTTGAAAAGGATGTTGGTGCCTTATGTGACACGAGCCAGAGCCTGCTGGG	NA	-0.37168	8.02184	-6.09736	3.33142e-06	3.48407e-05	4.29052		ILMN_1796063	TRIM44	ENSG00000166326	CCTGCCTGTCTGCCTGTGACCTGTGTACGTATTACAGGCTTTAGGACCAG	NA	-0.369477	8.6309	-6.34426	1.86053e-06	2.50958e-05	4.93963
ILMN_1746257	DAZAP1	ENSG00000071626	TTAAAACGGGGTTTCCGTCGGCACTGGTGGAGGGGGTGCGCTGTTAGTCC	NA	-0.371628	7.87854	-7.19499	2.64574e-07	4.54692e-06	6.83084		ILMN_1764494	ATP5A1	ENSG00000152234	CTTGTCTCATGTCGTCAGCCAGCACCAAGCCTTGTTGGGCACTATCAGGG	NA	-0.369296	11.8663	-8.01514	4.41195e-08	1.38674e-06	8.67648
ILMN_1707858	H2AFZ	ENSG00000164032	ACTCTAACAGCTGTCCAGTGTTGGTGATTCCAGTGGACTGTATCTCTGTG	NA	-0.371594	13.0117	-6.04179	3.80178e-06	3.88839e-05	4.15826		ILMN_1718520	RNLS	ENSG00000184719	TCCTCACACCTTGCACCTTCCCTACTTTTCTGAATTGCTATGACTACTCC	rs286484	-0.368576	7.78281	-6.04823	3.74394e-06	4.32576e-05	4.24171
ILMN_1784218	DDX23	ENSG00000174243	ATTGCTCCCCAGACTGAACAGAAACCTGGCCGCCGGATGGGACCTCCTTT	NA	-0.371321	8.2283	-4.5246	0.000154994	0.000853218	0.463875		ILMN_1705876	NAP1L1	ENSG00000187109	ACTAGTTTTTCTGCCAGCTATGTTGAATGCACAAATTCTGTCACGCATGT	NA	-0.368538	7.90426	-5.8444	6.09343e-06	6.45296e-05	3.75595
ILMN_1756784	NCS1	ENSG00000107130	ACCACATTTCTGGCAGCGTTTCCCAGACACCCCTCTGCTAGGCCATCCCT	NA	-0.371218	7.25496	-7.22997	2.44673e-07	4.31623e-06	6.90932		ILMN_1790625	CBX3	ENSG00000122565	TCCCCCTTCGGATGTGGCTTGAGCTGTAGGCGCGGAGGGCCGGAGACGCT	NA	-0.368521	9.80486	-4.84957	6.92183e-05	0.000463812	1.34045
ILMN_1676709	SDK2	ENSG00000069188	CCCTGTCTTGGCAACCTCTACTGCCCATCTCCCCTGCTCAACTTCTCCAC	NA	-0.371	6.67099	-7.71636	8.38529e-08	1.89278e-06	7.98403		ILMN_2169089	C18orf54	ENSG00000166845	GTTTTGGGTGGTGCCTCTTATACTATGTTGTATTCCTAGACAAGGAAATG	NA	-0.368411	7.05107	-5.78136	7.09023e-06	7.28131e-05	3.60493
ILMN_1708508	PPM1E	ENSG00000175175	CTCTTACTCTAGGTGCTCTTTGGTGAGAGACAGGCTTTGTTCTCTTGTTC	NA	-0.370908	7.56654	-4.77561	8.31341e-05	0.000506294	1.08098		ILMN_1694385	YWHAB	ENSG00000166913	CTGCCTAACGTTTGCTTCTGTGATGGTTATATTGCCTAGCAAGCACACCC	NA	-0.36837	11.7489	-5.04424	4.27903e-05	0.000309152	1.8171
ILMN_2108339	THUMPD1	ENSG00000066654	CACAAGCTGTTCTTTCCCAGTTACAAAATCCTGTGTTCGGTTGTAACCTG	rs8058815	-0.370788	9.24464	-6.36255	1.78244e-06	2.0684e-05	4.91718		ILMN_1693905	HAT1	ENSG00000128708	TGACATTAGAACTTTCTTTCCTGAGTATACCCATCAACTCTTTGGGGATG	NA	-0.367836	9.06185	-3.38772	0.00255387	0.00912288	-2.19126
ILMN_1783676	CCDC15	ENSG00000149548	CAGGATTGAGCACTGAATTCCAAGCTCCACTGGCATTTCAGTCTGACGTG	NA	-0.370505	7.00811	-5.83164	6.28294e-06	5.88688e-05	3.65545		ILMN_2080611	PDSS1	ENSG00000148459	CAGTAAACTTCGACCATCCCCAGAAAGAGATGCCCTCATTCAGCTTTCAG	rs67959614 rs112661893	-0.367823	8.25442	-5.55133	1.23647e-05	0.000114635	3.05096
ILMN_2345016	PTGES2	ENSG00000148334	AATCTCGCTGATTTGGCGGTGTATGGCGTGCTGCGTGTGATGGAGGGGCT	NA	-0.370216	8.41489	-7.23602	2.41387e-07	4.26306e-06	6.92289		ILMN_1727041	EWSR1	ENSG00000182944	GGGAACCCCTTGTGAGCATGCTCAGTATCATTGTGGAGAACCAAGAGGGC	NA	-0.367187	9.3106	-3.76834	0.00100942	0.00425854	-1.29292
ILMN_1718807	SMC3	ENSG00000231822	TGGTAGCCCTTGCTCTGATTTTTGCCATTCAGAAATGTGACCCGGCTCCA	NA	-0.370138	8.45596	-5.15331	3.27115e-05	0.000229201	2.00824		ILMN_1687864	POP5	ENSG00000167272	GCAGAAGCAATGGAGTGAACCTCTGCTCCCCACACAGCTGGCTACACTGC	NA	-0.366925	9.11323	-4.06631	0.000483642	0.00230994	-0.574762
ILMN_1733176	LIMS1	ENSG00000169756	CTGCACCTGAATAATAGGTCATTTTGCCTCACTCATTTGCCAAAGTAGCC	rs1064830	-0.370112	9.3939	-6.19352	2.65297e-06	2.85405e-05	4.51863		ILMN_1887174	KIAA0146	ENSG00000164808	AGCGGTTGCCGCAGGATCTGTGAACTTTGCAATGTGGCTGCAAGGGTGGT	NA	-0.366562	7.82353	-7.38711	1.72519e-07	3.95807e-06	7.31508
ILMN_1671478	CKB	ENSG00000166165	AAATGAAGCCCGGCCCACACCCGACACCAGCCCTGCTGCTTCCTAACTTA	NA	-0.369925	7.28547	-8.55237	1.43275e-08	5.24441e-07	9.75612		ILMN_1693259	PDCD6IP	ENSG00000170248	AGAGCCTTGTGTCCCTAAAGTTCTGTCCCAGTCAGCAGTCTTTATAGTCC	NA	-0.36647	7.23659	-5.29406	2.31576e-05	0.000189152	2.42678
ILMN_2381138	SEH1L	ENSG00000085415	GGGAGCCCAGTCAATGGGAGTTCTCAGCAGGGAACCTCAAATCCTTCCCT	NA	-0.369775	8.54534	-5.84054	6.15017e-06	5.7809e-05	3.67682		ILMN_2055700	SLBP	ENSG00000163950	GCACTAGTTAGACTCTTTAGAATACTCCAAGAGTTAGGGCAGCAGAGTGG	rs14574	-0.366307	9.22461	-3.33909	0.00287157	0.0100722	-2.30399
ILMN_2407124	MCM8	ENSG00000125885	ACCAGCTTCAAACTATGTAAAAGGACTTCACCAAGTTAGGGCCTCCTGGG	NA	-0.369488	6.98055	-5.72307	8.15941e-06	7.31486e-05	3.39408		ILMN_2144426	HIST2H2AA4	ENSG00000203812	GGCCCGCGTCTCGAAGGGGCACCTGTGAACTCAAAAGGCTCTTTTCAGAG	NA	-0.366277	10.5948	-2.73858	0.0117581	0.03249	-3.64185
ILMN_1764729	JAG2	ENSG00000184916	AAGCTCGTGACAAGTGCCTTCACACAGACCCCTCGCAACTGTCCACGCGT	rs113348026	-0.369215	7.64397	-4.35226	0.00023784	0.00122089	0.0409027		ILMN_1664369	DHTKD1	ENSG00000181192	TTTCTCTGAAGTGGTGTGGGAAGTACCAGGGGACTGGCAGAAGCCCAGGC	NA	-0.366092	7.58978	-4.52633	0.00015433	0.000906609	0.547989
ILMN_1784630	KBTBD11	ENSG00000176595	GGTAAACTACACCTGTTGAAGGCCAAGTTCAGGGCAGCTGTTGTGATCTG	NA	-0.369	7.45044	-7.12212	3.11559e-07	5.13114e-06	6.66679		ILMN_1762639	MED11	ENSG00000161920	GGACAAAGGGGCAAATGGTGGGCATGGAAAAACTGAAGCCCGAGCCTGCC	rs111613829	-0.36525	7.04547	-6.49985	1.29359e-06	1.87533e-05	5.30255
ILMN_2340052	NCOR2	ENSG00000196498	CTGCTGCTGTGCTTTTGATCTCTGCTTACCGTTCAAGAGGCGTGTGCAGG	rs11835493	-0.368956	9.44575	-6.61964	9.79792e-07	1.2939e-05	5.5172		ILMN_2043809	PFKM	ENSG00000152556	GACTTCTGCCCCAGCTTTATCTGTCACACAAGGCTGGGCACCTCTAGTGC	NA	-0.365239	8.38026	-5.54166	1.26585e-05	0.000116537	3.02758
ILMN_2212714	TMEM39B	ENSG00000121775	GCTGGAGGGCGCTGTCATTGTCTATCAGCTGTACTCCCTAATGTCCTCTG	NA	-0.368878	7.6228	-7.49794	1.35106e-07	2.69038e-06	7.50534		ILMN_1689652	RNMTL1	ENSG00000171861	TCGCCAAGCACCAGCTATAGGTCACAGCCACATCACTCACAGCTGATCAC	NA	-0.36499	8.73403	-7.17483	2.76795e-07	5.77245e-06	6.84282
ILMN_1671114	ZNF865	NA	TGTGAGCACTGCGGCAAGGGCTTCTTCTACCTGAGCTCCGTGCTGCGCCA	NA	-0.368433	6.95652	-8.34797	2.18799e-08	6.95545e-07	9.33171		ILMN_1718537	HPS6	ENSG00000166189	CCTGGAGGCTTGCTTGGGACTGGAGGCTTGCTTGGACAGTTCCTCTGTGT	NA	-0.364961	9.45888	-6.15772	2.88737e-06	3.51081e-05	4.50093
ILMN_1706839	TCERG1	ENSG00000113649	GAACTTGCCAGATGCAAATACCACAGACTCCAAGAAAACCCGAGTTGGGG	rs74965738	-0.368244	7.71469	-6.9606	4.4871e-07	6.94438e-06	6.30071		ILMN_1763080	QARS	ENSG00000172053	GACCCAGGAAAGGTGTGAGCTGGAAGCACTGAACCTACCTCATCCTCCTG	NA	-0.364889	10.8651	-4.89405	6.20059e-05	0.000422308	1.44942
ILMN_1719656	MRPL38	ENSG00000204316	GAGCATGGGATTGATCGGCAGCAAGAGTAAAGACACAGCTCCAGAGGCCC	NA	-0.36823	9.24368	-5.83234	6.27239e-06	5.88012e-05	3.65713		ILMN_1742379	IFT122	ENSG00000163913	ACCCTCTGCCCGCCTTGGGGTCTGCTGGGCTGTGAAGGAGAATAAAGAGT	NA	-0.364801	7.56485	-4.5072	0.000161841	0.000940189	0.501122
ILMN_1690223	CNTNAP2	ENSG00000174469	TTTTCAGTGAGCGTGGTGACTGCAGAGGTTAGTGCTGTGAAAAGCTGGGC	NA	-0.368159	6.70302	-5.66391	9.41273e-06	8.21716e-05	3.25123		ILMN_1708728	H2AFJ	ENSG00000246705	GAGTTAAACAAGCTGCTGGGCAAAGTGACCATCGCTCAGGGCGGCGTCCT	NA	-0.364675	11.4538	-3.17592	0.00424336	0.0139827	-2.67804
ILMN_1683112	FANCC	ENSG00000158169	CCACTACCCTCAGAGAGAGCCAAAAATACAGAAGAGGCGGAGAGCGCCCC	rs56199232	-0.367984	6.74625	-8.6949	1.06995e-08	4.21624e-07	10.0487		ILMN_1658883	ARAF	ENSG00000078061	CCATGTGGATTTTGGGGGTCCCTTTTGTGTCTCCCCCGCCATTCAAGGAC	rs35946819 rs34663452	-0.364635	8.4793	-6.03523	3.86159e-06	4.43555e-05	4.21084
ILMN_1744725	BTBD6	ENSG00000184887	CATTTTCCACACAGCCAGAACCCAGGGATTGGAGTCTTAGGCATCTCTGG	rs76764869	-0.367981	8.83044	-3.42473	0.00233533	0.0082952	-2.19145		ILMN_1801403	DCUN1D4	ENSG00000109184	GTGTGCAAGTCCTGTGACTCCCAGCTTAACTGAAATACTGTTATGCCACC	NA	-0.364629	7.79582	-4.58362	0.00013386	0.000806314	0.688395
ILMN_1761882	C3orf14	ENSG00000114405	GGGTGATCAACACACAGAAAAGGCATCTCAACTCCAAACTGTTGAGACTG	NA	-0.367966	9.86064	-3.68408	0.00124141	0.00488778	-1.5789		ILMN_1810423	RPP40	ENSG00000124787	CAGGACTATTGGCTTCAGATGGCTGTTGGGGCAAATGATCACTGTCCACC	NA	-0.364485	10.1275	-5.04345	4.28735e-05	0.000309626	1.81518
ILMN_1691789	SMNDC1	ENSG00000119953	CAGGTTGTCTGCATTTGTTGGTGTAAGTGAACATCATCACAGTTATCCTG	NA	-0.367895	8.62455	-6.72241	7.73101e-07	1.06395e-05	5.75486		ILMN_1757877	HCFC1R1	ENSG00000103145	CTGGGCACCAAGACCTTCCCTCAACAGAGGACACTGAGCCCAACGGAGTT	NA	-0.364415	9.69741	-3.60866	0.00149306	0.00588779	-1.67293
ILMN_1776487	TADA1	ENSG00000152382	CCTCCTTTAGTGACCAGTTCAAATTTTAATAGCGATAGGTAGCCCCTGAG	rs114742228	-0.367834	8.06823	-3.90601	0.000719013	0.00308952	-1.04609		ILMN_1716925	FSIP1	ENSG00000150667	GGTGGTCACTGGGAATTTTTGCTGTGGCCCTGCTTTTCCTTCTTCCCACT	NA	-0.364347	6.9383	-5.38448	1.85631e-05	0.000158593	2.64665
ILMN_1814557	TRPS1	ENSG00000104447	GGGGGTTATTTAAACTGTCAGTTCCCAAAGGCCAGGAAAGGTTGGGGTCA	rs74858332	-0.367775	7.765	-5.05637	4.15297e-05	0.000281054	1.77063		ILMN_2357134	SPHK1	ENSG00000176170	TTATGACCCCTGGGCCGCGCTGTGCCTTAGTGTCTACTTGCAGGACCCTT	rs346801 rs116865651	-0.364307	7.24892	-7.092	3.33404e-07	6.63911e-06	6.65693
ILMN_2274180	MKKS	ENSG00000125863	AGGTTGTCGGGATCCGCGGCAGCAGCGGCTGCTTGAGATCTGTTTCTGGG	NA	-0.367519	8.01971	-6.52412	1.22261e-06	1.53746e-05	5.29516		ILMN_2082130	C1orf123	ENSG00000162384	ACAGCTTCCCAAGCCCCATCAATAAAGCCCCTGTTCACGCTGCACTGGTG	NA	-0.364269	8.66468	-7.06288	3.56023e-07	6.94835e-06	6.59135
ILMN_3234116	CCDC72	ENSG00000236574	AGGTGGCAAGAAGAAGGCCCTGAAACAGCCCAAGAAGCAGGCCAAGGAGA	NA	-0.36729	8.42435	-4.97768	5.04281e-05	0.000332696	1.57752		ILMN_1660871	NEK6	ENSG00000119408	GGGCGGCTGCTGTTTCCACACGTGGACTCGGATCTGCTGTGACACCGTCA	NA	-0.364262	7.37316	-6.27092	2.21037e-06	2.83869e-05	4.76761
ILMN_2120072	FAM161A	ENSG00000170264	GTGCCCACGGTATCTTCCAGAGGACGAGAACAAGCCGTAAGAAAGAGCGA	rs117867223 rs74688680	-0.367155	6.83257	-5.30177	2.27244e-05	0.000168315	2.37127		ILMN_1783285	CTPS	ENSG00000171793	TCCCCATGCCTGTGCGTGCGCTTCCTATTTCTAGGGCTGGGAAACACTCC	NA	-0.363907	8.28889	-3.62615	0.00143056	0.00568328	-1.6315
ILMN_2130838	UTP11L	ENSG00000183520	CCCGGAGCTAGTCGACAGAGTCTTTAATAGGCCCAGGATAGAGACCTTGC	NA	-0.367038	9.14371	-6.5704	1.09809e-06	1.4162e-05	5.40288		ILMN_1778543	DHFR	ENSG00000188985	GGTAAACAGAATCTGGTGATTATGGGTAAGAAGACCTGGTTCTCCATTCC	NA	-0.36388	9.41933	-2.10968	0.0460704	0.0988231	-4.89094
ILMN_2313158	MBNL1	ENSG00000152601	GAGGGTTGATTATGCTGCAATTTAGCATGTTGGAACGTCTAGGGAGAAGG	rs67903230	-0.366887	8.07954	-4.25365	0.000303855	0.00150334	-0.200542		ILMN_1678353	FARP1	ENSG00000152767	AACGCACCCTCTCTGTGGAGCTCTGACTGGTGTAGCTGGAAACAAACAGC	rs4584	-0.363733	7.36094	-5.93064	4.95603e-06	5.44793e-05	3.96195
ILMN_1658821	SAMD1	ENSG00000141858	GCTTCAGCAAGGCCACTTTGAGGATGATGACCCCGATGGCTTCTTAGGCT	rs114640729	-0.366681	6.95342	-6.87017	5.51182e-07	8.1925e-06	6.09432		ILMN_1774890	LAS1L	ENSG00000001497	CAGGGCAACAGCCCACCCCCTAGTACAACTGATGCTCCCTGAGACAACCT	rs12388845	-0.363458	7.81638	-6.08146	3.4596e-06	4.07189e-05	4.32051
ILMN_2110829	RPL23A	ENSG00000236829	CACAAGATGGCGCTGAAAGCAAAGAAGGAAGCTCCTGCCTCTCCTGAAGC	NA	-0.366673	8.86351	-4.12608	0.000417033	0.00195684	-0.512015		ILMN_1724424	PRRT2	ENSG00000167371	AGGAGGCGGGGACCGAGCTACAACGCGGTTCGGATTTGGCGGGGGTTTTT	rs10401	-0.362792	6.7827	-5.48557	1.45081e-05	0.000130065	2.89184
ILMN_1746704	TRIM8	ENSG00000171206	GAGGGGCTGCCCGGAGTTGGGTCCTTGCCTGGATTTTGACACAGCAACTT	NA	-0.366594	9.40148	-8.0462	4.12982e-08	1.14744e-06	8.69463		ILMN_2390609	ANK3	ENSG00000151150	GATGTAGACACCTTTCAGTAAGCCAATCATTTGTAACCATTCTAGCAGTG	rs115065245 rs78055984 rs11553751	-0.361466	7.34423	-6.36151	1.78681e-06	2.43623e-05	4.97999
ILMN_3207933	ABCE1	ENSG00000164163	GGGTTTCTGTACTTACCTGGTTTGCCAAGTATGCCAGTGTGATGAAACTG	NA	-0.366124	8.99748	-5.56383	1.19951e-05	9.98251e-05	3.00898		ILMN_1652580	POLD1	ENSG00000062822	GAGTTCTGCCAGCCCCGGGAGTCTGAGCTGTATCAGAAGGAGGTATCCCA	NA	-0.361248	7.16533	-3.82698	0.000873764	0.00376455	-1.15243
ILMN_1678522	RPS26	ENSG00000243403	GAACAATGGTCGTGCCAAAAAGGGCCGCGGCCACATGCAGCCTATTCGCT	NA	-0.365849	11.4253	-4.42075	0.000200621	0.0010607	0.20887		ILMN_2205245	GPN2	ENSG00000142751	GGCCCTGCCACCAGAAAGTCGAGCACTGGTCCTAGTCAGGCTGTGATGAA	NA	-0.36121	8.93517	-7.87737	5.92356e-08	1.75594e-06	8.38247
ILMN_1763386	BID	ENSG00000015475	GACCACAACATGAGGCCACTGGAGACGCATATGAGTAAGGGCACTGACGG	NA	-0.365738	8.60441	-3.73463	0.00109662	0.00440822	-1.45817		ILMN_2411745	EML1	ENSG00000066629	GCAGGGTACACAGGCGTTTCCAAGTTTCAGTGACACCGTCCTGCCTAACC	rs117205446 rs114018059	-0.361164	7.65014	-5.54855	1.24484e-05	0.000115108	3.04425
ILMN_1655990	CDK5RAP2	ENSG00000136861	AGTTGAGGCTGTGCGCCTTGGTGGGCTTCACGTCTTCCCCTGGATTTGCT	NA	-0.365468	8.56886	-5.81337	6.56489e-06	6.10888e-05	3.61154		ILMN_1743635	ALG14	ENSG00000172339	CACCACCTTGCACTCCATGTGGCTCTCCTTTCCCCTAATTCACAGGGTGA	NA	-0.361118	6.98586	-8.39377	1.98902e-08	7.62464e-07	9.47101
ILMN_1718830	NARG2	ENSG00000128915	TGCCTCAGCAAGTTCTGTAGAAAATGAGCCGGCAGTTAGTTCAGCAACTC	NA	-0.365183	7.24641	-6.81469	6.25641e-07	9.06999e-06	5.96718		ILMN_1863284	CB159370	NA	CCAGAGACCACAGTCTGTAACTTCCCCTGCTTTCAGTGGTTACCTCTGGG	NA	-0.3611	7.23158	-5.62381	1.03716e-05	9.98292e-05	3.22598
ILMN_1671257	DKC1	ENSG00000130826	GTACAGTGCTCACCTAAATCCATCTGACTACTTGTTCCTGTGCCCTCTTG	NA	-0.365092	10.5001	-6.05563	3.67864e-06	3.79059e-05	4.19124		ILMN_1690138	PHF10	ENSG00000130024	ACAGCTCCTCTGGCAATGTATCTGAAGGGGAAAGCCCTCCTGACAGCCAG	NA	-0.360899	7.5152	-6.52868	1.20973e-06	1.77713e-05	5.36948
ILMN_1682775	EDN1	ENSG00000078401	CCACACAGGGGTGGAGTTTCTGACGAAGGTCCTAAGGGAGTGTTTGTGTC	NA	-0.364883	7.40386	-2.22015	0.0366321	0.0826787	-4.77729		ILMN_2163723	KRT7	ENSG00000135480	CATTGGGCTGACCCTCGGGGGAACCATGGGCAGCAATGCCCTGAGCTTCT	rs73317421 rs112633241	-0.360868	6.90296	-7.49863	1.349e-07	3.28243e-06	7.56075
ILMN_1798172	IPO4	ENSG00000196497	CTGACCAGGTTATAGATGTGGCTCCCGAGCTTCTGCGTATCTGCAGCCTC	rs114924943	-0.364614	7.87546	-7.14277	2.97437e-07	4.95065e-06	6.71334		ILMN_1713744	DKFZp761F2014	ENSG00000227051	GCTACCCAAGCACCTGGTTTCACCATGCGATCACTGACTTCTCTACAGTG	NA	-0.360832	8.49716	-3.05056	0.00570866	0.0178736	-2.96058
ILMN_1705750	TGM2	ENSG00000198959	CTCCTGCTCTTTCTACATGACTGGGCCTCCCTTGGGCTGGAAGAATTGGG	rs45516296	-0.364581	6.61872	-5.24089	2.63807e-05	0.000191065	2.22254		ILMN_1776260	PPIAL4A	ENSG00000255854	CGTCGACGGCAAGCCCTTGGGCCGCATCTCCATCAAACTGTTTGCAGACA	NA	-0.360779	11.1156	-4.27797	0.000286044	0.00149664	-0.0595662
ILMN_1766762	DYNLRB1	ENSG00000125971	AGAAAGGCACAGGACTCGCTAAGTGTTCGCTACGCGGGGCTACCGGATCG	NA	-0.364503	8.33595	-6.99821	4.12041e-07	6.48496e-06	6.38626		ILMN_1669206	CNOT1	ENSG00000125107	GGTCCCTGTGTTGTATTTTGTAGCCTTTTCCTGGGCTTCAGCTCCCCTAC	NA	-0.360704	9.54064	-7.06306	3.55874e-07	6.94835e-06	6.59177
ILMN_1712122	FANCD2	ENSG00000144554	AGTCCCAAAATTCCCAGGAGAGCACAGCAGATGAGAGTGAGGATGACATG	rs61753270	-0.364102	6.90288	-5.40768	1.75411e-05	0.000135795	2.62953		ILMN_1668179	HNRNPF	ENSG00000169813	AGCAGCACACATTCTGGGAAGCATCAAATAGACACACGGCCCCAGCCACC	NA	-0.360554	7.31484	-6.0109	4.09193e-06	4.65466e-05	4.15304
ILMN_1773645	GMPPB	ENSG00000173540	GACCCTGGACTTGTCATTATTTGTCTGGGGGGCACTGGGTGAAGCTGAAG	NA	-0.364063	7.19027	-5.30724	2.24218e-05	0.000166633	2.38464		ILMN_2379469	EIF3B	ENSG00000106263	CCCACCGTGCAGGTTGTGGCCGGTTTTCTCCGCAGGTTGAACATGGAAAT	NA	-0.360475	11.7528	-5.94207	4.82236e-06	5.33088e-05	3.98922
ILMN_1719906	HADH	ENSG00000138796	GCTGCTGAATGGGTCAGCATATCTCTGTTTGCATGGTTTGCAGGAGGTCG	NA	-0.363912	9.95979	-4.05981	0.000491491	0.00224938	-0.673335		ILMN_1674866	TADA3	ENSG00000171148	TCCCCGAGATGGGGTTGGAGGGGACTTCGTTTCTGGGTCTTCCTCTTCCC	NA	-0.360456	9.27053	-6.43059	1.52021e-06	2.13204e-05	5.14134
ILMN_1661595	C1orf53	ENSG00000203724	GCCCACTTGCAAAGAGGTGAATGTTGTGGCTCTGCGTGCAGACATTGTCC	NA	-0.363842	8.78091	-5.69144	8.80683e-06	7.77672e-05	3.31774		ILMN_1739236	ZNF668	ENSG00000167394	TCTTTAGACTCCAGATCCCTACCCCTCAGCAACTAGCTCCCCTGTCGGCC	NA	-0.360402	7.79908	-6.94349	4.66474e-07	8.40654e-06	6.32141
ILMN_1734950	LOXL1	ENSG00000129038	CCAGTGGATCGACATAACCGACGTGCAGCCTGGGAACTACATCCTCAAGG	NA	-0.36372	6.74049	-5.54528	1.25475e-05	0.000103495	2.96401		ILMN_1813604	NDUFB7	ENSG00000099795	AAGCAGGAGCGGCACGACTGGGACTACTGCGAGCACCGCGACTATGTGAT	NA	-0.359825	10.4417	-7.45283	1.49212e-07	3.55748e-06	7.46005
ILMN_1774982	CDC42EP5	ENSG00000167617	CTTCCCGCCCGGCACCCCACTTCTGTATACATAAACGGCCAAGGTGTGTG	rs78530196 rs113630689	-0.362885	6.93681	-6.19429	2.64818e-06	2.85064e-05	4.52044		ILMN_3306028	BM932296	NA	TCCCGATTCCCATGGCAGCCCACTTCTGTAGCGCTGCTTCGTTTTACGCG	NA	-0.359741	7.32377	-5.4028	1.77512e-05	0.000153372	2.69113
ILMN_1703891	TBC1D9	ENSG00000109436	GTATGCTCTATTTCCTGAATGGATGTGGAAATGAAAGCTAGCGCACCTGC	NA	-0.362817	9.86276	-3.89043	0.000747202	0.00318966	-1.0837		ILMN_1748819	MRPL22	ENSG00000082515	CGCAGCCGGACCATCGTTCACACTCTATGATGAGGAGATTCAGACTCCAC	rs35140335	-0.359646	10.2648	-5.60794	1.07782e-05	0.000102901	3.18768
ILMN_2219767	MYCN	ENSG00000134323	CCGCCTTTTGTATACATCCTGGGTAATGAGAGGTGGCTTTTGCGGCCAGT	NA	-0.36268	6.6042	-8.15914	3.25138e-08	9.54477e-07	8.93451		ILMN_3241524	ZBTB22	ENSG00000236104	CATGGAGGAGTGGGTGGAGACAAGGAGGGAGTAAGTCGTAGGAGTACAAG	NA	-0.359617	8.91426	-5.71898	8.24037e-06	8.2348e-05	3.45512
ILMN_1704024	TMEM160	ENSG00000130748	TTCCGCAATGGCCTCCTGGCATCGGGCATCGGGGTCATCTCCTTCATGCA	NA	-0.362597	8.90792	-3.93447	0.000670206	0.00291099	-0.977304		ILMN_1651433	DCK	ENSG00000156136	CCTGCCTCAGTCTGCTTTCTCTACTGTCTGGATTAATTAGGCAGCCTGCT	rs72552078 rs72552079	-0.359003	8.08754	-4.1595	0.000383858	0.00190236	-0.348328
ILMN_3200378	LOC401127	ENSG00000224097	GGGCCTGATTTGAGCCTCCTTTTTGAAGATGATTTGGCCGAGTGTGGACC	NA	-0.362543	7.78221	-4.70549	9.89192e-05	0.00058291	0.90856		ILMN_1789627	GP1BB	ENSG00000203618	GACCCTGCTGCGTCTCCCTTCCAAACTCTGGTGCTGAATAAACCCTTCTG	NA	-0.35892	7.61574	-5.9105	5.20059e-06	5.67083e-05	3.91392
ILMN_1682747	FANCA	ENSG00000187741	GGAGCCTGAAAAAATGCCGCAGGTCACGGTTGATGTACTGCAGAGAATGC	rs55660936 rs7190823 rs34354932	-0.362451	6.81517	-6.08181	3.45675e-06	3.59172e-05	4.25354		ILMN_1740291	POLQ	ENSG00000051341	CAGTCCCTTAGTGCCTCTTTCTGTTTGTGGCATGGTGAGAAAACCCATGC	NA	-0.358569	8.2954	-3.18593	0.00414344	0.0136973	-2.65528
ILMN_2234709	C12orf60	ENSG00000182993	GGCCATGTGCTCTGTGGTTCAGAAGAGTACCAATGTAGAGGAGTTGCATC	rs7307438	-0.362236	6.68795	-5.96517	4.56346e-06	4.49292e-05	3.97544		ILMN_1719158	CTBP1	ENSG00000159692	GAAGACGGCATCACGAAGCAGCTCCAAAAGGAAAAGCTTGGGCGGTGCCC	NA	-0.358538	8.85623	-7.12003	3.13025e-07	6.32612e-06	6.71994
ILMN_1730622	EVL	ENSG00000196405	CAGCTCCGTCCCCAGCGCTCATGGTGTTGAAACTGTCTGTCATGCACCAC	rs61991266 rs112069716 rs114353470 rs1065409	-0.362021	10.9513	-3.43992	0.00225104	0.00804437	-2.15594		ILMN_1714623	TOMM22	ENSG00000100216	GAATCCCTATGTATGAGAGGAGGGAGGCAGGCTGCAGCTTCAGCCACAGA	NA	-0.358499	9.23787	-6.85734	5.67556e-07	9.79785e-06	6.12546
ILMN_1699603	MRPL12	ENSG00000183048	ATCCAAGGCATCAACCTCGTCCAGGCAAAGAAGCTGGTGGAGTCCCTGCC	NA	-0.361959	8.76413	-4.86937	6.59083e-05	0.000415575	1.31147		ILMN_1665212	EDC4	ENSG00000038358	AGGTATTGCGCCTGCTTGGGTTCTGCCATGCCTGGAGCATGACCCTGAGA	NA	-0.358358	8.71568	-6.91406	4.98742e-07	8.88819e-06	6.25459
ILMN_1712950	PFN1	ENSG00000108518	GGGGCCCCCACCTTCAATGTCACTGTCACCAAGACTGACAAGACGCTAGT	rs77117613	-0.361858	12.3061	-6.64269	9.28972e-07	1.23418e-05	5.57063		ILMN_1752226	P2RY11	ENSG00000244165	AGGGACCCCAGGCACAAGAGCTGCCACCCCTCTGCCCGGTTTTGGAAAAA	NA	-0.357891	7.18845	-7.64773	9.73436e-08	2.55571e-06	7.88659
ILMN_1718424	MRPS28	ENSG00000147586	CCAGAAGTGGATGGAGAGAAATACCAGAAAGGAACCAGGGTCCGGTTGCG	NA	-0.361809	9.23269	-4.4857	0.000170721	0.000925358	0.368317		ILMN_1805636	PGAP3	ENSG00000161395	CCGTGGTTGAAGCAGACTGGATTTTTGCTCTGCCCCTGACCCCTTGTCCC	NA	-0.357774	7.45798	-6.27624	2.18291e-06	2.8194e-05	4.7801
ILMN_1791388	ZNF787	ENSG00000142409	GGCCTGGGCGTGGTGGAGGAAGGGGTGCTGGAACAATAAACGGCACTATC	NA	-0.361243	8.40857	-6.33951	1.88136e-06	2.16049e-05	4.86304		ILMN_2083333	PMS2L5	ENSG00000123965	CCGGTGTTGCATCCTTGGAGAGAGCTGAGAGCTGGAGTACAGAACCTGCT	NA	-0.357666	8.57485	-5.44587	1.59812e-05	0.000140556	2.79562
ILMN_1712803	CCNB1	ENSG00000134057	ACTTCCATAGGACATACTGCATGTAAGCCAAGTCATGGAGAATCTGCTGC	NA	-0.361172	9.04887	-3.82755	0.000872546	0.00362731	-1.23523		ILMN_1676010	SP1	ENSG00000185591	CTTCCCCCTCACCCCCCACTCTTAGGTATGTATGATGCTAATCTTGTCCC	NA	-0.357349	8.15672	-7.14811	2.93889e-07	6.04321e-06	6.78296
ILMN_1766054	ABCA1	ENSG00000165029	GTGCTCTTTGTTCATCATTGGCCCTCATTCCAAGCACTTTACGCTGTCTG	rs77877520 rs56211454	-0.361149	7.19811	-3.30769	0.00309674	0.0105863	-2.46338		ILMN_1685140	PRRC1	ENSG00000164244	CCCTAGACCTAAACTGTGTCACAGACTTCTGAATGTTTAGGCAGTGCTAG	NA	-0.357161	8.97666	-4.22921	0.000322873	0.00165594	-0.17854
ILMN_2121437	NCL	ENSG00000115053	GGACTCTGGGGTTTTTACTGTTACCTGATCAATGACAGAGCCTTCTGAGG	rs73996751	-0.360994	11.1512	-4.64427	0.000115147	0.000661093	0.758026		ILMN_1697317	DYNLRB2	ENSG00000168589	GCGATGGCCAAGGCTGTTTAAGCGACACTGGGTTGGAAACACTTGGCTCT	NA	-0.356787	7.19832	-9.53178	2.03195e-09	1.55156e-07	11.7403
ILMN_1718629	NRIP1	ENSG00000180530	GTGATTACCTGCTGCATGAAAAGTGCATGGGGGACCCTGTGCATCTGTGC	NA	-0.360687	8.59096	-6.34641	1.85118e-06	2.13188e-05	4.87925		ILMN_1695606	EFNB3	ENSG00000108947	GGTTGGCCACCTCAATCACCAGCCAAGATGGTTGCTTTGTCCACCAGAGG	NA	-0.356501	7.28004	-5.13544	3.41815e-05	0.000258604	2.04001
ILMN_1813604	NDUFB7	ENSG00000099795	AAGCAGGAGCGGCACGACTGGGACTACTGCGAGCACCGCGACTATGTGAT	NA	-0.360354	10.4417	-7.59657	1.08839e-07	2.29716e-06	7.7223		ILMN_2235137	FANCD2	ENSG00000144554	ACTTGTGGACATCATGGATTGTCTAACACCATCACAGTCCCTGGCTCAGG	rs2600013	-0.356383	9.29831	-2.47388	0.0212484	0.0528271	-4.19057
ILMN_3234513	CCDC72	ENSG00000236574	GAGGAGCTAAACATGAAGGCCGTGGGGAAGTGGCCCCTGGCCACAGGTGG	NA	-0.360328	8.09578	-4.15718	0.000386077	0.00183336	-0.436205		ILMN_1656920	CRIP1	ENSG00000213145	GCCGAGAGCCACACTTTCAAGTAAACCAGGTGGTGGAGACCCCATCCTTG	NA	-0.356351	7.30437	-5.76724	7.3354e-06	7.46358e-05	3.57105
ILMN_1813260	TIMM17B	ENSG00000126768	GTCCCCTTTTTCTCTCTCAGGGCACCCCAGCCCCACACTCACATGTACGA	NA	-0.360269	8.25853	-8.75772	9.41559e-09	3.86324e-07	10.1768		ILMN_1691892	TAGLN2	ENSG00000158710	GTCACCTCTGAGGTGCCTGCTGGCATCCTCTCCCCCATGCTTACTAATAC	NA	-0.356224	7.40632	-6.70517	8.04375e-07	1.30437e-05	5.77709
ILMN_2110252	NPM3	ENSG00000107833	GAGGGCCTGTGCTCCACACAGCCGTGGTTTTCTGATTTTCACCATGCCCG	rs115539374	-0.360144	9.11341	-5.4491	1.58556e-05	0.000124745	2.73036		ILMN_1659725	EXOSC5	ENSG00000077348	CTACCGGGAATCGCTGCAGAGGCGTTACTCCAAGAGCTGAGGCAAGCTGG	rs35219501	-0.35621	7.66653	-6.68815	8.36518e-07	1.34782e-05	5.73795
ILMN_3247723	NOP16	ENSG00000048162	GCTTGTACGGAAGCCCTATGTGCTGAATGACCTGGAGGCAGAAGCCAGCC	NA	-0.359773	8.50813	-5.28213	2.38442e-05	0.000175358	2.32331		ILMN_3238274	BTBD2	ENSG00000133243	CCAAAGCCATGGGAGGGGTGTCCTCCTCAGACCATGCCCCCAGATGATTT	NA	-0.356069	10.2749	-5.20461	2.88374e-05	0.000225224	2.20883
ILMN_1710216	AVEN	ENSG00000169857	CCTCCAAAAATGTTACCGAGGAAGAGCTGGAAGACTGGTTGGACAGCATG	NA	-0.359688	7.79061	-6.01812	4.02217e-06	4.0737e-05	4.10184		ILMN_1760849	NETO2	ENSG00000171208	GTTCACATCAGTGGCTTTGTATGCAAATATGCTGTGTTGGACCTGGACGC	NA	-0.355966	8.45382	-3.09026	0.00519859	0.0165587	-2.87159
ILMN_1676563	HTRA1	ENSG00000166033	ACAATGCGTAGATAGAAGAAGCCCCACGGGAGCCAGGATGGGACTGGTCG	NA	-0.359485	7.70512	-4.00574	0.00056191	0.00252002	-0.804665		ILMN_1815190	METTL1	ENSG00000037897	TGGACCATAGGGGATCTTTGGAAGGCTGTGGGGTCTTGCTCTTCCTTAGC	NA	-0.355912	8.45065	-6.34059	1.87662e-06	2.51781e-05	4.93103
ILMN_1770787	DDAH2	ENSG00000206395	GTGGAGGTGGGGATCTGCCCAACAGCCAGGAGGCACTGCAGAAGCTCTCT	NA	-0.359427	7.73209	-7.10412	3.24431e-07	5.32954e-06	6.62616		ILMN_1803005	MMACHC	ENSG00000132763	CCTGTGGCGTCAGTCGCAGTGCTCTGGCCAACACTATAGCAGGGCTTATT	rs36119980	-0.355902	7.14889	-6.71134	7.93032e-07	1.28716e-05	5.79128
ILMN_1685661	RRP15	ENSG00000067533	CTGCTTGACCAGCGAGATGTGCATTTTGCCAGGATCATATTGGTCATGTC	rs112223833 rs77109127	-0.359396	9.19541	-4.1413	0.00040159	0.0018956	-0.474933		ILMN_2344455	G3BP1	ENSG00000145907	GCCCGTAAGAAGGAATGTTACTTTAATATTGGACTTTGCTCATGTGCTCG	rs115455853	-0.355708	9.14205	-3.94976	0.000645358	0.00293455	-0.856855
ILMN_2068104	TFPI2	ENSG00000105825	GATGCCAAAGCTTCGCTTTGCCAGTAGAATCCGGAAAATTCGGAAGAAGC	rs12669450	-0.359383	6.694	-7.25848	2.29588e-07	4.1123e-06	6.97319		ILMN_1721046	PTMS	ENSG00000159335	CCTACCAGCCTCATTCTTCCTCCGGTAGCCTCTCCCACCTAACCTCTGCA	rs78020329 rs113641308	-0.355452	8.7969	-7.00867	4.02402e-07	7.52074e-06	6.46902
ILMN_1699489	TUBB6	ENSG00000176014	TGGTGTCGGCCCCTCACAAATGCAGCCAAGTCATGTAATTAGTCATCTGG	NA	-0.359087	8.12416	-6.89712	5.18352e-07	7.79649e-06	6.15594		ILMN_1777644	INPP5J	ENSG00000185133	ACTCAGTCCTGGCACCTCAACTGTGACAATCAGCAAAGCCCCACCCAGGC	NA	-0.355353	7.09133	-4.54964	0.000145648	0.000864334	0.605106
ILMN_1789240	MLST8	ENSG00000167965	TCTGCCCCTCCCTGCCCGCGTTTCAGGGCCTCGGTCCATAGAGAACACCA	NA	-0.358881	7.79542	-9.51552	2.09682e-09	1.28452e-07	11.6796		ILMN_1727135	FIBCD1	ENSG00000130720	GGGGTGTGGGGTTCCGTTCTCCCTTCCCCTCCCACTGAAGTTTGTGCTTA	NA	-0.355273	7.26487	-7.09374	3.32102e-07	6.62813e-06	6.66084
ILMN_1759743	SLC38A10	ENSG00000157637	ATCTGCCTTACTCCCCTTTAAACACCTGCGGCATCGTCACATGGCTTGTG	rs113882474 rs113562695 rs66961966	-0.358731	8.30163	-3.11367	0.0049187	0.015594	-2.90673		ILMN_1734138	TATDN2	ENSG00000157014	CTGCAGGTGAAACCAACCAGCCCTGTGTTAGAGGAGGAAAAGCGGAGATG	NA	-0.354768	8.54104	-5.24687	2.59968e-05	0.000206884	2.31185
ILMN_1657347	PODXL2	ENSG00000114631	TTCCCGCTTCCCCCGACTTCACACGGCGGCTTCGGACCAACTCCCTCACT	NA	-0.358719	7.07963	-6.85788	5.66855e-07	8.37607e-06	6.06618		ILMN_1804629	TPK1	ENSG00000196511	TGAAAGGAGCAGTGGCCCGCGTGATTGTGGCATTTAAGGAGCAGTGGCCC	rs111378541 rs117837628	-0.354732	7.34071	-7.04126	3.73826e-07	7.15337e-06	6.54261
ILMN_3278548	RPL7	ENSG00000225918	ATGGCAAGAAAAGCTGGCAATTTCTATGTACCTGCAGAAGCCAAATTGGC	NA	-0.358594	8.22458	-4.10515	0.000439252	0.00203994	-0.563011		ILMN_1790891	CKAP4	ENSG00000136026	CTGCCTCCCTCATGGTGTGCGTGTCGTTCTCTTCCTGACGCATCTGTGAT	rs71468294 rs71452903	-0.354661	9.23497	-4.65151	0.000113096	0.000700372	0.854845
ILMN_2413084	HSPA8	ENSG00000109971	TGCTTCCTCAGGGCCCACCATTGAAGAGGTTGATTAAGCCAACCAAGTGT	NA	-0.358287	11.9334	-6.46093	1.4163e-06	1.73526e-05	5.1477		ILMN_1757237	ASAP2	ENSG00000151693	GCAGCTGCAGGATTCTGGCATTTTGCATGCCATTCTCCATCAGATCTGGG	NA	-0.354564	8.93014	-6.67445	8.63341e-07	1.37851e-05	5.70643
ILMN_1768958	RASGRP1	ENSG00000172575	TCAAGCCTAGTGTAAATTTCTGCATCTCACACGACTTTAGTTTGGCCAGG	NA	-0.358166	7.18229	-3.43768	0.00226325	0.00807167	-2.16117		ILMN_1730084	COMT	ENSG00000093010	ACGTGCTCCTGCTGACCTTCTGCGGCTCCGGGCTGTGTCCTAAATGCAAA	NA	-0.354538	10.8023	-4.25513	0.000302745	0.00156637	-0.115321
ILMN_1676611	PHPT1	ENSG00000054148	CGGGCGCATCTCCCACCAGAGTCAGGACAAGAAGATTCACGTGTACGGCT	rs117266452	-0.358119	10.3323	-5.81186	6.58876e-06	6.12786e-05	3.60791		ILMN_1678037	HIRIP3	ENSG00000149929	GCAGCTCCCAAGGACACAAGCTGTTGGGATGCTACTTCTCAGCTTCACGC	NA	-0.354488	8.47144	-4.30802	0.000265475	0.00140658	0.0137897
ILMN_1675156	CDC42	ENSG00000070831	AGCCGAGGAGACCCCGCGCAGTGCTGCCAACGCCCCGGTGGAGAAGCTGA	NA	-0.357709	7.68795	-6.31032	2.0148e-06	2.28182e-05	4.79436		ILMN_1761945	FGFBP2	ENSG00000137441	GCGCCTTTCTCATCAGCTTCTTCCGAGGGTGACAGGTGAAAGACCCCTAC	rs112278577	-0.35428	6.521	-4.34546	0.000241895	0.00130393	0.105271
ILMN_1698646	TUBG1	ENSG00000131462	CCCAGGGAGAAAAGATCCATGAGGACATTTTTGACATCATAGACCGGGAG	NA	-0.357543	6.99922	-5.01109	4.64363e-05	0.000309394	1.65953		ILMN_1658411	CHD4	ENSG00000111642	GGCGGGCTGGCCTTCTGGACCCTGGCTTCTCCCCACTGTAACGCCTGTTA	NA	-0.354264	8.96024	-6.7899	6.62164e-07	1.1084e-05	5.97144
ILMN_3239426	GPN3	ENSG00000111231	GGCAGCCCTGAGTGCCATGATCTCTCTAGAAATTCCGCAAGTCAACATCA	rs79807973	-0.357409	8.60026	-4.64276	0.000115581	0.000662634	0.754295		ILMN_1694466	DHRSX	ENSG00000214717	CACGCCTCCGTGGGCTCCATTCTGTAGCATTGCCAGCGTTCTCTTCACGT	NA	-0.354115	8.35701	-7.76996	7.46625e-08	2.13151e-06	8.15143
ILMN_2117904	ZNF22	ENSG00000165512	TCACTTCCATGAGAATGGTGCCAAGTGTCAGACTCTAATGAGCCCTCAGC	rs112552354	-0.357303	7.99893	-5.28403	2.37337e-05	0.000174618	2.32795		ILMN_1713966	MRPL52	ENSG00000172590	GGGGACAGCAGTTTTCCCAGTTTTGGCCAGGCAGTCAAGCCTTTAACAGC	NA	-0.354012	8.38489	-6.1104	3.22994e-06	3.8687e-05	4.38905
ILMN_2086064	SNRPC	ENSG00000124562	TGCCCACTCGGCCCGGAATGACTCGACCAGACAGATAAGGATAGAGGGGA	rs11554475	-0.35697	9.86582	-5.10696	3.66631e-05	0.000252674	1.89468		ILMN_2206272	D2HGDH	ENSG00000180902	GTGCTCTGAGTTTCGGGTTCTGCTCCTACAAAGAACGTGCGGTGCTGCGG	rs113372064 rs6716743	-0.353982	8.66047	-4.2122	0.000336792	0.0017124	-0.219981
ILMN_1721605	SMYD2	ENSG00000143499	GCCTGGAACACAAAGCCGCAGGGGAGAAAGCCCTGAAGAAGGCCATTGCA	NA	-0.356565	7.72299	-4.48187	0.000172355	0.000932777	0.358907		ILMN_1727444	C16orf53	ENSG00000185928	AGCAGATCCTTCGTACCGGGAGGGACCTCTTCAGCCTGGACTCGGAGGAC	NA	-0.353964	7.81485	-4.05011	0.000503437	0.00238447	-0.614029
ILMN_1796923	LOC81691	ENSG00000005189	CGTGAGTCGGCCTGCCATGTTTCCATGTGCCATTTCTTACCCCTTGTAGG	rs116434521	-0.356338	7.5355	-3.97723	0.000602965	0.00267558	-0.873772		ILMN_1704024	TMEM160	ENSG00000130748	TTCCGCAATGGCCTCCTGGCATCGGGCATCGGGGTCATCTCCTTCATGCA	NA	-0.353689	8.90792	-3.77072	0.00100354	0.00423475	-1.28723
ILMN_1709953	DONSON	ENSG00000159147	TCCTGTTCCGAGCAGCAGGATTAGCTGGAAGTGACTTAATCACAGCTCTC	NA	-0.356304	6.96155	-6.08231	3.45261e-06	3.58953e-05	4.25474		ILMN_1689318	NUAK1	ENSG00000074590	GATGGGGAGCACTTTTCAGGGTGAAATTCAGGCGAGTTTTGCCCAGGCCT	NA	-0.353554	8.21046	-4.54799	0.000146246	0.000866719	0.601061
ILMN_1814622	GIN1	ENSG00000145723	GGAAGGATGGTCGTTTTCAGTCTGAATGGGTTGGTCCTTGTGTCATAGAC	rs74391316	-0.356238	7.38662	-6.51659	1.24419e-06	1.55903e-05	5.27762		ILMN_1755419	EIF1AX	ENSG00000173674	CCCATTTCTTTTGCGTGCAGTCTTTGATTCGTACAATAGAAGGAACACGT	NA	-0.353208	6.99309	-8.41116	1.91843e-08	7.4717e-07	9.50703
ILMN_1713450	MYL6B	ENSG00000196465	CTTGAAACACATCCTAAGCGTCTGAGTGCTGCAGATCCAGTGGGGTCCGG	rs17850911	-0.356214	10.0861	-5.29568	2.3066e-05	0.000170559	2.3564		ILMN_1680072	ZNF32	ENSG00000169740	CGCTGCTGCGGGCTCGGCGCCGGCCTTTGTCTGCGGGCACGCGCCGCTGC	NA	-0.353129	7.10166	-7.49071	1.37271e-07	3.32218e-06	7.54336
ILMN_3239771	DLGAP5	ENSG00000126787	ATCCAGTGAGAGAATGAGTTTGCCTCTTCTTGCTGGTGGAGTAGCAGATG	NA	-0.356146	9.01527	-2.77709	0.0107694	0.0297393	-3.64893		ILMN_1699206	FHDC1	ENSG00000137460	CCTGGGTCAGCTCCTCAGAACCAACCCCCAGCATCTCTAAAGCAAAAGCC	NA	-0.352824	7.05708	-6.72712	7.6478e-07	1.25051e-05	5.82752
ILMN_1747020	SGK3	ENSG00000104205	CTCTTTGGCTTAAAATGTTCAGCAGAATTGGGCAGTGGGGGTGACTTTTC	NA	-0.355671	7.20415	-5.28679	2.35735e-05	0.000173656	2.3347		ILMN_1697363	C20orf27	ENSG00000101220	GAGGTGCAGTCCCCAGCCCCCACCCCTCAGGTCTGTGTTACTTGGTTTTT	NA	-0.352308	9.74051	-4.26534	0.000295162	0.00153298	-0.0903994
ILMN_1785198	POLE3	ENSG00000148229	CTGTTGGCCTTTCTTAGCCTTTTTCTGTTTCCATTCAGTGCTCCAAGCGC	rs34006719	-0.355557	11.2571	-5.80837	6.64436e-06	6.16981e-05	3.5995		ILMN_3271179	NEDD8	ENSG00000129559	GGCCCTTGCTGACTATTGGATGTTAGTTTGGAGTCCTGTGTGCTTCTCTC	rs2766	-0.351943	8.15349	-4.99576	4.82261e-05	0.000341297	1.6985
ILMN_1908989	CB243773	NA	CTGCTGGCAGTGAGAGGCTAAAATGGCCAACTTAAGCCAAAGCTGTAAAC	NA	-0.354714	7.49861	-3.89772	0.000733885	0.00314176	-1.06611		ILMN_1735157	GALNT12	ENSG00000119514	TCACGAACAGTCCAAGAAATGTGTCCAGGCTGCGAGGAAGGAGTCGAGTG	NA	-0.351924	8.00164	-3.53865	0.0017711	0.00677233	-1.83821
ILMN_1656424	SNRPE	ENSG00000227624	GCTGTATCATTGGTTTTGATGAGTATATGAACCTTGTATTAGATGATGCA	NA	-0.354385	6.88877	-5.3205	2.1706e-05	0.000161791	2.417		ILMN_1786015	CTCF	ENSG00000102974	ATGTAGCAGAATGGCACCCAGACCACTGCCCACCAGTGACGGACATGCAC	rs117676849	-0.351677	8.09566	-7.57704	1.13588e-07	2.87523e-06	7.73248
ILMN_1753712	STX10	ENSG00000104915	TGGTGTGCCATCGCCGTGCTAGTGGGGGTGCTTCTCCTCGTTCTCATCTT	NA	-0.354332	7.9902	-5.71689	8.28194e-06	7.39839e-05	3.37918		ILMN_3300358	ZNF84	ENSG00000218497	GCAGTGAGTGGCTGTTTTCTGCCACATGGAGAAACATGGTCTGCAGTGAG	NA	-0.351405	7.42391	-5.97812	4.42456e-06	4.97848e-05	4.07508
ILMN_1653443	CDK2	ENSG00000123374	GTGACCCTGTGGTACCGAGCTCCTGAAATCCTCCTGGGCTGCAAATATTA	NA	-0.35421	7.05658	-5.6165	1.0557e-05	9.01101e-05	3.13657		ILMN_2050023	CCDC23	ENSG00000177868	CCCCAGGTTCAAACCAGATGGGATCCTGAGAGCTTTGAGAGGGTGTTGCC	rs12402142	-0.351342	8.71454	-6.68043	8.51524e-07	1.36577e-05	5.72019
ILMN_1749213	SDF2L1	ENSG00000128228	GCAGGGCCACTCTTGGCAGAGACTTTGGGTTTGTAGGGGTCCTCAAGTGC	NA	-0.354044	9.90861	-2.58029	0.0167946	0.0430803	-4.06368		ILMN_1801664	POLR3K	ENSG00000161980	CCTTTTGAGGTGAAGAGCCAGGGGGTCAGGAAATATGGCCTATCTGCCAG	rs75596352	-0.351249	8.66235	-3.54763	0.00173278	0.00664887	-1.81706
ILMN_3251155	PCBP2	ENSG00000197111	GGCAGGAGAACTTCTCCAGACACCTCAGATAAAGTCCGGAGCCCAAGGCT	rs112075383	-0.353998	7.22124	-5.12259	3.528e-05	0.000244865	1.93297		ILMN_2386100	BUB3	ENSG00000154473	CGCCAAGTGACAGATGCAGAAACAAAACCCAAGTCCACCTAATCATCCTG	NA	-0.351083	9.45158	-3.17661	0.00423644	0.0139655	-2.67648
ILMN_1770084	TACC1	ENSG00000147526	CATCTGCTTCCACTGTGTTCCCACGGGTGCCATGAAGTGTGTGAGGAGCC	NA	-0.353958	9.19716	-3.94748	0.000648993	0.00283631	-0.945819		ILMN_2368721	CENPM	ENSG00000100162	TTCTGCAGCAGCTGGCGGACTCGATGCTCAAAGAGGACTGCGCCTCCGAG	rs34730141	-0.350926	7.09731	-3.90367	0.000723176	0.00321791	-0.968003
ILMN_2338963	SLC29A1	ENSG00000112759	GTCTGACCGTTGTATGGTTTGACCTGATATACTCCATTCTCCCCTGCGCC	rs78098903 rs14623	-0.353874	7.23359	-5.11551	3.58999e-05	0.000248678	1.91563		ILMN_2135798	NR2C2AP	ENSG00000184162	GCAGAGACCTGCATTACAGAGCAAAGCTGGGAGAACCGAGGACTCACCCC	NA	-0.35072	8.82762	-4.31684	0.000259718	0.00138226	0.0353472
ILMN_1682792	BYSL	ENSG00000112578	CTGAAGACCCAGATCAGGGCAGTGACAGATCACAGGGACATCTGTGGCTC	rs113341277 rs114731913	-0.353828	8.02628	-5.23395	2.68342e-05	0.000193793	2.20555		ILMN_1687538	ETS1	ENSG00000134954	CCATCTCTCTTCTAGTCATGCTGTGCATGCCGCTTACTCTGTTGGGGTCT	NA	-0.35053	7.93761	-3.03981	0.00585481	0.0182761	-2.98459
ILMN_1673991	ATIC	ENSG00000138363	CGTAGACAGAGCTAAAAGGAGTGGTGTGGCGTACATTGCGGCTCCCTCCG	rs76436141	-0.35376	11.5171	-7.02059	3.91699e-07	6.22029e-06	6.43707		ILMN_1721626	ARID5B	ENSG00000150347	GTCCAGTGTTGGCTGTTAGTGTATTTGATATTCTGCCTGTCTCCTCATGG	rs75686046	-0.350385	8.64577	-2.83771	0.00937093	0.0269664	-3.42907
ILMN_1735461	DDX21	ENSG00000165732	CAGTTCTGTCCTTGAATCCCGACTAGATATTTCTTGCCCTCTGGTCTCAG	rs78234362	-0.353633	9.87835	-4.00834	0.000558294	0.00250763	-0.798337		ILMN_3177285	HNRNPR	ENSG00000125944	TGCTCTTGGACATTATTGGGCTTGCAGAGTTCCCTTATTCTGGGGATTAC	NA	-0.350291	10.5921	-4.11522	0.000428416	0.00208915	-0.455994
ILMN_2179837	BANF1	ENSG00000175334	GCTTCGGATGCCTTCGAGAGTGGTGCGACGCCTTCTTGTGATGCTCTCTG	NA	-0.353555	11.0646	-6.61496	9.9045e-07	1.30504e-05	5.50635		ILMN_1653001	CABLES1	ENSG00000134508	GCTGACTAAGGAGGCGGTGGCTCTTTCTTAACATTCCCACGTGCCCAGGG	NA	-0.349997	7.95954	-6.23721	2.39306e-06	3.01576e-05	4.68835
ILMN_1678678	SLC37A4	ENSG00000137700	GACTGCTGTTGCCAATACCTCAGACTCCAGGGAAAGAGAGGAGGCCATCA	NA	-0.353305	9.67014	-4.47308	0.000176161	0.000950169	0.337319		ILMN_1773760	PAICS	ENSG00000128050	TAATTTTGGACTGCCACACATTGGTACCTTTAGTTCTCTGAAGGCCCACG	NA	-0.349109	10.3988	-3.77839	0.000984786	0.00417056	-1.26888
ILMN_1697440	PRPF4	ENSG00000136875	CTTTCCCTGGAGAATGGGATGTGAAGCAGTAGACCGCAGCCACGCCGATG	NA	-0.353222	9.60928	-5.19476	2.95437e-05	0.000210177	2.1097		ILMN_1682957	PACSIN3	ENSG00000165912	GTCTAGGCTGAGGGCAAGATGGGAGGTCAGAGGTGACAGAAGCGTTCAGG	NA	-0.349062	8.15523	-5.753	7.59138e-06	7.68415e-05	3.53686
ILMN_2140510	KLHL13	ENSG00000003096	AGCAGCTTCACCTGGAGAGCTGCTTTTGCTCAGTAAATTCAACTTCCATG	NA	-0.353205	6.74476	-6.49849	1.29769e-06	1.60668e-05	5.2354		ILMN_2300970	ETFB	ENSG00000105379	CCAAGCTGAAGGAGATTGGGCGGATTTGAGCCCCTCCCAGAGATGGCAAT	NA	-0.348915	9.82771	-5.78396	7.04613e-06	7.2607e-05	3.61115
ILMN_1786426	IGFLR1	ENSG00000126246	CGCAAGATATGGGCTGCCTGCTGCCTGGTCCACCTTTGCCTATTCGCTGA	rs111700766	-0.353127	7.06781	-4.31396	0.000261584	0.00132536	-0.0529385		ILMN_1757627	ZMYND19	ENSG00000165724	CAGGCAGTCTGTGTGGTTACAGCGCCCCTCAGTGTTCATCTCCAGCAGAG	NA	-0.348902	8.4402	-5.68203	9.00937e-06	8.85528e-05	3.36623
ILMN_1702363	SULF1	ENSG00000137573	CCTCACTGAGTCATCAGTACCCTCCTATTCAGCTCCCCAAGATGATGTGT	NA	-0.352729	7.22912	-3.12819	0.00475246	0.0151623	-2.8739		ILMN_1680591	RTKN	ENSG00000114993	CTGGAACCAACTCTGCCCTACCTCCCTGCACTAACCAGCTTTGAGGATGG	NA	-0.348746	8.17921	-6.3338	1.90675e-06	2.54047e-05	4.91513
ILMN_2408415	RPL9	ENSG00000238103	TACCTGGCTACAGAAAGAAGATGCCAGATGACACTTAAGACCTACTTGTG	NA	-0.352711	12.0429	-4.78379	8.14658e-05	0.00049768	1.10109		ILMN_2049642	RPA1	ENSG00000132383	CTTGCTGTCCCCTAAGGAAATCCGAGCGGCTACAAAGCGTTTCTTTACTT	rs17734	-0.348439	9.74553	-3.98707	0.000588474	0.00271012	-0.766692
ILMN_2402936	H3F3A	ENSG00000235655	AGAAATCAGGTATTGGCAGTTTTTCCATTTTCATTTGTGTGTGAATTTTT	NA	-0.352571	8.30745	-4.11149	0.000432397	0.00201128	-0.547561		ILMN_2384785	CCNE1	ENSG00000105173	GCAGAGCTGTTGGATCTCTGTGTCCTGGATGTTGACTGCCTTGAATTTCC	NA	-0.348324	7.09061	-5.2646	2.4891e-05	0.000200161	2.35504
ILMN_1735877	EFEMP1	ENSG00000115380	TCCTGGCATCCAGAGTGACAGTGAACTTAAGCAAATTACCCTCCTACCCA	rs1802575 rs77386452	-0.352437	6.86953	-5.85725	5.90849e-06	5.60449e-05	3.71693		ILMN_1792296	CCDC83	ENSG00000150676	CAGAAGCATGACAGTGGGTTCAAGGTAGTCTCTGAGGTTCCTTTTCACAC	NA	-0.348047	7.2755	-3.61979	0.00145299	0.00576069	-1.64658
ILMN_1726574	CACYBP	ENSG00000116161	CGGGTAGGCGTCTGCGCTCGGTTTGAGGGCTCGGCGCGGGGTTTCCTGTT	NA	-0.352191	9.85365	-4.23414	0.000318941	0.00156403	-0.248256		ILMN_2191568	NPRL2	ENSG00000114388	AGACAGGCATGAGCTACCATGAGCTGGATGAGCGGCTTGAAAATGACCCC	rs75471617	-0.347837	9.03384	-6.05383	3.69442e-06	4.29385e-05	4.25499
ILMN_1680782	PATL1	ENSG00000166889	GCTGTCCTGTTCTCCATCTCCATTTCTTCCCATGCTGTAACCCCAGGCTC	NA	-0.352038	8.55972	-6.4787	1.35885e-06	1.66951e-05	5.18922		ILMN_1680239	NUDT9	ENSG00000170502	GCCATGCGTTGTAGCTGATGGTCTCCGTGTAAGCCAAAGGCCCACAGAGG	NA	-0.347716	8.94834	-5.33346	2.10282e-05	0.000175001	2.52266
ILMN_2160160	SNORD36C	ENSG00000148303	AGAATTTCTTCACCTGAATAAACCATGTGGTCAGCATTGCATCTGAGGCA	NA	-0.351998	7.58922	-5.7555	7.5458e-06	6.86948e-05	3.47226		ILMN_1791388	ZNF787	ENSG00000142409	GGCCTGGGCGTGGTGGAGGAAGGGGTGCTGGAACAATAAACGGCACTATC	NA	-0.34755	8.40857	-5.99259	4.27443e-06	4.84042e-05	4.10952
ILMN_1701930	EEF1B2	ENSG00000114942	TCTTCGGGTCCTTTTTCCTCTCTTCAGCGTGGGGCGCCCACAATTTGCGC	NA	-0.351594	8.62692	-7.61309	1.04984e-07	2.23161e-06	7.7585		ILMN_1726659	THOP1	ENSG00000172009	CTGGGACTGGCAGGGTGGCTGAGCGGCTGTCTTGCCTCTTGTCATTGTCT	rs114748758	-0.347458	7.56751	-6.4056	1.61162e-06	2.23536e-05	5.08303
ILMN_1749297	ACTL6A	ENSG00000136518	GGAGGTTTAGCTCATGGATTGGCGGCTCCATTCTAGCCTCTTTGGGTACC	NA	-0.351268	10.4262	-3.70878	0.00116844	0.00465182	-1.51994		ILMN_1699737	TRAP1	ENSG00000126602	AGCCCACGCTGGAGATCAACCCCAGGCACGCGCTCATCAAGAAGCTGAAT	rs79866444	-0.347303	8.53441	-5.15427	3.26346e-05	0.000249121	2.08599
ILMN_1671263	CACNA1H	ENSG00000196557	ATCAGGCCTCCCCTACATCTGGGGGCGTTGGCCGCGAGATTCCCATTGAC	NA	-0.351154	8.19766	-5.60349	1.08951e-05	9.25477e-05	3.10508		ILMN_1718898	HOXC9	ENSG00000180806	TTTTTTCCCTGTATCGTATTTGGTCCAGGTCATCCCTCCCCGGGCCTGGG	NA	-0.347233	6.99841	-6.94977	4.59873e-07	8.29606e-06	6.33565
ILMN_1737462	OXR1	ENSG00000164830	TTTTCCCCTTCGGTCTTCCACAGCAGTATTATTGTCTTTGTGGAGTTGAC	rs12542906	-0.35113	9.04487	-5.12268	3.52721e-05	0.000244865	1.93319		ILMN_3239861	C10orf140	ENSG00000180592	GCCCTGGGTAAGGGCCATGCTGGTGTACTGTGTTGTGATGATGGAAGCAG	rs12360165	-0.34705	7.22504	-5.3063	2.24736e-05	0.000185022	2.45658
ILMN_1658010	CENPI	ENSG00000102384	CTCCTGGGATCTTCTATTCTGCACTCCTCAGCCTGGATACCAGCATCCTG	NA	-0.351111	6.9532	-6.02633	3.94427e-06	4.01088e-05	4.12142		ILMN_1707286	PLBD1	ENSG00000121316	CAGTACACATCCTATGCCATAAGTGGTCCCACAGTACAAGGTGGCCTCCC	NA	-0.346564	7.616	-5.58285	1.14541e-05	0.000107951	3.12713
ILMN_1742379	IFT122	ENSG00000163913	ACCCTCTGCCCGCCTTGGGGTCTGCTGGGCTGTGAAGGAGAATAAAGAGT	NA	-0.35078	7.56485	-4.41107	0.000205505	0.00108236	0.185122		ILMN_2115218	ANKRD10	ENSG00000088448	CCACACTTCCTACTTGGTCTCTGGAAGTTTTACCACATGTAACAGATTCC	NA	-0.346476	7.4765	-4.70104	0.000100018	0.000631351	0.976284
ILMN_2334121	PRKDC	ENSG00000253729	GCTTTCAAAGCATTTACAAGTGCTGCAAGTTAGTGAAACAGCTGTCTCCG	rs1804610	-0.350435	7.25028	-4.72838	9.34602e-05	0.000558388	0.964844		ILMN_3251383	CCDC74B	ENSG00000152076	AGAAACGGCGCCTGCATCGCTCGGTGCTTTGAGCTACCCGCATCTGGTCA	NA	-0.346418	7.20709	-5.0919	3.80487e-05	0.000281111	1.93363
ILMN_2395240	CHEK2	ENSG00000183765	CTTGGAAGTGGTGCCTGTGGAGAGGTAAAGCTGGCTTTCGAGAGGAAAAC	rs121908702	-0.350388	7.2828	-5.20264	2.89774e-05	0.000206732	2.12898		ILMN_1652490	MANSC1	ENSG00000111261	CCTGGTGATAGGCCTCGTCCTCCTGGGTAGAATCCTCTCGGAATCACTCC	rs75750739	-0.346103	7.34648	-5.54515	1.25516e-05	0.00011582	3.03603
ILMN_1801923	ATF1	ENSG00000123268	GAGGAGAAAGTGGAAAATGACCTCAAGGAAGCTACGGGCACAACTGGAAG	NA	-0.350112	8.23337	-5.38949	1.83374e-05	0.000140909	2.58523		ILMN_1669842	CHAF1A	ENSG00000167670	ACTTGTAAATGAATTGAAGCGTCAGGACCACCCGCCTGGCCACGTGCGCG	NA	-0.345913	6.90077	-5.52367	1.32242e-05	0.000120389	2.98407
ILMN_2070013	SLC25A15	ENSG00000102743	CTTGGTGGGCCTGAGCCAAGCACAGGTGTTTGAGGACTACAGTTCATCTC	NA	-0.350058	7.65573	-4.93453	5.60996e-05	0.000363885	1.47157		ILMN_1746457	GTF3C2	ENSG00000115207	CCACAGACACCCTACCGATAGAACAGTGGCTCAGATCTTACTTGCTCCTG	NA	-0.34582	9.66342	-5.93283	4.9301e-06	5.42619e-05	3.96718
ILMN_1810977	CDV3	ENSG00000091527	GCATGAGTTGCAGACTTGCTACTGGCAAGAGTGAAGCAAGTGGGTGAGTA	NA	-0.350049	9.99231	-3.18525	0.00415021	0.0135421	-2.74434		ILMN_1808661	TOMM5	ENSG00000175768	CGCCGAAGCTGGACCCGGAGGAGATGAAACGGAAGATGCGCGAGGATGTG	NA	-0.345804	9.93096	-4.51223	0.000159831	0.000932504	0.513446
ILMN_1713952	C1orf106	ENSG00000163362	CCCTGCTTGGATGCTGTGCTTTTCCGGTTTGTCTCTAAGCCCCTTTCTCC	NA	-0.349705	6.99919	-6.22328	2.47301e-06	2.69163e-05	4.58901		ILMN_1660232	PEX5	ENSG00000139197	GGGGAGATACACTAACCCCCAGAAATGACTGCTAAGCCTCTTGCCTTGTC	rs1802750 rs116107198	-0.345683	9.55023	-5.60594	1.08305e-05	0.000103254	3.18287
ILMN_1784299	C19orf43	ENSG00000123144	GCCCTCAAGACGGGAATAGTAGCCAAGAAGCAGAAGACGGAGGATGAGGT	rs11542951	-0.349118	10.0841	-6.79301	6.57473e-07	9.43072e-06	5.91739		ILMN_1723021	ICMT	ENSG00000116237	CCTCGGCCTCTCTGTCATGCTGGGAAGTGCCTACTCTCTGGGCCACTGCT	NA	-0.345508	8.19851	-5.72991	8.02592e-06	8.0501e-05	3.4814
ILMN_2374076	C14orf102	ENSG00000119720	GGAGCTAGGAGGCGCGAGCAGAGAACGTGTGTGTTAGGAGAACTCGGCTT	NA	-0.349104	7.64655	-6.39148	1.66571e-06	1.96445e-05	4.98508		ILMN_2357361	THYN1	ENSG00000151500	GCCAGGCATCGCAGGACTCATGAAGATCGTGAAAGAGGCTTACCCAGACC	NA	-0.345147	8.00241	-5.00048	4.76675e-05	0.000337885	1.71005
ILMN_2376194	CAMK2B	ENSG00000058404	AGAGCTGCGCCCTGGTTTCGCCGGACAGAGTTGGTGTTTGGAGCCCGACT	rs35382382	-0.349025	7.08448	-5.55879	1.21426e-05	0.000100815	2.99677		ILMN_1739659	ZDHHC6	ENSG00000023041	CACACTCTGGACCTCACCTGCAGATACAGTTCCCCCCTTGCCAGGAGCAT	NA	-0.345028	8.60575	-6.85364	5.7237e-07	9.87128e-06	6.11703
ILMN_2148819	TUBA1A	ENSG00000167552	CGTGAGGACATGGCTGCCCTTGAGAAGGATTATGAGGAGGTTGGTGTGGA	NA	-0.348873	13.258	-4.70932	9.79849e-05	0.00057837	0.917968		ILMN_1749213	SDF2L1	ENSG00000128228	GCAGGGCCACTCTTGGCAGAGACTTTGGGTTTGTAGGGGTCCTCAAGTGC	NA	-0.344983	9.90861	-2.4703	0.0214157	0.0532016	-4.19778
ILMN_2392472	CENPA	ENSG00000115163	TGCAGGCCGAGTTACTCTCTTCCCAAAGGATGTGCAACTGGCCCGGAGGA	NA	-0.348525	7.84106	-3.90693	0.000717383	0.00308552	-1.04387		ILMN_1810716	GFRA3	ENSG00000146013	CCACCAAGCCCCTTTCTGAGCCCTTCCTCTTGACTACCAGGATCACCAGA	NA	-0.344881	7.04019	-4.38232	0.000220721	0.00121211	0.195417
ILMN_2338452	SERPINA1	ENSG00000197249	CCTGCCTGATGAGGGGAAACTACAGCACCTGGAAAATGAACTCACCCACG	rs17580 rs1049800	-0.348468	7.06242	-5.50635	1.37928e-05	0.000111524	2.86951		ILMN_1670970	PPP3CA	ENSG00000138814	CTTCTTCCTAGGGGCCTCGTGATCTGAGGGGTGGTGCCTACTTCCACTGT	NA	-0.344778	7.37075	-5.94547	4.78339e-06	5.29444e-05	3.99731
ILMN_3245559	CDK2AP1	ENSG00000235423	CAGAAGAAAGAGCAACCCACCAAACCTAACAAGGACCCCCGAACACTTTC	NA	-0.348353	12.4305	-8.04085	4.17706e-08	1.15345e-06	8.68322		ILMN_1712413	RPL39L	ENSG00000163923	TTTTCCGCCCGCGCCCCAGGCCCTTGCAGATCGAGATTTGCGTCCTAGAG	NA	-0.344341	8.8411	-4.23441	0.000318728	0.00163754	-0.165854
ILMN_1669550	MAD2L2	ENSG00000116670	TGGCTGCCCTGATTCCAAGTGCTCTTATCGCCTCTGTGTGTGGATCGCCC	NA	-0.348325	9.23914	-5.57404	1.17015e-05	9.7983e-05	3.03374		ILMN_1707336	ARPC4	ENSG00000241553	CAAGCCTCCTTGGCCCCAGTATAAGTGTTGGGAACTCTCTGCCAGCTTCC	NA	-0.344287	9.68287	-5.5254	1.31685e-05	0.000120006	2.98826
ILMN_1655093	ING5	ENSG00000168395	GCAAGTGCAAGGAATACAGTGACGACAAAGTGCAGCTGGCCATGCAGACC	rs113819262	-0.348213	6.91525	-6.85089	5.7597e-07	8.48942e-06	6.05018		ILMN_1670809	NRM	ENSG00000228854	GTCTGCAAGTTCAACGGTCATAGCTGTCCCTCCAGGCCCCAACCTTGCCT	NA	-0.344227	6.93915	-6.05288	3.70278e-06	4.29791e-05	4.25273
ILMN_1748578	RAD21	ENSG00000164754	CCAGAGCCTGTGATGCCTCCTCAGCAGGTAGAGCAGATGGAAATACCACC	NA	-0.348047	8.6408	-4.64333	0.000115418	0.000662003	0.755696		ILMN_1717173	ECT2	ENSG00000114346	CTATGCCATGTATGTGCCACTTCTGAGAGTAGTAAATGACTCTTTGCTAC	NA	-0.343483	9.506	-3.3503	0.00279511	0.00984314	-2.27806
ILMN_1656718	DEF8	ENSG00000140995	CCAGGAGCTGAAGGACCCCAATGAGGATGAGCCAAACATCCGAGTGCTCC	rs62052242	-0.347727	8.22382	-5.59769	1.10494e-05	9.35882e-05	3.09103		ILMN_2117330	NDUFB2	ENSG00000090266	AGCTGACCAGATCCCAGGTGTTCCAGAGCGAGTTCTTCAGCGGACTCATG	rs11852	-0.343261	11.9551	-9.00769	5.69033e-09	3.18713e-07	10.7172
ILMN_1750102	EME1	ENSG00000154920	GCCTGTCGGCTGGGGCAGAGACTGAAATACTGCCACCTACCTTTGGCATT	rs117486097	-0.347577	6.9256	-6.27173	2.20619e-06	2.46042e-05	4.70342		ILMN_1809010	PSMC3	ENSG00000165916	GAAAGCCAACCTACAATACTACGCCTAGGGCACACAGGCCAGCCCCAGTC	NA	-0.343245	10.1666	-4.88934	6.27318e-05	0.000426339	1.43789
ILMN_2359345	NET1	ENSG00000173848	ACGGAACGAACGGCACTCTTACCAGGTTTACCGGCAGCCAATCCCAGTCC	NA	-0.347268	8.14785	-3.90312	0.000724154	0.00310858	-1.05306		ILMN_1803312	DIMT1L	ENSG00000086189	CTAGTCACACATTCCCCATACCATTTCGTGTTATTCACATTCCCCGTACC	NA	-0.343173	9.90171	-5.16038	3.21484e-05	0.000246178	2.10089
ILMN_1812073	ATP6V1B1	ENSG00000116039	TCCCGGTGCTGCGGAAGAACTGAAGGTTGCGATGCCTTACTCTGACGGGA	NA	-0.346946	7.94525	-4.84801	6.94866e-05	0.000434889	1.25897		ILMN_1664511	NDC80	ENSG00000080986	GGAAGCAGAGGAAGAGGATGAAAAATGTGCCAGTGAGCTTGAGTCCTTGG	rs34184740 rs111250874	-0.343154	8.32524	-2.84922	0.00912576	0.0263685	-3.40413
ILMN_2333107	AES	ENSG00000104964	GCGGAGCTCGGGATTGGCTAAACTCCCATAGTATTTATGGTGGCCGCCGG	rs3746076	-0.346655	7.82602	-6.44725	1.46223e-06	1.77918e-05	5.1157		ILMN_2349831	DICER1	ENSG00000100697	CATACAGTAATCATGCTGCAGAAATTTGCAGTCTGCACCTTATGGATCAC	NA	-0.343105	7.51257	-4.22828	0.000323613	0.00165877	-0.180788
ILMN_1751020	PACSIN1	ENSG00000124507	GCCGTCTGCCGCCCTAGGCTTCCTGACTCCATTAGTTCCGACACTTGTGA	rs34471710	-0.346195	7.86307	-3.57925	0.0016042	0.00604762	-1.82798		ILMN_1793724	C3orf31	ENSG00000144559	GCTCATGATCCCGACTGTGGAGATGTGGTGCGACTAGGCCTGAAGAAGTC	NA	-0.342937	9.16389	-4.70956	9.79272e-05	0.000621262	0.997172
ILMN_1686458	CEP152	ENSG00000103995	GCAGAGGTACTGCGAGAACGTCAAGAAACCGCCCGAAAGATGCGCAAATA	NA	-0.346005	6.81672	-7.24641	2.35854e-07	4.18629e-06	6.94617		ILMN_1669070	MIPEP	ENSG00000027001	TCCAGAGCGGTCGCCTCCATGGTTTGGAAGGAGTGTTTTCTACAGGATCC	NA	-0.342749	7.40885	-5.27917	2.4018e-05	0.000194381	2.39052
ILMN_3236821	HSPB1	ENSG00000236060	TTCACGCGGAAATACACGCTGCCCCACCGGTGTGGACCCCACTCAGGTCT	rs121909112 rs7805625 rs28937568	-0.346002	9.99222	-4.44508	0.00018885	0.00100722	0.268593		ILMN_1815668	GTF2I	ENSG00000232561	CAGCTGGTTGGTCAGAGTGAGTCAGAAGGCCCCGTGATACAAGAATCAGC	rs1637387	-0.342555	9.77935	-4.0012	0.000568249	0.00262932	-0.732499
ILMN_1669268	MEX3D	ENSG00000181588	TGATTTGACTTTTCTCGCCGGCCGGTCTCAGGCCGCACAGACGTTCCAGA	NA	-0.345523	7.28864	-8.1931	3.02678e-08	9.02052e-07	9.0063		ILMN_1730685	MRPL16	ENSG00000166902	TGCTGGGCATACGGAAAGTACTGAGCCCATATGACTTGACCCACAAGGGG	rs117253311	-0.341753	9.40003	-4.34199	0.00024399	0.00131241	0.0967883
ILMN_1687036	MRPL47	ENSG00000136522	GTTGCCTAAGAGTACACCAAATGTGACATCCTTTCACCAATATAGATTAC	rs112845659	-0.345425	7.9855	-4.74274	9.01914e-05	0.000543088	1.00015		ILMN_2073289	MTSS1	ENSG00000170873	TTGTGCTTTAGTTGCTAGTTTGTACTGAGAGTTGACCTCTCCCTGTGCAG	rs11542977 rs115493486	-0.341735	8.24066	-4.70458	9.91424e-05	0.000627167	0.98498
ILMN_1740842	SALL2	ENSG00000165821	CAGCTCCAGGTGGCGTCCTCCCTGCCTCTCCGTCTTGTAATGAGTTGTAG	NA	-0.345202	7.00564	-4.43563	0.000193339	0.00102898	0.245384		ILMN_1704619	VPS29	ENSG00000111237	GCCCTGTTGCAGAGGCAATTTGATGTGGACATTCTTATCTCGGGACACAC	rs1063339	-0.341585	10.8798	-4.26557	0.000294995	0.00153257	-0.0898457
ILMN_1694126	KIF24	ENSG00000186638	GCCTATCCCAACTCCACAGTCAGGAAGGCCTACGTCCTTGGTCCACAGAC	NA	-0.344927	6.69674	-5.98046	4.39994e-06	4.36312e-05	4.01197		ILMN_1709307	GPSM1	ENSG00000160360	TTGCTCACGTCTGTGCCATGTTGTCAATGGGTCCTTTCCAACCCAAGAGG	rs1128908	-0.341505	8.20401	-5.4338	1.64582e-05	0.000143768	2.76636
ILMN_1736176	PLK1	ENSG00000166851	TACAGCCTTGTCCCCCTCCCCCTCAACCCCACCATATGAATTGTACAGAA	rs114601938	-0.344912	7.24475	-5.6445	9.86509e-06	8.51932e-05	3.20432		ILMN_1680110	C10orf116	ENSG00000148671	GGCAGCCACCACCTCCTCGGTCTGCCCCCTCATTAAAATTCACGTTCCCA	NA	-0.340916	10.1932	-3.51737	0.00186522	0.0070482	-1.88825
ILMN_1773780	FAM173A	ENSG00000103254	CGGTTGGCGAGGGCCTGGACCGAGTATGGGCTTATGATGTTCCTGAGGGT	NA	-0.344671	9.00818	-4.25373	0.000303799	0.00150334	-0.200361		ILMN_1767766	PRDX2	ENSG00000167815	CGGTGGTTGATGGCGCCTTCAAAGAGGTGAAGCTGTCGGACTACAAAGGG	NA	-0.340817	10.6419	-4.70679	9.86023e-05	0.000624871	0.990381
ILMN_1799814	SNRNP40	ENSG00000060688	TGCCCGGCCATGCTGGCTCCATCAATGAAGTGGCTTTCCACCCTGATGAG	NA	-0.34462	7.81324	-4.057	0.000494918	0.00226272	-0.680154		ILMN_1751656	KLF11	ENSG00000172059	AGGTGGGCTCCCCTCGTGCACTTTATTGCCTGGGCAGTTTTGCTTGATCT	NA	-0.340722	7.88879	-3.95115	0.00064313	0.00292668	-0.853478
ILMN_1652505	APEX2	ENSG00000169188	CCTAGCTCCTTGTTGGTGAGCTTCTTGTGCCTTAATCCTGTGACCCAGCC	rs34766509	-0.344305	8.27079	-5.19882	2.92504e-05	0.000208511	2.11964		ILMN_1758293	UBR7	ENSG00000012963	AGGGAAGATTGCCCAGGCCACTGACAGGAGCGATCCCCTAATGGATACCC	NA	-0.340606	7.63187	-3.70726	0.00117282	0.0048054	-1.43875
ILMN_1782488	RNASEH2B	ENSG00000136104	GCAAAATGACTGCAGCTCAGAAGGCTTTGGCTAAAGTTGACAAGAGTGGA	NA	-0.344139	8.41044	-4.55952	0.000142118	0.00079448	0.549675		ILMN_3248443	U87HG	NA	AGGGAGGAAGAAGCGCGAAGAGCCGTTAGTCATGCCGGTGTGGTGGCGGC	NA	-0.340418	10.8815	-4.67869	0.00010572	0.000660986	0.92149
ILMN_1774990	C16orf13	ENSG00000249124	GGAAAAACTAAGCCCCTCCTTCACCCCCGCACACCTGCATCCCTGCCGGA	rs34560623	-0.34393	8.45217	-6.40646	1.60835e-06	1.91472e-05	5.02021		ILMN_1701289	LOC146880	ENSG00000215769	CTGCAAAAGATACCAAGATTATTCTGGTTATCCTGGATGCCATTTCAAAT	NA	-0.340297	8.88551	-2.53363	0.018628	0.0475138	-4.06937
ILMN_1795341	SRSF1	ENSG00000136450	GGAGCAAAGCGAGGACCTGGAGATAAACGCTGGAGCAATCTCCTTGGAAG	rs10623	-0.343735	11.3194	-5.07156	4.00038e-05	0.00027198	1.80788		ILMN_1811014	PGR	ENSG00000082175	CTGCTTGAATACATTTATCCAGTCCCGGGCACTGAGTGTTGAATTTCCAG	rs111886932	-0.340176	7.1883	-3.7616	0.0010263	0.00431735	-1.30904
ILMN_1658071	ATP1B1	ENSG00000143153	GCTGTGTCTGAGATCTGGATCTGCCCATCACTTTGGCTAGTGACAGGGCT	NA	-0.343478	9.79903	-5.7485	7.67408e-06	6.9504e-05	3.4554		ILMN_1693340	RAC3	ENSG00000169750	ATCCTGTCCTCTCTGCCGCCTCATTCTGGGGTGTGGCTCCAGCCTTCCCT	rs111618114	-0.339774	7.00866	-6.26831	2.22402e-06	2.84868e-05	4.76147
ILMN_1712347	SRSF6	ENSG00000235554	GTCGCTCCCGTTCCAGGTCGCGGAGCAAAGGTCGATCACGTTCTCGATCA	NA	-0.343438	8.9059	-4.8116	7.60432e-05	0.000469758	1.16945		ILMN_3287493	PPIA	ENSG00000226961	TACGTCCTGGCATCTTGTCCATGGCAAAAGCTGGACCCAACACGAATGGC	rs11547706 rs11547705 rs11547696 rs11547713 rs17850166 rs8177828	-0.339554	10.4531	-3.52589	0.00182696	0.00694269	-1.86822
ILMN_1656382	SLX1A	ENSG00000181625	CTGCCTCCGGATAGTCCCCGAGAGCTTGTTCCGAAGCAAGCACCCTGCAG	rs111247284	-0.343397	7.20714	-7.52336	1.27769e-07	2.58146e-06	7.56138		ILMN_1765684	C19orf70	ENSG00000174917	CCCCAGCTCCCAGCCCCTCCAAAGATTTACTTTCCCATCCGTGACTCCTG	NA	-0.338968	9.37993	-6.1896	2.6777e-06	3.30213e-05	4.57617
ILMN_2366654	NR5A2	ENSG00000116833	TCACAGATCTGCAGCTGCCTTGGACTTGAATCCATGCAATGTTTAGAGTG	NA	-0.343199	6.61039	-7.09406	3.3186e-07	5.41629e-06	6.60343		ILMN_1785661	FAM108B1	ENSG00000107362	GCTCACACATACAAAAACTAAGTTGCCTTTCCTTGAATGAACCCTGTCTG	NA	-0.338743	7.89524	-4.81991	7.44927e-05	0.000494088	1.26775
ILMN_1722662	RAD23B	ENSG00000119318	GCTCAGGCCAAGTTTTGATCGTTCCATACAGTACCTTGTTTATCTGCTTC	NA	-0.342803	8.72193	-5.27295	2.43863e-05	0.00017874	2.3009		ILMN_2393450	INF2	ENSG00000203485	TGTGCCCTGAGGCTGGCGGCTGGATGCGTGGCCAATAAAAAGCAGACCTA	NA	-0.338698	10.3512	-4.91652	5.86535e-05	0.000402812	1.50448
ILMN_1654737	TRIM32	ENSG00000119401	CCTCTCGCCTGGAGGATCTGTGCCATCTTGGATTGAGAATTGCAGATGTG	NA	-0.34269	7.82671	-5.91282	5.1719e-06	4.99988e-05	3.85017		ILMN_1678805	POMT2	ENSG00000009830	GAGTGCTCAGGTTCTGTTTTCTGGAAGTTGCTGGAGAAGGGCTGTCAGGG	NA	-0.338557	7.41762	-4.73401	9.21646e-05	0.00059065	1.05714
ILMN_1748894	GTPBP3	ENSG00000130299	CCTTAGCCCTTCTGTGGTTGTCATGGCTTAATGTGTGTCTTTCCAGAACT	NA	-0.342607	8.53978	-5.45592	1.55942e-05	0.000123045	2.74695		ILMN_1797693	BRI3BP	ENSG00000184992	CCGGGCGGGTCCACAGTTACCAGCACGCTGTCTCAGAAAACGAAAACGGA	NA	-0.338485	8.83061	-2.8706	0.0086863	0.0253393	-3.35767
ILMN_1722838	MRPL46	ENSG00000173867	CATTCAAGTTCCCCCAGGCAATGCGGACAGAGAGTAACCTCGGAGCCAAG	NA	-0.342338	9.29308	-6.3171	1.98298e-06	2.25279e-05	4.81032		ILMN_2109708	TYMP	ENSG00000025708	TTCGCAGAGCTCGTTCTGCCGCCGCAGCAATAAAGCTCCTTTGCCGCGAA	rs3202236	-0.338466	7.34061	-5.45995	1.54419e-05	0.000136905	2.82978
ILMN_2401436	PKMYT1	ENSG00000127564	GTTTGCTCCTGGACAGCAGCCTCTCCAGCAACTGGGATGACGACAGCCTA	rs4149801 rs75242301	-0.342244	6.75142	-5.99541	4.2458e-06	4.24822e-05	4.04767		ILMN_2204297	DKFZp564F1378	ENSG00000053770	TCTTCAGAAACCATCTAGTCATCATCTTTATACTCTACCTGCTTCTGCAA	rs76817626	-0.338287	8.41864	-6.33301	1.91028e-06	2.54171e-05	4.91328
ILMN_2056551	RBMX2	ENSG00000134597	GGCTCTTGAACCCATAGACCCCAGTTGAAGATGGAATTTTCAGGAAAGGG	NA	-0.34215	8.29037	-5.72878	8.04788e-06	7.24432e-05	3.40784		ILMN_1662328	CNNM3	ENSG00000168763	AGGTGCTGTGTGGCCGTGATGTGCAGAGAGCAGTGAGGGAGGGTTCATGA	NA	-0.337963	8.27134	-4.18338	0.000361768	0.00181087	-0.290187
ILMN_1803005	MMACHC	ENSG00000132763	CCTGTGGCGTCAGTCGCAGTGCTCTGGCCAACACTATAGCAGGGCTTATT	rs36119980	-0.342114	7.14889	-6.56613	1.10901e-06	1.4282e-05	5.39296		ILMN_1703092	RECQL4	ENSG00000160957	GTCCGCTGCGACATCCGCCAGTTCCTGTCCCTGAGGCCAGAGGAGAAGTT	rs35346077 rs61755066 rs61755067	-0.337929	7.1011	-4.47538	0.000175155	0.00100187	0.423177
ILMN_1807501	GINS4	ENSG00000147536	CAGATGAGCAGAGGGACTACGTGATTGACCTGGAGAAGGGCTCACAGCAC	NA	-0.341894	6.87575	-6.04951	3.73256e-06	3.83539e-05	4.17666		ILMN_2047599	TMEM50B	ENSG00000142188	GTGCACAGAGTATGAAGCAGTTGTGGAGCGCTGTGCCTTTGTCAAGATAC	NA	-0.337867	8.96337	-5.3387	2.07605e-05	0.000173099	2.5354
ILMN_1773964	H1FX	ENSG00000184897	TGCTTTAGGTTTTTGAAACAGCCCCGGCGACGCCTCTATTGGCTCTCGGC	NA	-0.341847	8.38679	-4.80536	7.72279e-05	0.000475911	1.15411		ILMN_1728199	POLE	ENSG00000177084	GCCTCAGGAAAACAAGACCTCTGTGCACCTCACTTTTGGCTCACTGCAGC	NA	-0.337799	7.45887	-3.13562	0.00466957	0.0151583	-2.76937
ILMN_1779558	GAS6	ENSG00000183087	GCCATGCTGAGAGCTGGGCTTTCCTCTGTGACCATCCCGGCCTGTAACAT	NA	-0.34161	7.14371	-5.9011	5.31901e-06	5.12524e-05	3.8221		ILMN_1731699	RAB15	ENSG00000139998	GCCCTATCCACAAGGGCCATGACTGGGAAAAGGTATGGGAGCAGAAGGAG	NA	-0.337787	8.50942	-4.22654	0.00032502	0.0016643	-0.185049
ILMN_2117223	ROD1	ENSG00000119314	TTGGATAAGCAGCAGTACCAGCTTTCATTTGTAACAGTCTGTGGCATTGG	NA	-0.341543	10.5561	-4.39295	0.000214971	0.00112348	0.140663		ILMN_1779015	ZNF467	ENSG00000181444	AAAGCAGATATTTCCCGGACCCAGCGCGGCCTCAACCAGGGCAGGAAAGA	NA	-0.3377	8.79943	-3.01894	0.00614886	0.019049	-3.03109
ILMN_3249261	RPA1	ENSG00000132383	AGACCAGTCACTCCCTCTGCCTTCAGGCTTCTGTCAATTTCATTATCATC	rs112139729 rs75903902	-0.341452	8.26351	-3.98053	0.000598076	0.0026579	-0.865796		ILMN_1815086	NINJ1	ENSG00000131669	AGGGAGCCAGTCAGGCCTGTGAGGGCCGTAGACCTTGTATATACCCTGCA	NA	-0.33746	10.3222	-4.21806	0.000331935	0.00169258	-0.205718
ILMN_2196569	NUP93	ENSG00000102900	CGAGGACCGCGACTCTCAACTCCGAAGTCAAGCCCGCACTCTGATTACCT	rs77860880	-0.341354	8.13049	-5.52506	1.31794e-05	0.00010765	2.91494		ILMN_1753498	COASY	ENSG00000068120	GGGTGACTCTTACCCACAGCTGACTAGGGCCAGCGCAAATACTGGAACCT	NA	-0.336923	8.66287	-5.80816	6.64766e-06	6.91537e-05	3.66917
ILMN_2338038	AK4	ENSG00000162433	GGGGTTGAGCAGAATGTTGTACTAGCTGTGCCTGGACTGAGTATAACAGC	rs4931523	-0.341344	8.15655	-4.79513	7.92092e-05	0.0004858	1.12897		ILMN_1766658	PKMYT1	ENSG00000127564	CTGAGTTCACTGCCGGTCTGTCTTCCGAGCTGCGTTCTGTCCTTGTCATG	NA	-0.33686	7.37532	-3.09979	0.00508281	0.0162545	-2.85015
ILMN_1790136	C20orf20	ENSG00000101189	GGCCGCCCCAGTGCTGATGGAGATGCCACTTTCGTGTGACTGCGAACATT	rs111671968	-0.341241	10.0138	-6.27267	2.20132e-06	2.45654e-05	4.70563		ILMN_2174574	HNRPA3	ENSG00000226790	CACAGAGGGGTCGTGGAGGTGGATCTGGCAATTGTATGGGTCACAGAGGA	rs1998748 rs1998749	-0.336605	7.58225	-5.67291	9.20994e-06	9.00366e-05	3.3443
[truncated: 7,044 more rows]

## Sheet: Sheet 2
TamS (downregulated, -0.5)									TamR (downregulated, -0.5)
[truncated: 59 more rows]

## Sheet: Sheet 3
TamS: Downregulated pathways							TamR: Downregulated pathways
[truncated: 291 more rows]

## Sheet: Sheet 4
TamS: Unique downregulated pathways							TamR: Unique downregulated pathways
[truncated: 276 more rows]

## Sheet: Sheet 5
262 elements included exclusively in "TamS up":							257 elements included exclusively in "TamR up":
[truncated: 120 more rows]

[truncated: 1 more sheets: Sheet 6]
